# Supplementary material for: In Silico Assay Development for Screening of Tetracyclic Triterpenoids as Anticancer Agents against Human Breast Cancer Cell Line MCF7
Source: PLoS One. 2014 Nov 3;9(11):e111049. doi: 10.1371/journal.pone.0111049 (PMC4218838; doi:10.1371/journal.pone.0111049)
Supplement: Data S1 — Raw collected data from CHEMBL. (XLS) [file pone.0111049.s002.xls]

CMPD_CHEMBLID	MOLREGNO	PARENT_CMPD_CHEMBLID	PARENT_MOLREGNO	MOL_PREF_NAME	COMPOUND_KEY	MOLWEIGHT	ALOGP	PSA	NUM_RO5_VIOLATIONS	CANONICAL_SMILES	ACTIVITY_ID	STANDARD_TYPE	RELATION	STANDARD_VALUE	STANDARD_UNITS	PCHEMBL_VALUE	ACTIVITY_COMMENT	DATA_VALIDITY_COMMENT	POTENTIAL_DUPLICATE	BAO_ENDPOINT	UO_UNITS	QUDT_UNITS	ASSAY_ID	ASSAY_CHEMBLID	ASSAY_TYPE	DESCRIPTION	ASSAY_SRC_ID	ASSAY_SRC_DESCRIPTION	ASSAY_ORGANISM	ASSAY_STRAIN	ASSAY_TAX_ID	CURATED_BY	BAO_FORMAT	TID	TARGET_CHEMBLID	TARGET_TYPE	PROTEIN_ACCESSION	PREF_NAME	ORGANISM	CONFIDENCE_SCORE	TARGET_MAPPING	APD_NAME	APD_CONFIDENCE	DOC_ID	DOC_CHEMBLID	PUBMED_ID	JOURNAL	YEAR	VOLUME
CHEMBL395811	393209	CHEMBL395811	393209		33	335.34	4.89	50.36	0	COc1cc(sc1c2cccnc2)c3cccc(c3)C(F)(F)F	1949941	Inhibition	=	0	%					BAO_0000201	UO_0000187	http://qudt.org/vocab/unit#Percent	444593	CHEMBL894838	F	Cytotoxicity against MCF7 cells at 10 uM	1	Scientific Literature	Homo sapiens		9606	Autocuration	BAO_0000219	80224	CHEMBL387	CELL-LINE		MCF7	Homo sapiens	1	Non-molecular			36588	CHEMBL1148697	17498961	Bioorg. Med. Chem.	2007	15
CHEMBL378745	348321	CHEMBL378745	348321		23	750.9	-1.37	254.35	2	CSCC[C@H](NC(=O)[C@H](Cc1ccccc1)NC(=O)CNC(=O)CNC(=O)[C@@H](N)Cc2ccc(O)cc2)C(=O)NC3(C4CC5CC(CC3C5)C4)C(=O)O	1718499	Inhibition	=	25.9	%					BAO_0000201	UO_0000187	http://qudt.org/vocab/unit#Percent	358449	CHEMBL866978	F	Antiproliferative activity against human MCF7 cell line at 1000 uM relative to control	1	Scientific Literature	Homo sapiens		9606	Expert	BAO_0000219	80224	CHEMBL387	CELL-LINE		MCF7	Homo sapiens	1	Non-molecular			31195	CHEMBL1147809	16722632	J. Med. Chem.	2006	49
CHEMBL342882	230913	CHEMBL342882	230913		27	282.29	3.27	64.47	0	COc1cccc(c1OC)c2nc(O)c3ccccc3n2	929713	Inhibition	=	24	%					BAO_0000201	UO_0000187	http://qudt.org/vocab/unit#Percent	98955	CHEMBL705519	F	Tested in vitro for cytotoxic activity against breast cancer(MCF-7) cell line	1	Scientific Literature	Homo sapiens		9606	Expert	BAO_0000219	80224	CHEMBL387	CELL-LINE		MCF7	Homo sapiens	1	Non-molecular			15718	CHEMBL1133524	11087572	J. Med. Chem.	2000	43
CHEMBL378745	348321	CHEMBL378745	348321		23	750.9	-1.37	254.35	2	CSCC[C@H](NC(=O)[C@H](Cc1ccccc1)NC(=O)CNC(=O)CNC(=O)[C@@H](N)Cc2ccc(O)cc2)C(=O)NC3(C4CC5CC(CC3C5)C4)C(=O)O	1718371	Inhibition	=	2.2	%					BAO_0000201	UO_0000187	http://qudt.org/vocab/unit#Percent	358428	CHEMBL870194	F	Antiproliferative activity against human MCF7 cell line at 1 uM relative to control	1	Scientific Literature	Homo sapiens		9606	Expert	BAO_0000219	80224	CHEMBL387	CELL-LINE		MCF7	Homo sapiens	1	Non-molecular			31195	CHEMBL1147809	16722632	J. Med. Chem.	2006	49
CHEMBL576370	568805	CHEMBL576370	568805		6	328.35	3.77	108.52	0	N#Cc1nc2ccc3c(nnn3c4ccnc5ccccc45)c2s1	2909762	Inhibition	=	34.9	%					BAO_0000201	UO_0000187	http://qudt.org/vocab/unit#Percent	587564	CHEMBL1045715	F	Growth inhibition of human MCF7 cells at 10 uM after 72 hrs by MTT assay	1	Scientific Literature	Homo sapiens		9606	Autocuration	BAO_0000219	80224	CHEMBL387	CELL-LINE		MCF7	Homo sapiens	1	Non-molecular			48360	CHEMBL1154158	19427714	Eur. J. Med. Chem.	2009	44
CHEMBL1782451	1149108	CHEMBL1782451	1149108		5	338.35	4.1	75.99	0	CC(=CCOc1cc2OC(=CC(=O)c2c(O)c1O)c3ccccc3)C	12408510	Inhibition					Active			BAO_0000376			900279	CHEMBL3068532	F	Inhibition of ER in Homo sapiens (human) MCF-7 cells grown in steroid free RPMI medium assessed as cell death at 3.13 to 100 uM after 72 hr by SRB assay	1	Scientific Literature	Homo sapiens		9606	Autocuration	BAO_0000219	80224	CHEMBL387	CELL-LINE		MCF7	Homo sapiens	1	Non-molecular			69159	CHEMBL3045380		Med Chem Res	2012	21
CHEMBL238286	401332	CHEMBL238286	401332		38	287.27	.65	83.91	0	OC(=O)c1ccc(cc1)N2C(=O)[C@@H]3[C@@H]4CC[C@@H](O4)[C@@H]3C2=O	1977337	Inhibition	<	10	%					BAO_0000201	UO_0000187	http://qudt.org/vocab/unit#Percent	448571	CHEMBL897720	F	Cytotoxicity against human MCF7 cells at 100 uM after 72 hrs by MTT assay	1	Scientific Literature	Homo sapiens		9606	Autocuration	BAO_0000219	80224	CHEMBL387	CELL-LINE		MCF7	Homo sapiens	1	Non-molecular			36906	CHEMBL1149648	17606377	Bioorg. Med. Chem.	2007	15
CHEMBL3127546	1624172	CHEMBL3127546	1624172		11b	461.6	4.35	78.11	0	CC(=O)O[C@H]1CC[C@]2(C)[C@H]3CC[C@@]4(C)[C@@H](CC[C@@H]4c5oc(nn5)c6cccnc6)[C@@H]3CC=C2C1	13953569	Inhibition	=	21.8	%					BAO_0000201	UO_0000187	http://qudt.org/vocab/unit#Percent	1297690	CHEMBL3130984	F	Cytotoxicity against human MCF7 cells at 10 uM after 72 hrs by MTT assay	1	Scientific Literature	Homo sapiens		9606	Autocuration	BAO_0000219	80224	CHEMBL387	CELL-LINE		MCF7	Homo sapiens	1	Non-molecular			77177	CHEMBL3124875	24518189	Bioorg. Med. Chem. Lett.	2014	24
CHEMBL2147278	1420776	CHEMBL2147278	1420776		9	465.63	4.11	112.64	0	CCCCCCCCCCCCCC(=O)NCCNC(=O)C(C)(C)C(=O)N1CC(=O)CC1=O	12044342	Inhibition	=	19	%					BAO_0000201	UO_0000187	http://qudt.org/vocab/unit#Percent	848699	CHEMBL2148696	F	Antiproliferative activity against human MCF7 cells at 20 uM after 48 hrs by MTT assay	1	Scientific Literature	Homo sapiens		9606	Autocuration	BAO_0000219	80224	CHEMBL387	CELL-LINE		MCF7	Homo sapiens	1	Non-molecular			65379	CHEMBL2146405	21676505	Eur. J. Med. Chem.	2011	46
CHEMBL3087971	1605454	CHEMBL3087971	1605454		11d	555.5	5.54	90.98	2	CC(=O)O[C@H]1CC[C@]2(C)[C@H]3CC[C@@]4(C)[C@@H](CC=C4C(=O)O\N=C(/N)\c5ccc(Br)cc5)[C@@H]3CC=C2C1	13837153	Inhibition	=	77.2	%					BAO_0000201	UO_0000187	http://qudt.org/vocab/unit#Percent	1275238	CHEMBL3091210	F	Antiproliferative activity against human MCF7 cells at 10 uM after 72 hrs by MTT assay	1	Scientific Literature	Homo sapiens		9606	Autocuration	BAO_0000219	80224	CHEMBL387	CELL-LINE		MCF7	Homo sapiens	1	Non-molecular			76088	CHEMBL3085694	24211641	Eur. J. Med. Chem.	2013	70
CHEMBL380694	347968	CHEMBL380694	347968		20	650.83	.53	196.15	2	CSCC[C@H](NC(=O)[C@H](Cc1ccccc1)NC(=O)C23CC4CC(CC(CNC(=O)[C@@H](N)Cc5ccc(O)cc5)(C4)C2)C3)C(=O)O	1732430	Inhibition					Not Determined			BAO_0000376			358448	CHEMBL866977	F	Antiproliferative activity against human MCF7 cell line at 100 uM relative to control	1	Scientific Literature	Homo sapiens		9606	Expert	BAO_0000219	80224	CHEMBL387	CELL-LINE		MCF7	Homo sapiens	1	Non-molecular			31195	CHEMBL1147809	16722632	J. Med. Chem.	2006	49
CHEMBL238285	401331	CHEMBL238285	401331		37	288.26	.91	92.43	0	[O-][N+](=O)c1ccc(cc1)N2C(=O)[C@@H]3[C@@H]4CC[C@@H](O4)[C@@H]3C2=O	1977338	Inhibition	>	100	%					BAO_0000201	UO_0000187	http://qudt.org/vocab/unit#Percent	448571	CHEMBL897720	F	Cytotoxicity against human MCF7 cells at 100 uM after 72 hrs by MTT assay	1	Scientific Literature	Homo sapiens		9606	Autocuration	BAO_0000219	80224	CHEMBL387	CELL-LINE		MCF7	Homo sapiens	1	Non-molecular			36906	CHEMBL1149648	17606377	Bioorg. Med. Chem.	2007	15
CHEMBL267225	399685	CHEMBL267225	399685	BOSWELLIC ACID	1	456.7	6.49	57.53	1	C[C@@H]1CC[C@]2(C)CC[C@]3(C)C(=CC[C@@H]4[C@@]5(C)CC[C@@H](O)[C@@](C)([C@@H]5CC[C@@]34C)C(=O)O)[C@@H]2[C@H]1C	2000452	Inhibition	=	18	%					BAO_0000201	UO_0000187	http://qudt.org/vocab/unit#Percent	451295	CHEMBL901506	F	Cytotoxicity against human MCF7 cells at 10 uM after 48 hrs	1	Scientific Literature	Homo sapiens		9606	Autocuration	BAO_0000219	80224	CHEMBL387	CELL-LINE		MCF7	Homo sapiens	1	Non-molecular			37176	CHEMBL1138253	17950603	Bioorg. Med. Chem. Lett.	2007	17
CHEMBL305128	102123	CHEMBL305128	102123		3	297.35	4.89	44.02	0	Oc1ccc(cc1)C(=C(c2ccccc2)c3ccccc3)C#N	597237	Inhibition	=	8	%					BAO_0000201	UO_0000187	http://qudt.org/vocab/unit#Percent	99817	CHEMBL710419	F	Percent of inhibitory activity against proliferation of MCF-7 cells in presence of 10e-6 M concentration of [3H]estradiol (E2).	1	Scientific Literature	Homo sapiens		9606	Expert	BAO_0000219	80224	CHEMBL387	CELL-LINE		MCF7	Homo sapiens	1	Non-molecular			10229	CHEMBL1124584	2769681	J. Med. Chem.	1989	32
CHEMBL487962	515941	CHEMBL487962	515941		5g, NSC-746457	270.29	1.98	80.04	0	ONC(=O)\C=C\c1cn(C\C=C\c2ccccc2)nn1	2383893	Inhibition	=	13.57	%					BAO_0000201	UO_0000187	http://qudt.org/vocab/unit#Percent	495856	CHEMBL995771	F	Growth inhibition of human MCF7 cells at 10 uM relative to control	1	Scientific Literature	Homo sapiens		9606	Autocuration	BAO_0000219	80224	CHEMBL387	CELL-LINE		MCF7	Homo sapiens	1	Non-molecular			45344	CHEMBL1140227	19007204	J. Med. Chem.	2008	51
CHEMBL190680	319264	CHEMBL190680	319264		27	413.85	4.42	74.94	0	COC(=O)c1ccc(CO\N=C\c2c(C)nn(C)c2Oc3ccc(Cl)cc3)cc1	1493593	Inhibition	=	33.6	%					BAO_0000201	UO_0000187	http://qudt.org/vocab/unit#Percent	315942	CHEMBL825428	F	In vitro antiproliferative activity against MCF-7 cell line (human breast tumor) at 1 uM concentration	1	Scientific Literature	Homo sapiens		9606	Intermediate	BAO_0000219	80224	CHEMBL387	CELL-LINE		MCF7	Homo sapiens	1	Non-molecular			20543	CHEMBL1140245	15922597	Bioorg. Med. Chem. Lett.	2005	15
CHEMBL302528	103327	CHEMBL302528	103327		15	396.52	5.95	36.26	1	CCN(CC)CCOc1ccc(cc1)C(=C(c2ccccc2)c3ccccc3)C#N	600973	Inhibition	=	53	%					BAO_0000201	UO_0000187	http://qudt.org/vocab/unit#Percent	99817	CHEMBL710419	F	Percent of inhibitory activity against proliferation of MCF-7 cells in presence of 10e-6 M concentration of [3H]estradiol (E2).	1	Scientific Literature	Homo sapiens		9606	Expert	BAO_0000219	80224	CHEMBL387	CELL-LINE		MCF7	Homo sapiens	1	Non-molecular			10229	CHEMBL1124584	2769681	J. Med. Chem.	1989	32
CHEMBL515252	482170	CHEMBL515252	482170		25	538.46	4.47	173.98	2	Oc1ccc(cc1)C2=CC(=O)c3c(O)cc(O)c(C4=C(Oc5cc(O)cc(O)c5C4=O)c6ccc(O)cc6)c3O2	2430910	Inhibition	=	26	%					BAO_0000201	UO_0000187	http://qudt.org/vocab/unit#Percent	481555	CHEMBL1001923	F	Cytotoxicity against human MCF7 cells at 20 mcg/mL after 3 days by SRB assay	1	Scientific Literature	Homo sapiens		9606	Autocuration	BAO_0000219	80224	CHEMBL387	CELL-LINE		MCF7	Homo sapiens	1	Non-molecular			40913	CHEMBL1148947	15568778	J. Nat. Prod.	2004	67
CHEMBL36668	57051	CHEMBL36668	57051	TRYPROSTATIN B	2, tryprostatin B	351.44	2.98	65.19	0	CC(=CCc1[nH]c2ccccc2c1C[C@@H]3NC(=O)[C@@H]4CCCN4C3=O)C	2145042	Inhibition	=	66.7	%					BAO_0000201	UO_0000187	http://qudt.org/vocab/unit#Percent	475237	CHEMBL922088	F	Cytotoxicity against human MCF7 cells at 100 uM after 72 hrs by Cell Titer 96 Aqueous Non-Radioactive assay	1	Scientific Literature	Homo sapiens		9606	Autocuration	BAO_0000219	80224	CHEMBL387	CELL-LINE		MCF7	Homo sapiens	1	Non-molecular			39228	CHEMBL1144702	18321710	Bioorg. Med. Chem.	2008	16
CHEMBL44657	68607	CHEMBL44657	68607	ETOPOSIDE	Etoposide	588.56	.94	160.82	2	COc1cc(cc(OC)c1O)[C@H]2[C@@H]3[C@H](COC3=O)[C@H](O[C@@H]4O[C@@H]5CO[C@@H](C)O[C@H]5[C@H](O)[C@H]4O)c6cc7OCOc7cc26	3118628	Inhibition	=	1.66	%					BAO_0000201	UO_0000187	http://qudt.org/vocab/unit#Percent	613380	CHEMBL1067578	F	Cytotoxicity against human MCF7 cells in presence of 10% fetal bovine serum	1	Scientific Literature	Homo sapiens		9606	Autocuration	BAO_0000219	80224	CHEMBL387	CELL-LINE		MCF7	Homo sapiens	1	Non-molecular			49744	CHEMBL1157645	20188578	Bioorg. Med. Chem.	2010	18
CHEMBL570268	578822	CHEMBL570268	578822		5	416.59	7.76	55.76	1	CC(C)CCCC(C)C\C=C\[C@@]1(C)CCc2c(C)c(OCC(=O)O)c(C)c(C)c2O1	3002184	Inhibition					Dose-dependent effect			BAO_0000376			599190	CHEMBL1049833	F	Inhibition of human MCF7 cells adhesion to gelatinous matrix protein-coated surface after 60 mins by ELISA	1	Scientific Literature	Homo sapiens		9606	Autocuration	BAO_0000219	80224	CHEMBL387	CELL-LINE		MCF7	Homo sapiens	1	Non-molecular			48930	CHEMBL1156017	19708661	J. Med. Chem.	2009	52
CHEMBL577538	582246	CHEMBL577538	582246		2i	740.68	6.8	206.38	3	CCOP(=O)(OCC)C(Nc1ccc(Cc2ccc(NC(c3ccc(cc3)[N+](=O)[O-])P(=O)(OCC)OCC)cc2)cc1)c4ccc(cc4)[N+](=O)[O-]	3010124	Inhibition	=	12.16	%					BAO_0000201	UO_0000187	http://qudt.org/vocab/unit#Percent	600727	CHEMBL1037439	F	Cytotoxicity against human MCF7 cells assessed as growth inhibition at 100 uM after 72 hrs by MTT assay	1	Scientific Literature	Homo sapiens		9606	Autocuration	BAO_0000219	80224	CHEMBL387	CELL-LINE		MCF7	Homo sapiens	1	Non-molecular			48890	CHEMBL1155977	19679380	Eur. J. Med. Chem.	2009	44
CHEMBL359744	462435	CHEMBL53463	78759	DOXORUBICIN HYDROCHLORIDE	adriamicin	543.52	-.04	206.07	3	Cl.COc1cccc2C(=O)c3c(O)c4C[C@](O)(C[C@H](O[C@H]5C[C@H](N)[C@H](O)[C@H](C)O5)c4c(O)c3C(=O)c12)C(=O)CO	5171740	Inhibition	=	98	%					BAO_0000201	UO_0000187	http://qudt.org/vocab/unit#Percent	715387	CHEMBL1664716	F	Cytotoxicity against human MCF7 cells at 30 uM after 48 hrs by MTT assay	1	Scientific Literature	Homo sapiens		9606	Autocuration	BAO_0000219	80224	CHEMBL387	CELL-LINE		MCF7	Homo sapiens	1	Non-molecular			55230	CHEMBL1649362	21090801	J. Nat. Prod.	2010	73
CHEMBL359744	462435	CHEMBL53463	78759	DOXORUBICIN HYDROCHLORIDE	adriamicin	543.52	-.04	206.07	3	Cl.COc1cccc2C(=O)c3c(O)c4C[C@](O)(C[C@H](O[C@H]5C[C@H](N)[C@H](O)[C@H](C)O5)c4c(O)c3C(=O)c12)C(=O)CO	5175561	Inhibition	=	76	%					BAO_0000201	UO_0000187	http://qudt.org/vocab/unit#Percent	715386	CHEMBL1664715	F	Cytotoxicity against human MCF7 cells at 10 uM after 48 hrs by MTT assay	1	Scientific Literature	Homo sapiens		9606	Autocuration	BAO_0000219	80224	CHEMBL387	CELL-LINE		MCF7	Homo sapiens	1	Non-molecular			55230	CHEMBL1649362	21090801	J. Nat. Prod.	2010	73
CHEMBL237112	399689	CHEMBL237112	399689		5	495.74	6.91	55.73	1	C[C@@H]1CC[C@]2(C)CC[C@]3(C)C(=CC[C@@H]4[C@@]5(C)CC[C@@H](OC(=O)C)[C@](C)(N=C=O)[C@@H]5CC[C@@]34C)[C@@H]2[C@H]1C	2000483	Inhibition	=	30	%					BAO_0000201	UO_0000187	http://qudt.org/vocab/unit#Percent	451295	CHEMBL901506	F	Cytotoxicity against human MCF7 cells at 10 uM after 48 hrs	1	Scientific Literature	Homo sapiens		9606	Autocuration	BAO_0000219	80224	CHEMBL387	CELL-LINE		MCF7	Homo sapiens	1	Non-molecular			37176	CHEMBL1138253	17950603	Bioorg. Med. Chem. Lett.	2007	17
CHEMBL2370460	1544911	CHEMBL2370460	1544911		10	1313.34				NCCCC[C@H](NC(=O)[C@H](Cc1cn(C=O)c2ccccc12)NC(=O)[C@H](CC(=O)O)NC(=O)[C@H](Cc3c[nH]cn3)NC(=O)[C@H](CO)NC(=O)[C@H](Cc4cn(C=O)c5ccccc45)NC(=O)[C@H](Cc6c[nH]cn6)NC(=O)[C@@H]7NCCC7=O)C(=O)N8CC=C[C@H]8C(=O)NCC(=O)N	567305	Inhibition	=	31	%					BAO_0000201	UO_0000187	http://qudt.org/vocab/unit#Percent	98959	CHEMBL712690	F	The concentration to inhibit colony formation of MCF-7 human tumor cell lines	1	Scientific Literature	Homo sapiens		9606	Intermediate	BAO_0000219	80224	CHEMBL387	CELL-LINE		MCF7	Homo sapiens	1	Non-molecular			14143	CHEMBL1130330	9341910	J. Med. Chem.	1997	40
CHEMBL3087923	1605406	CHEMBL3087923	1605406		15c	446.58	5.15	68.38	1	COc1ccc(cc1)c2noc(n2)C3=CC[C@H]4[C@@H]5CC=C6C[C@@H](O)CC[C@]6(C)[C@H]5CC[C@]34C	13837165	Inhibition	=	85.5	%					BAO_0000201	UO_0000187	http://qudt.org/vocab/unit#Percent	1275236	CHEMBL3091208	F	Antiproliferative activity against human MCF7 cells at 30 uM after 72 hrs by MTT assay	1	Scientific Literature	Homo sapiens		9606	Autocuration	BAO_0000219	80224	CHEMBL387	CELL-LINE		MCF7	Homo sapiens	1	Non-molecular			76088	CHEMBL3085694	24211641	Eur. J. Med. Chem.	2013	70
CHEMBL3087918	1605401	CHEMBL3087918	1605401		14c	448.6	5.19	68.38	1	COc1ccc(cc1)c2noc(n2)[C@H]3CC[C@H]4[C@@H]5CC=C6C[C@@H](O)CC[C@]6(C)[C@H]5CC[C@]34C	13836749	Inhibition	=	61.5	%					BAO_0000201	UO_0000187	http://qudt.org/vocab/unit#Percent	1275238	CHEMBL3091210	F	Antiproliferative activity against human MCF7 cells at 10 uM after 72 hrs by MTT assay	1	Scientific Literature	Homo sapiens		9606	Autocuration	BAO_0000219	80224	CHEMBL387	CELL-LINE		MCF7	Homo sapiens	1	Non-molecular			76088	CHEMBL3085694	24211641	Eur. J. Med. Chem.	2013	70
CHEMBL3087974	1605457	CHEMBL3087974	1605457		12b	474.63	6.08	65.22	1	CC(=O)O[C@H]1CC[C@]2(C)[C@H]3CC[C@@]4(C)[C@@H](CC[C@@H]4c5onc(n5)c6ccc(C)cc6)[C@@H]3CC=C2C1	13836696	Inhibition	<	20	%					BAO_0000201	UO_0000187	http://qudt.org/vocab/unit#Percent	1275236	CHEMBL3091208	F	Antiproliferative activity against human MCF7 cells at 30 uM after 72 hrs by MTT assay	1	Scientific Literature	Homo sapiens		9606	Autocuration	BAO_0000219	80224	CHEMBL387	CELL-LINE		MCF7	Homo sapiens	1	Non-molecular			76088	CHEMBL3085694	24211641	Eur. J. Med. Chem.	2013	70
CHEMBL3087916	1605398	CHEMBL3087916	1605398		13e	396.52	3.89	65.22	0	CC(=O)O[C@H]1CC[C@]2(C)[C@H]3CC[C@@]4(C)[C@@H](CC=C4c5onc(C)n5)[C@@H]3CC=C2C1	13836697	Inhibition	<	20	%					BAO_0000201	UO_0000187	http://qudt.org/vocab/unit#Percent	1275238	CHEMBL3091210	F	Antiproliferative activity against human MCF7 cells at 10 uM after 72 hrs by MTT assay	1	Scientific Literature	Homo sapiens		9606	Autocuration	BAO_0000219	80224	CHEMBL387	CELL-LINE		MCF7	Homo sapiens	1	Non-molecular			76088	CHEMBL3085694	24211641	Eur. J. Med. Chem.	2013	70
CHEMBL3087916	1605398	CHEMBL3087916	1605398		13e	396.52	3.89	65.22	0	CC(=O)O[C@H]1CC[C@]2(C)[C@H]3CC[C@@]4(C)[C@@H](CC=C4c5onc(C)n5)[C@@H]3CC=C2C1	13836718	Inhibition	=	57.5	%					BAO_0000201	UO_0000187	http://qudt.org/vocab/unit#Percent	1275236	CHEMBL3091208	F	Antiproliferative activity against human MCF7 cells at 30 uM after 72 hrs by MTT assay	1	Scientific Literature	Homo sapiens		9606	Autocuration	BAO_0000219	80224	CHEMBL387	CELL-LINE		MCF7	Homo sapiens	1	Non-molecular			76088	CHEMBL3085694	24211641	Eur. J. Med. Chem.	2013	70
CHEMBL285213	45251	CHEMBL285213	45251		13	511.47	4.46	95.48	1	COc1cc(cc(OC)c1O)[C@@H]2c3cc4OCOc4cc3[C@@H](Nc5ccc(F)cc5)[C@H]6COC(=O)[C@]26F	546984	Inhibition	=	13.2	%					BAO_0000201	UO_0000187	http://qudt.org/vocab/unit#Percent	99812	CHEMBL710414	F	% inhibition against MCF-7 cells (breast cancer) at 0.04 ug/mL	1	Scientific Literature	Homo sapiens		9606	Intermediate	BAO_0000219	80224	CHEMBL387	CELL-LINE		MCF7	Homo sapiens	1	Non-molecular			16381	CHEMBL1134408	11311065	J. Med. Chem.	2001	44
CHEMBL30856	45234	CHEMBL30856	45234		14	518.49	4.13	119.27	1	COc1cc(cc(OC)c1O)[C@@H]2c3cc4OCOc4cc3[C@@H](Nc5ccc(cc5)C#N)[C@H]6COC(=O)[C@]26F	544069	Inhibition	=	8.2	%					BAO_0000201	UO_0000187	http://qudt.org/vocab/unit#Percent	99813	CHEMBL710415	F	% inhibition against MCF-7 cells (breast cancer) at 0.4 ug/mL	1	Scientific Literature	Homo sapiens		9606	Intermediate	BAO_0000219	80224	CHEMBL387	CELL-LINE		MCF7	Homo sapiens	1	Non-molecular			16381	CHEMBL1134408	11311065	J. Med. Chem.	2001	44
CHEMBL2367899	1542350	CHEMBL2367899	1542350		5e	857.03	4.03	207.73	2	CCCCCC(=O)[C@@H](C)[C@@]1(O)[C@H](CC2C3CC=C4C[C@@H](O)CC[C@]4(C)C3CC[C@]12C)O[C@H]5OC[C@H](O)[C@@H](O[C@@H]6OC[C@@H](O)[C@H](O)[C@@H]6OCC(=O)c7ccccc7)[C@H]5OC(=O)C	165235	Inhibition	=	0	%					BAO_0000201	UO_0000187	http://qudt.org/vocab/unit#Percent	98947	CHEMBL705511	F	Cytotoxicity (growth inhibition) against breast cancer MCF-7 cell line at 10E-8 mol/L	1	Scientific Literature	Homo sapiens		9606	Intermediate	BAO_0000219	80224	CHEMBL387	CELL-LINE		MCF7	Homo sapiens	1	Non-molecular			6441	CHEMBL1147449	15149699	Bioorg. Med. Chem. Lett.	2004	14
CHEMBL554366	558790	CHEMBL554366	558790		13b	959.18	6.94	138.52	3	CO[C@@H]1CCN(Cc2ccc(CN3CC[C@@H](OC)OC[C@H](NC(=O)C[C@H](OC)OC[C@H]3c4ccccc4)c5ccccc5)cc2)[C@@H](CO[C@H](CC(=O)N[C@@H](CO1)c6ccccc6)OC)c7ccccc7	2712954	Inhibition	=	14	%					BAO_0000201	UO_0000187	http://qudt.org/vocab/unit#Percent	580572	CHEMBL1054018	F	Antiproliferative activity against human multidrug-resistant MCF7 cells at 10 uM after 3 hrs by MTS assay	1	Scientific Literature	Homo sapiens		9606	Autocuration	BAO_0000219	80224	CHEMBL387	CELL-LINE		MCF7	Homo sapiens	1	Non-molecular			47973	CHEMBL1153004	19356827	Eur. J. Med. Chem.	2009	44
CHEMBL285213	45251	CHEMBL285213	45251		13	511.47	4.46	95.48	1	COc1cc(cc(OC)c1O)[C@@H]2c3cc4OCOc4cc3[C@@H](Nc5ccc(F)cc5)[C@H]6COC(=O)[C@]26F	546983	Inhibition	=	20	%					BAO_0000201	UO_0000187	http://qudt.org/vocab/unit#Percent	99813	CHEMBL710415	F	% inhibition against MCF-7 cells (breast cancer) at 0.4 ug/mL	1	Scientific Literature	Homo sapiens		9606	Intermediate	BAO_0000219	80224	CHEMBL387	CELL-LINE		MCF7	Homo sapiens	1	Non-molecular			16381	CHEMBL1134408	11311065	J. Med. Chem.	2001	44
CHEMBL2443304	1589837	CHEMBL2443304	1589837		5	361.39	3.52	65.64	0	COC(=O)[C@@H]1Cc2c([nH]c3ccccc23)[C@H]4N(C)c5ccccc5C(=O)N14	13510200	Inhibition	=	90	%					BAO_0000201	UO_0000187	http://qudt.org/vocab/unit#Percent	989836	CHEMBL2446512	F	Cytotoxicity against human MCF7 cells at 15 uM after 72 hrs by MTT assay relative to control	1	Scientific Literature	Homo sapiens		9606	Autocuration	BAO_0000219	80224	CHEMBL387	CELL-LINE		MCF7	Homo sapiens	1	Non-molecular			75386	CHEMBL2440052	24103429	Bioorg. Med. Chem.	2013	21
CHEMBL1086685	629726	CHEMBL1086685	629726		8m	183.2	-.2	46.61	0	CCCN1C(=O)[C@@H]2COC[C@@H]2C1=O	3278644	Inhibition	<	10	%					BAO_0000201	UO_0000187	http://qudt.org/vocab/unit#Percent	629621	CHEMBL1121190	F	Cytotoxicity against human MCF7 cells at 100 uM after 72 hrs by MTT assay	1	Scientific Literature	Homo sapiens		9606	Autocuration	BAO_0000219	80224	CHEMBL387	CELL-LINE		MCF7	Homo sapiens	1	Non-molecular			51051	CHEMBL1157873	20153915	Eur. J. Med. Chem.	2010	45
CHEMBL393339	399701	CHEMBL393339	399701		17	470.73	6.72	46.53	1	COC(=O)[C@@]1(C)[C@H](O)CC[C@@]2(C)[C@H]1CC[C@]3(C)[C@@H]2CC=C4[C@@H]5[C@@H](C)[C@H](C)CC[C@]5(C)CC[C@@]34C	2000471	Inhibition	=	1	%					BAO_0000201	UO_0000187	http://qudt.org/vocab/unit#Percent	451295	CHEMBL901506	F	Cytotoxicity against human MCF7 cells at 10 uM after 48 hrs	1	Scientific Literature	Homo sapiens		9606	Autocuration	BAO_0000219	80224	CHEMBL387	CELL-LINE		MCF7	Homo sapiens	1	Non-molecular			37176	CHEMBL1138253	17950603	Bioorg. Med. Chem. Lett.	2007	17
CHEMBL1684602	1074906	CHEMBL1684602	1074906		6l	339.43	3.67	66.22	0	CCN(CC)CCNc1nc(NCc2occc2)c3ccccc3n1	5249595	Inhibition					Not Determined			BAO_0000376			727214	CHEMBL1687239	F	Cytotoxicity against human MCF7 cells at 10 uM after 2 days by MTT assay	1	Scientific Literature	Homo sapiens		9606	Autocuration	BAO_0000219	80224	CHEMBL387	CELL-LINE		MCF7	Homo sapiens	1	Non-molecular			55838	CHEMBL1681778	21353544	Bioorg. Med. Chem. Lett.	2011	21
CHEMBL1087342	629064	CHEMBL1087342	629064		CAB-SHZH-10	538.61	4.54	119.9	1	CO[C@H]1O[C@H](COc2cccc3CCCCc23)[C@@H](O)[C@H](O)[C@H]1Oc4ccc5c(c4)c6ccccc6S5(=O)=O	3274605	Inhibition	=	4	%					BAO_0000201	UO_0000187	http://qudt.org/vocab/unit#Percent	630848	CHEMBL1109218	F	Cytotoxicity against human MCF7 cells at 20 uM after 48 hrs by MTT assay	1	Scientific Literature	Homo sapiens		9606	Autocuration	BAO_0000219	80224	CHEMBL387	CELL-LINE		MCF7	Homo sapiens	1	Non-molecular			51085	CHEMBL1157907	20356741	Bioorg. Med. Chem. Lett.	2010	20
CHEMBL1234833	697183	CHEMBL1234833	697183		4k, BS-194	385.46	2.02	114.94	0	CC(C)c1cnn2c(NCc3ccccc3)cc(N[C@@H](CO)[C@H](O)CO)nc12	6274498	Inhibition					Dose-dependent effect			BAO_0000376			754784	CHEMBL1805639	F	Antitumor activity against human MCF7 cells xenografted in ip dosed nude BALB/c mouse assessed as decrease in tumor volume measured after 14 days relative to control on day 1	1	Scientific Literature	Homo sapiens		9606	Autocuration	BAO_0000218	80224	CHEMBL387	CELL-LINE		MCF7	Homo sapiens	1	Non-molecular			58135	CHEMBL1800061	21080703	J. Med. Chem.	2010	53
CHEMBL65499	102660	CHEMBL65499	102660		10E	327.38	4.88	53.25	0	COc1ccc(cc1)\C(=C(\C#N)/c2ccccc2)\c3ccc(O)cc3	623513	Inhibition	=	13	%					BAO_0000201	UO_0000187	http://qudt.org/vocab/unit#Percent	99817	CHEMBL710419	F	Percent of inhibitory activity against proliferation of MCF-7 cells in presence of 10e-6 M concentration of [3H]estradiol (E2).	1	Scientific Literature	Homo sapiens		9606	Expert	BAO_0000219	80224	CHEMBL387	CELL-LINE		MCF7	Homo sapiens	1	Non-molecular			10229	CHEMBL1124584	2769681	J. Med. Chem.	1989	32
CHEMBL221540	368047	CHEMBL221540	368047		4	477.63	4.96	127.85	0	C[C@H]([C@H](C)C(=O)O)[C@@H]1C\C=C\C=C(\C#N)/[C@H](O)[C@@H](C)C[C@H](C)C[C@H](C)C[C@H](C)[C@@H](O)CC(=O)O1	1809421	Inhibition	=	9	%					BAO_0000201	UO_0000187	http://qudt.org/vocab/unit#Percent	424509	CHEMBL911921	F	Antiproliferative activity against MCF7 cell line at 10 uM	1	Scientific Literature	Homo sapiens		9606	Autocuration	BAO_0000219	80224	CHEMBL387	CELL-LINE		MCF7	Homo sapiens	1	Non-molecular			34918	CHEMBL1139729	16962775	Bioorg. Med. Chem. Lett.	2006	16
CHEMBL1076999	614658	CHEMBL1076999	614658		18	550.55	.24	165.76	2	COc1cc(ccc1O)[C@H]2OC[C@H]3[C@@H]2CO[C@@H]3c4cc(OC)c(O[C@@H]5O[C@H](CO)[C@@H](O)[C@H](O)[C@H]5O)c(OC)c4	3194163	Inhibition	>	90	%					BAO_0000201	UO_0000187	http://qudt.org/vocab/unit#Percent	621032	CHEMBL1109382	F	Antiestrogenic activity in human MCF7 cells assessed as inhibition of E2-enhanced cell proliferation at 0.1 to 100 uM after 96 hrs by alamar blue assay	1	Scientific Literature	Homo sapiens		9606	Autocuration	BAO_0000219	80224	CHEMBL387	CELL-LINE		MCF7	Homo sapiens	1	Non-molecular			50316	CHEMBL1154802	19943620	J. Nat. Prod.	2009	72
CHEMBL1081947	610643	CHEMBL1081947	610643		2	369.34	4.46	55.11	0	Cc1nc2ccccn2c1c3ccnc(Nc4ccc(cc4)C(F)(F)F)n3	3210154	Inhibition	=	83.4	%					BAO_0000201	UO_0000187	http://qudt.org/vocab/unit#Percent	621279	CHEMBL1105954	F	Cytotoxicity against human MCF7 cells at 50 uM after 48 hrs by SRB assay	1	Scientific Literature	Homo sapiens		9606	Autocuration	BAO_0000219	80224	CHEMBL387	CELL-LINE		MCF7	Homo sapiens	1	Non-molecular			50259	CHEMBL1153702	19879023	Eur. J. Med. Chem.	2010	45
CHEMBL1080666	610808	CHEMBL1080666	610808		11	312.37	4.74	50.7	0	Cc1ccc(Nc2nccc(n2)c3cnc4ccccc4c3)cc1	3210208	Inhibition	=	100	%					BAO_0000201	UO_0000187	http://qudt.org/vocab/unit#Percent	621279	CHEMBL1105954	F	Cytotoxicity against human MCF7 cells at 50 uM after 48 hrs by SRB assay	1	Scientific Literature	Homo sapiens		9606	Autocuration	BAO_0000219	80224	CHEMBL387	CELL-LINE		MCF7	Homo sapiens	1	Non-molecular			50259	CHEMBL1153702	19879023	Eur. J. Med. Chem.	2010	45
CHEMBL1088544	628991	CHEMBL1088544	628991		9l	302.37	1.14	60.85	0	CCC(CO)N1C(=O)[C@@H]2CN(Cc3ccccc3)C[C@@H]2C1=O	3278743	Inhibition	<	10	%					BAO_0000201	UO_0000187	http://qudt.org/vocab/unit#Percent	629621	CHEMBL1121190	F	Cytotoxicity against human MCF7 cells at 100 uM after 72 hrs by MTT assay	1	Scientific Literature	Homo sapiens		9606	Autocuration	BAO_0000219	80224	CHEMBL387	CELL-LINE		MCF7	Homo sapiens	1	Non-molecular			51051	CHEMBL1157873	20153915	Eur. J. Med. Chem.	2010	45
CHEMBL489	6402	CHEMBL489	6402	AFIMOXIFENE	Z-4-hydroxytamoxifen	387.51	6.08	32.7	1	CC\C(=C(/c1ccc(O)cc1)\c2ccc(OCCN(C)C)cc2)\c3ccccc3	3252275	Inhibition					Active			BAO_0000376			624268	CHEMBL1106112	F	Antiestrogenic activity in human MCF7 cells assessed as inhibition of estradiol-stimulated proliferation	1	Scientific Literature	Homo sapiens		9606	Autocuration	BAO_0000219	80224	CHEMBL387	CELL-LINE		MCF7	Homo sapiens	1	Non-molecular			50789	CHEMBL1156189	20334368	J. Med. Chem.	2010	53
CHEMBL1084260	630907	CHEMBL1084260	630907		3e	278.3	4.41	46.53	0	Cc1ccc(cc1)C(=O)Oc2cccc3c(O)cccc23	3311896	Inhibition	=	29.69	%					BAO_0000201	UO_0000187	http://qudt.org/vocab/unit#Percent	633232	CHEMBL1119439	F	Antiproliferative activity against human MCF7 cells assessed as viable cells at 100 uM after 24 hrs by MTT assay	1	Scientific Literature	Homo sapiens		9606	Autocuration	BAO_0000219	80224	CHEMBL387	CELL-LINE		MCF7	Homo sapiens	1	Non-molecular			51278	CHEMBL1155450	20553023	J. Med. Chem.	2010	53
CHEMBL1082742	630871	CHEMBL1082742	630871		3c	464.31	4.96	77.84	0	Cc1ccc(cc1)C(=O)C2=C(O)C(=O)N(C2c3ccc(Br)cc3)c4ccc(O)cc4	3311899	Inhibition	=	35.12	%					BAO_0000201	UO_0000187	http://qudt.org/vocab/unit#Percent	633232	CHEMBL1119439	F	Antiproliferative activity against human MCF7 cells assessed as viable cells at 100 uM after 24 hrs by MTT assay	1	Scientific Literature	Homo sapiens		9606	Autocuration	BAO_0000219	80224	CHEMBL387	CELL-LINE		MCF7	Homo sapiens	1	Non-molecular			51278	CHEMBL1155450	20553023	J. Med. Chem.	2010	53
CHEMBL7668	2963	CHEMBL7668	2963		1a	303.15	4.21	37.29	0	Oc1ccc(\C=C\C(=O)c2ccc(Br)cc2)cc1	3311904	Inhibition	=	71.44	%					BAO_0000201	UO_0000187	http://qudt.org/vocab/unit#Percent	633232	CHEMBL1119439	F	Antiproliferative activity against human MCF7 cells assessed as viable cells at 100 uM after 24 hrs by MTT assay	1	Scientific Literature	Homo sapiens		9606	Autocuration	BAO_0000219	80224	CHEMBL387	CELL-LINE		MCF7	Homo sapiens	1	Non-molecular			51278	CHEMBL1155450	20553023	J. Med. Chem.	2010	53
CHEMBL1095799	628768	CHEMBL1095799	628768		8b	313.3	-.58	99.21	0	CCOC(=O)C[C@H](N1C(=O)[C@@H]2COC[C@@H]2C1=O)C(=O)OCC	3278545	Inhibition	=	16	%					BAO_0000201	UO_0000187	http://qudt.org/vocab/unit#Percent	629621	CHEMBL1121190	F	Cytotoxicity against human MCF7 cells at 100 uM after 72 hrs by MTT assay	1	Scientific Literature	Homo sapiens		9606	Autocuration	BAO_0000219	80224	CHEMBL387	CELL-LINE		MCF7	Homo sapiens	1	Non-molecular			51051	CHEMBL1157873	20153915	Eur. J. Med. Chem.	2010	45
CHEMBL1093282	619470	CHEMBL1093282	619470		2a	582.42	3.95	260.96	3	Oc1cc(cc(O)c1O)C(=O)Oc2cccc(OC(=O)c3cc(O)c(O)c(O)c3)c2OC(=O)c4cc(O)c(O)c(O)c4	3255208	Inhibition	=	60.4	%					BAO_0000201	UO_0000187	http://qudt.org/vocab/unit#Percent	624826	CHEMBL1115153	F	Inhibition of basal glucose transport in human MCF7 cells assessed as inhibition of [3H]2-deoxyglucose uptake at 30 uM after 30 mins by scintillation counting	1	Scientific Literature	Homo sapiens		9606	Autocuration	BAO_0000219	80224	CHEMBL387	CELL-LINE		MCF7	Homo sapiens	1	Non-molecular			50637	CHEMBL1156294	20194024	Bioorg. Med. Chem. Lett.	2010	20
CHEMBL22026	27139	CHEMBL22026	27139		1	268.06	2.58	70.42	0	OC(=O)c1cc(O)c2ccc(Br)cc2n1	3414177	Inhibition	=	39	%					BAO_0000201	UO_0000187	http://qudt.org/vocab/unit#Percent	652797	CHEMBL1226000	F	Cytotoxicity against human MCF7 cells at 100 uM	1	Scientific Literature	Homo sapiens		9606	Autocuration	BAO_0000219	80224	CHEMBL387	CELL-LINE		MCF7	Homo sapiens	1	Non-molecular			52467	CHEMBL1221343	20704301	J. Nat. Prod.	2010	73
CHEMBL1684616	1074921	CHEMBL1684616	1074921		6o	381.47	3.3	75.45	0	C(CCN1CCOCC1)CNc2nc(NCc3occc3)c4ccccc4n2	5249597	Inhibition					Not Determined			BAO_0000376			727214	CHEMBL1687239	F	Cytotoxicity against human MCF7 cells at 10 uM after 2 days by MTT assay	1	Scientific Literature	Homo sapiens		9606	Autocuration	BAO_0000219	80224	CHEMBL387	CELL-LINE		MCF7	Homo sapiens	1	Non-molecular			55838	CHEMBL1681778	21353544	Bioorg. Med. Chem. Lett.	2011	21
CHEMBL1684605	1074909	CHEMBL1684605	1074909		7b	502.63	6.42	69.46	2	Cc1cccc(N2CCN(CCCCNc3nc(NCc4occc4)c5cc(F)ccc5n3)CC2)c1C	5249599	Inhibition	=	97.65	%					BAO_0000201	UO_0000187	http://qudt.org/vocab/unit#Percent	727214	CHEMBL1687239	F	Cytotoxicity against human MCF7 cells at 10 uM after 2 days by MTT assay	1	Scientific Literature	Homo sapiens		9606	Autocuration	BAO_0000219	80224	CHEMBL387	CELL-LINE		MCF7	Homo sapiens	1	Non-molecular			55838	CHEMBL1681778	21353544	Bioorg. Med. Chem. Lett.	2011	21
CHEMBL1684609	1074913	CHEMBL1684609	1074913		7h	328.38	4.82	62.98	0	CCCCCNc1nc(NCc2occc2)c3cc(F)ccc3n1	5249603	Inhibition	=	94.42	%					BAO_0000201	UO_0000187	http://qudt.org/vocab/unit#Percent	727214	CHEMBL1687239	F	Cytotoxicity against human MCF7 cells at 10 uM after 2 days by MTT assay	1	Scientific Literature	Homo sapiens		9606	Autocuration	BAO_0000219	80224	CHEMBL387	CELL-LINE		MCF7	Homo sapiens	1	Non-molecular			55838	CHEMBL1681778	21353544	Bioorg. Med. Chem. Lett.	2011	21
CHEMBL1684612	1074916	CHEMBL1684612	1074916		7n	314.36	4.37	62.98	0	CCCCNc1nc(NCc2occc2)c3cc(F)ccc3n1	5249606	Inhibition					Not Determined			BAO_0000376			727214	CHEMBL1687239	F	Cytotoxicity against human MCF7 cells at 10 uM after 2 days by MTT assay	1	Scientific Literature	Homo sapiens		9606	Autocuration	BAO_0000219	80224	CHEMBL387	CELL-LINE		MCF7	Homo sapiens	1	Non-molecular			55838	CHEMBL1681778	21353544	Bioorg. Med. Chem. Lett.	2011	21
CHEMBL1684594	1074897	CHEMBL1684594	1074897		6c	470.61	5.63	69.46	1	Cc1cccc(N2CCN(CCCNc3nc(NCc4occc4)c5ccccc5n3)CC2)c1C	5249586	Inhibition	=	95.86	%					BAO_0000201	UO_0000187	http://qudt.org/vocab/unit#Percent	727214	CHEMBL1687239	F	Cytotoxicity against human MCF7 cells at 10 uM after 2 days by MTT assay	1	Scientific Literature	Homo sapiens		9606	Autocuration	BAO_0000219	80224	CHEMBL387	CELL-LINE		MCF7	Homo sapiens	1	Non-molecular			55838	CHEMBL1681778	21353544	Bioorg. Med. Chem. Lett.	2011	21
CHEMBL1668823	1067636	CHEMBL1668823	1067636		3	344.4	4.17	64.99	0	COc1cc(OC)c(\C=C\C(=C\C=C\C(=C\C(=O)O)\C)\C)c(OC)c1	5198855	Inhibition					Active			BAO_0000376			716427	CHEMBL1670051	F	Antiproliferative activity against human MCF7 cells expressing estrogen receptor after 72 hrs by MTT assay	1	Scientific Literature	Homo sapiens		9606	Autocuration	BAO_0000219	80224	CHEMBL387	CELL-LINE		MCF7	Homo sapiens	1	Non-molecular			55339	CHEMBL1667765	21208698	Eur. J. Med. Chem.	2011	46
CHEMBL328106	151722	CHEMBL328106	151722		36	360.21	4.19	56.27	0	COc1cc2ncnc(Nc3ccc(Br)cc3)c2cc1OC	10856695	Inhibition	=	42	%					BAO_0000201	UO_0000187	http://qudt.org/vocab/unit#Percent	813076	CHEMBL2020650	F	Antiproliferative activity against human MCF7 cells at 10 uM after 72 hrs by MTS assay	1	Scientific Literature	Homo sapiens		9606	Autocuration	BAO_0000219	80224	CHEMBL387	CELL-LINE		MCF7	Homo sapiens	1	Non-molecular			61598	CHEMBL2016491	22229669	J. Med. Chem.	2012	55
CHEMBL2018757	1336494	CHEMBL2018757	1336494		53	396.44	4.57	94.6	0	CCCOC(=O)Nc1ccc(Nc2ncnc3cc(OC)c(OC)cc23)cc1C	10856711	Inhibition	=	0	%					BAO_0000201	UO_0000187	http://qudt.org/vocab/unit#Percent	813076	CHEMBL2020650	F	Antiproliferative activity against human MCF7 cells at 10 uM after 72 hrs by MTS assay	1	Scientific Literature	Homo sapiens		9606	Autocuration	BAO_0000219	80224	CHEMBL387	CELL-LINE		MCF7	Homo sapiens	1	Non-molecular			61598	CHEMBL2016491	22229669	J. Med. Chem.	2012	55
CHEMBL2018773	1336511	CHEMBL2018773	1336511		72	463.34	5.23	59.51	1	CCN(CC)CCOc1cc2c(Nc3ccc(Br)cc3F)ncnc2cc1OC	10856726	Inhibition	=	0	%					BAO_0000201	UO_0000187	http://qudt.org/vocab/unit#Percent	813076	CHEMBL2020650	F	Antiproliferative activity against human MCF7 cells at 10 uM after 72 hrs by MTS assay	1	Scientific Literature	Homo sapiens		9606	Autocuration	BAO_0000219	80224	CHEMBL387	CELL-LINE		MCF7	Homo sapiens	1	Non-molecular			61598	CHEMBL2016491	22229669	J. Med. Chem.	2012	55
CHEMBL1208807	684100	CHEMBL1208807	684100		7	516.61	6.85	98.25	2	Cn1c(nc(c2ccccc2)c1c3ccccc3)c4ccc(NC(=O)CSc5oc6ccccc6n5)cc4	3373579	Inhibition					Dose-dependent effect			BAO_0000376			644242	CHEMBL1212141	F	Inhibition of DNA synthesis in human MCF7 cells after 48 hrs by BrdU incorporation assay	1	Scientific Literature	Homo sapiens		9606	Autocuration	BAO_0000219	80224	CHEMBL387	CELL-LINE		MCF7	Homo sapiens	1	Non-molecular			51908	CHEMBL1208663	20451307	Eur. J. Med. Chem.	2010	45
CHEMBL1651340	1063621	CHEMBL1651340	1063621		6	468.62	5.65	83.83	1	COC(=O)[C@]1(C)CC[C@]2(C)CC[C@]3(C)C4CC(=O)c5cc(O)c(O)cc5[C@]4(C)CC[C@@]3(C)[C@@H]2C1	5175573	Inhibition	=	0	%					BAO_0000201	UO_0000187	http://qudt.org/vocab/unit#Percent	715386	CHEMBL1664715	F	Cytotoxicity against human MCF7 cells at 10 uM after 48 hrs by MTT assay	1	Scientific Literature	Homo sapiens		9606	Autocuration	BAO_0000219	80224	CHEMBL387	CELL-LINE		MCF7	Homo sapiens	1	Non-molecular			55230	CHEMBL1649362	21090801	J. Nat. Prod.	2010	73
CHEMBL2071178	1361335	CHEMBL2071178	1361335		2d	258.23	2.65	83.83	0	OC(=O)c1ccc(O)cc1OC(=O)c2ccccc2	10985980	Inhibition					Not Determined			BAO_0000376			834994	CHEMBL2073447	F	Antiproliferative activity against human MCF7 cells assessed as inhibition of cell viability at 100 uM after 24 hrs by MTT assay	1	Scientific Literature	Homo sapiens		9606	Autocuration	BAO_0000219	80224	CHEMBL387	CELL-LINE		MCF7	Homo sapiens	1	Non-molecular			62957	CHEMBL2069198	22647217	Eur. J. Med. Chem.	2012	54
CHEMBL305168	103148	CHEMBL305168	103148		1	281.35	5.13	23.79	1	N#CC(=C(c1ccccc1)c2ccccc2)c3ccccc3	594643	Inhibition	=	1	%					BAO_0000201	UO_0000187	http://qudt.org/vocab/unit#Percent	99818	CHEMBL710420	F	Percent of inhibitory activity versus 0.1 nm [3H]estradiol against proliferation of MCF-7 cells.	1	Scientific Literature	Homo sapiens		9606	Expert	BAO_0000219	80224	CHEMBL387	CELL-LINE		MCF7	Homo sapiens	1	Non-molecular			10229	CHEMBL1124584	2769681	J. Med. Chem.	1989	32
CHEMBL209101	353109	CHEMBL209101	353109		22	516.54	1.58	135.71	1	CCN1C=C(C(=O)O)C(=O)c2cc(F)c(cc12)N3CCN(CC3)S(=O)(=O)c4ccc(NC(=O)C)cc4	1733668	Inhibition	=	7	%					BAO_0000201	UO_0000187	http://qudt.org/vocab/unit#Percent	366376	CHEMBL866017	F	Cytotoxicity against human MCF7 cell line at 20 uM by MTT assay	1	Scientific Literature	Homo sapiens		9606	Intermediate	BAO_0000219	80224	CHEMBL387	CELL-LINE		MCF7	Homo sapiens	1	Non-molecular			31324	CHEMBL1137431	16854058	J. Med. Chem.	2006	49
CHEMBL396281	386908	CHEMBL396281	386908		10, SR-13650	344.36	5.58	67.11	1	CCOC(=O)Oc1c2[nH]c3ccccc3c2cc4c5ccccc5[nH]c14	1910487	Inhibition	=	43	%					BAO_0000201	UO_0000187	http://qudt.org/vocab/unit#Percent	440204	CHEMBL890518	F	Inhibition of tumor growth in MCF7 cells xenografted BALB/c mouse at 10 mg/kg/day, ip after 30 days	1	Scientific Literature	Homo sapiens		9606	Autocuration	BAO_0000218	80224	CHEMBL387	CELL-LINE		MCF7	Homo sapiens	1	Non-molecular			36150	CHEMBL1146215	17602463	J. Med. Chem.	2007	50
CHEMBL1210394	684207	CHEMBL1210394	684207		12	481.57	4.64	115.82	0	Cn1nnnc1SCC(=O)Nc2ccc(cc2)c3nc(c4ccccc4)c(c5ccccc5)n3C	3373570	Inhibition					Dose-dependent effect			BAO_0000376			644242	CHEMBL1212141	F	Inhibition of DNA synthesis in human MCF7 cells after 48 hrs by BrdU incorporation assay	1	Scientific Literature	Homo sapiens		9606	Autocuration	BAO_0000219	80224	CHEMBL387	CELL-LINE		MCF7	Homo sapiens	1	Non-molecular			51908	CHEMBL1208663	20451307	Eur. J. Med. Chem.	2010	45
CHEMBL191334	317700	CHEMBL191334	317700	NUTLIN-3	Nutlin-3	581.49	5.43	83.47	2	COc1ccc(C2=N[C@H]([C@H](N2C(=O)N3CCNC(=O)C3)c4ccc(Cl)cc4)c5ccc(Cl)cc5)c(OC(C)C)c1	3418456	Inhibition	=	2	%					BAO_0000201	UO_0000187	http://qudt.org/vocab/unit#Percent	653070	CHEMBL1226273	F	Induction of cell cycle arrest in human MCF7 cells assessed as accumulation at S phase at 4 uM after 48 hrs by BrdU incorporation assay	1	Scientific Literature	Homo sapiens		9606	Autocuration	BAO_0000219	80224	CHEMBL387	CELL-LINE		MCF7	Homo sapiens	1	Non-molecular			52303	CHEMBL1221179	16474381	Nat. Chem. Biol.	2006	2
CHEMBL1210394	684207	CHEMBL1210394	684207		12	481.57	4.64	115.82	0	Cn1nnnc1SCC(=O)Nc2ccc(cc2)c3nc(c4ccccc4)c(c5ccccc5)n3C	3373574	Inhibition					tde			BAO_0000376			644240	CHEMBL1212139	F	Inhibition of DNA synthesis in human MCF7 cells by BrdU incorporation assay	1	Scientific Literature	Homo sapiens		9606	Autocuration	BAO_0000219	80224	CHEMBL387	CELL-LINE		MCF7	Homo sapiens	1	Non-molecular			51908	CHEMBL1208663	20451307	Eur. J. Med. Chem.	2010	45
CHEMBL1588408	1012292	CHEMBL1588408	1012292		1h	264.28	3.93	46.53	0	Oc1cccc2c(OC(=O)c3ccccc3)cccc12	10985540	Inhibition	=	0	%					BAO_0000201	UO_0000187	http://qudt.org/vocab/unit#Percent	834994	CHEMBL2073447	F	Antiproliferative activity against human MCF7 cells assessed as inhibition of cell viability at 100 uM after 24 hrs by MTT assay	1	Scientific Literature	Homo sapiens		9606	Autocuration	BAO_0000219	80224	CHEMBL387	CELL-LINE		MCF7	Homo sapiens	1	Non-molecular			62957	CHEMBL2069198	22647217	Eur. J. Med. Chem.	2012	54
CHEMBL1599080	1022964	CHEMBL1599080	1022964		1a	278.3	4.41	46.53	0	Cc1ccccc1C(=O)Oc2cccc3c(O)cccc23	10985547	Inhibition	=	87.92	%					BAO_0000201	UO_0000187	http://qudt.org/vocab/unit#Percent	834994	CHEMBL2073447	F	Antiproliferative activity against human MCF7 cells assessed as inhibition of cell viability at 100 uM after 24 hrs by MTT assay	1	Scientific Literature	Homo sapiens		9606	Autocuration	BAO_0000219	80224	CHEMBL387	CELL-LINE		MCF7	Homo sapiens	1	Non-molecular			62957	CHEMBL2069198	22647217	Eur. J. Med. Chem.	2012	54
CHEMBL2064366	1357773	CHEMBL2064366	1357773		3m	426.43	2.15	175.44	0	Cc1[nH]nc2OC(=C(C#N)C(c3ccc(cc3)C4C(=C(N)Oc5n[nH]c(C)c45)C#N)c12)N	10967319	Inhibition	=	23.35	%					BAO_0000201	UO_0000187	http://qudt.org/vocab/unit#Percent	831912	CHEMBL2065986	F	Cytotoxicity against estrogen receptor-positive human MCF7 cells assessed as inhibition of cell proliferation at 5 ug/ml after 24 hrs by MTT assay	1	Scientific Literature	Homo sapiens		9606	Autocuration	BAO_0000219	80224	CHEMBL387	CELL-LINE		MCF7	Homo sapiens	1	Non-molecular			62860	CHEMBL2062449	22818081	Bioorg. Med. Chem. Lett.	2012	22
CHEMBL2064366	1357773	CHEMBL2064366	1357773		3m	426.43	2.15	175.44	0	Cc1[nH]nc2OC(=C(C#N)C(c3ccc(cc3)C4C(=C(N)Oc5n[nH]c(C)c45)C#N)c12)N	10967322	Inhibition	=	26.68	%					BAO_0000201	UO_0000187	http://qudt.org/vocab/unit#Percent	831915	CHEMBL2065989	F	Cytotoxicity against estrogen receptor-positive human MCF7 cells assessed as inhibition of cell proliferation at 50 ug/ml after 24 hrs by MTT assay	1	Scientific Literature	Homo sapiens		9606	Autocuration	BAO_0000219	80224	CHEMBL387	CELL-LINE		MCF7	Homo sapiens	1	Non-molecular			62860	CHEMBL2062449	22818081	Bioorg. Med. Chem. Lett.	2012	22
CHEMBL1567760	991644	CHEMBL1567760	991644		4n	328.37	3.5	76.86	0	Cc1nn(c2OC(=C(C#N)C(c3ccccc3)c12)N)c4ccccc4	10967324	Inhibition	=	22.41	%					BAO_0000201	UO_0000187	http://qudt.org/vocab/unit#Percent	831912	CHEMBL2065986	F	Cytotoxicity against estrogen receptor-positive human MCF7 cells assessed as inhibition of cell proliferation at 5 ug/ml after 24 hrs by MTT assay	1	Scientific Literature	Homo sapiens		9606	Autocuration	BAO_0000219	80224	CHEMBL387	CELL-LINE		MCF7	Homo sapiens	1	Non-molecular			62860	CHEMBL2062449	22818081	Bioorg. Med. Chem. Lett.	2012	22
CHEMBL1490372	914256	CHEMBL1490372	914256		4q	373.36	3.39	122.68	0	Cc1nn(c2OC(=C(C#N)C(c3ccc(cc3)[N+](=O)[O-])c12)N)c4ccccc4	10967340	Inhibition	=	30.82	%					BAO_0000201	UO_0000187	http://qudt.org/vocab/unit#Percent	831913	CHEMBL2065987	F	Cytotoxicity against estrogen receptor-positive human MCF7 cells assessed as inhibition of cell proliferation at 10 ug/ml after 24 hrs by MTT assay	1	Scientific Literature	Homo sapiens		9606	Autocuration	BAO_0000219	80224	CHEMBL387	CELL-LINE		MCF7	Homo sapiens	1	Non-molecular			62860	CHEMBL2062449	22818081	Bioorg. Med. Chem. Lett.	2012	22
CHEMBL2064370	1357777	CHEMBL2064370	1357777		4u	369.38	2.17	105.96	0	Cc1nn(c2OC(=C(C#N)C3(C(=O)Nc4ccccc34)c12)N)c5ccccc5	10967344	Inhibition	=	26.58	%					BAO_0000201	UO_0000187	http://qudt.org/vocab/unit#Percent	831912	CHEMBL2065986	F	Cytotoxicity against estrogen receptor-positive human MCF7 cells assessed as inhibition of cell proliferation at 5 ug/ml after 24 hrs by MTT assay	1	Scientific Literature	Homo sapiens		9606	Autocuration	BAO_0000219	80224	CHEMBL387	CELL-LINE		MCF7	Homo sapiens	1	Non-molecular			62860	CHEMBL2062449	22818081	Bioorg. Med. Chem. Lett.	2012	22
CHEMBL2064370	1357777	CHEMBL2064370	1357777		4u	369.38	2.17	105.96	0	Cc1nn(c2OC(=C(C#N)C3(C(=O)Nc4ccccc34)c12)N)c5ccccc5	10967347	Inhibition	=	86.54	%					BAO_0000201	UO_0000187	http://qudt.org/vocab/unit#Percent	831915	CHEMBL2065989	F	Cytotoxicity against estrogen receptor-positive human MCF7 cells assessed as inhibition of cell proliferation at 50 ug/ml after 24 hrs by MTT assay	1	Scientific Literature	Homo sapiens		9606	Autocuration	BAO_0000219	80224	CHEMBL387	CELL-LINE		MCF7	Homo sapiens	1	Non-molecular			62860	CHEMBL2062449	22818081	Bioorg. Med. Chem. Lett.	2012	22
CHEMBL2064362	1357769	CHEMBL2064362	1357769		3i	344.37	3.55	96.95	0	Cc1[nH]nc2OC(=C(C#N)C(c3cccc(Oc4ccccc4)c3)c12)N	10967304	Inhibition	=	20.25	%					BAO_0000201	UO_0000187	http://qudt.org/vocab/unit#Percent	831919	CHEMBL2065993	F	Cytotoxicity against estrogen receptor-positive human MCF7 cells assessed as inhibition of cell proliferation at 0.5 ug/ml after 24 hrs by MTT assay	1	Scientific Literature	Homo sapiens		9606	Autocuration	BAO_0000219	80224	CHEMBL387	CELL-LINE		MCF7	Homo sapiens	1	Non-molecular			62860	CHEMBL2062449	22818081	Bioorg. Med. Chem. Lett.	2012	22
CHEMBL377359	348086	CHEMBL377359	348086		11	358.43	-.78	112.65	0	N[C@@H](Cc1ccc(O)cc1)C(=O)NC23CC4CC(C2)CC(C4)(C3)C(=O)O	1732470	Inhibition					Not Determined			BAO_0000376			358449	CHEMBL866978	F	Antiproliferative activity against human MCF7 cell line at 1000 uM relative to control	1	Scientific Literature	Homo sapiens		9606	Expert	BAO_0000219	80224	CHEMBL387	CELL-LINE		MCF7	Homo sapiens	1	Non-molecular			31195	CHEMBL1147809	16722632	J. Med. Chem.	2006	49
CHEMBL53463	78759	CHEMBL53463	78759	DOXORUBICIN	Adriamycin	543.52	-.04	206.07	3	COc1cccc2C(=O)c3c(O)c4C[C@](O)(C[C@H](O[C@H]5C[C@H](N)[C@H](O)[C@H](C)O5)c4c(O)c3C(=O)c12)C(=O)CO	2000649	Inhibition	=	74	%					BAO_0000201	UO_0000187	http://qudt.org/vocab/unit#Percent	451300	CHEMBL901511	F	Cytotoxicity against human MCF7 cells at 1 uM after 48 hrs	1	Scientific Literature	Homo sapiens		9606	Autocuration	BAO_0000219	80224	CHEMBL387	CELL-LINE		MCF7	Homo sapiens	1	Non-molecular			37176	CHEMBL1138253	17950603	Bioorg. Med. Chem. Lett.	2007	17
CHEMBL103046	169402	CHEMBL103046	169402	AMPELOPSIN A	1	470.47	4.49	130.61	1	O[C@@H]1[C@@H](c2ccc(O)cc2)c3c(O)cc(O)cc3[C@@H]4[C@H](Oc5cc(O)cc1c45)c6ccc(O)cc6	695808	Inhibition	=	10	%					BAO_0000201	UO_0000187	http://qudt.org/vocab/unit#Percent	99819	CHEMBL710421	F	Percentage inhibition of human breast cancer(MCF-7) cell lines.	1	Scientific Literature	Homo sapiens		9606	Expert	BAO_0000219	80224	CHEMBL387	CELL-LINE		MCF7	Homo sapiens	1	Non-molecular			3415	CHEMBL1131861	10571175	Bioorg. Med. Chem. Lett.	1999	9
CHEMBL64910	102554	CHEMBL64910	102554		10Z	327.38	4.88	53.25	0	COc1ccc(cc1)\C(=C(/C#N)\c2ccccc2)\c3ccc(O)cc3	619902	Inhibition	=	80	%					BAO_0000201	UO_0000187	http://qudt.org/vocab/unit#Percent	99818	CHEMBL710420	F	Percent of inhibitory activity versus 0.1 nm [3H]estradiol against proliferation of MCF-7 cells.	1	Scientific Literature	Homo sapiens		9606	Expert	BAO_0000219	80224	CHEMBL387	CELL-LINE		MCF7	Homo sapiens	1	Non-molecular			10229	CHEMBL1124584	2769681	J. Med. Chem.	1989	32
CHEMBL227372	376661	CHEMBL227372	376661		7c, NSC-:736600	404.39	2.92	108.57	0	Fc1ccc(Nc2ncccc2C(=O)NNS(=O)(=O)c3ccc(F)cc3)cc1	1856222	Inhibition	=	111	%					BAO_0000201	UO_0000187	http://qudt.org/vocab/unit#Percent	432597	CHEMBL919743	F	Growth inhibition of MCF7 cells at 10 uM	1	Scientific Literature	Homo sapiens		9606	Autocuration	BAO_0000219	80224	CHEMBL387	CELL-LINE		MCF7	Homo sapiens	1	Non-molecular			35528	CHEMBL1144562	17097292	Bioorg. Med. Chem.	2007	15
CHEMBL2426731	1581858	CHEMBL2426731	1581858		8f	362.42	4.82	66.76	0	CCOC(=O)C(C(c1ccc(O)cc1)c2ccc(O)cc2)c3ccccc3	13446485	Inhibition	=	80	%					BAO_0000201	UO_0000187	http://qudt.org/vocab/unit#Percent	982287	CHEMBL2429354	F	Antiproliferative activity against human MCF7 cells assessed as cell viability at 75 uM after 72 hrs relative to control	1	Scientific Literature	Homo sapiens		9606	Autocuration	BAO_0000219	80224	CHEMBL387	CELL-LINE		MCF7	Homo sapiens	1	Non-molecular			74855	CHEMBL2424626	23953195	Bioorg. Med. Chem. Lett.	2013	23
CHEMBL2436373	1585522	CHEMBL2436373	1585522		5	473.31	2.63	114.02	0	OC[C@H]1O[C@H]([C@H](O)[C@@H]1O)N2C(=O)C(=C(C=C2c3ccc(Cl)cc3)c4ccc(Cl)cc4)C#N	13483793	Inhibition	=	60	%					BAO_0000201	UO_0000187	http://qudt.org/vocab/unit#Percent	989020	CHEMBL2437666	F	Inhibition of uPA protein expression in human MCF7 cells at 0.1 time compound IC50 after 48 hrs by ELISA	1	Scientific Literature	Homo sapiens		9606	Autocuration	BAO_0000219	80224	CHEMBL387	CELL-LINE		MCF7	Homo sapiens	1	Non-molecular			75209	CHEMBL2434837	24095746	Eur. J. Med. Chem.	2013	69
CHEMBL418165	13929	CHEMBL418165	13929		4	453.5	-2.15	199.26	1	CN(Cc1cnc2nc(N)nc(N)c2n1)c3ccc(cc3)C(=O)NC(CCCCN)C(=O)O	1733877	Inhibition	=	30	%					BAO_0000201	UO_0000187	http://qudt.org/vocab/unit#Percent	366376	CHEMBL866017	F	Cytotoxicity against human MCF7 cell line at 20 uM by MTT assay	1	Scientific Literature	Homo sapiens		9606	Intermediate	BAO_0000219	80224	CHEMBL387	CELL-LINE		MCF7	Homo sapiens	1	Non-molecular			31324	CHEMBL1137431	16854058	J. Med. Chem.	2006	49
CHEMBL293174	102566	CHEMBL293174	102566		9Z	327.38	5.14	64.25	1	Cc1ccc(cc1)\C(=C(\C#N)/c2ccc(O)cc2)\c3ccc(O)cc3	619893	Inhibition	=	35	%					BAO_0000201	UO_0000187	http://qudt.org/vocab/unit#Percent	99817	CHEMBL710419	F	Percent of inhibitory activity against proliferation of MCF-7 cells in presence of 10e-6 M concentration of [3H]estradiol (E2).	1	Scientific Literature	Homo sapiens		9606	Expert	BAO_0000219	80224	CHEMBL387	CELL-LINE		MCF7	Homo sapiens	1	Non-molecular			10229	CHEMBL1124584	2769681	J. Med. Chem.	1989	32
CHEMBL225690	379049	CHEMBL225690	379049		6	364.44	5.45	52.49	1	CCOC(=O)n1cc(C(CC=C)Nc2ccccc2OC)c3ccccc13	1874694	Inhibition	=	55	%					BAO_0000201	UO_0000187	http://qudt.org/vocab/unit#Percent	435646	CHEMBL904003	F	Growth inhibition of human MCF7 cells at 10 uM	1	Scientific Literature	Homo sapiens		9606	Autocuration	BAO_0000219	80224	CHEMBL387	CELL-LINE		MCF7	Homo sapiens	1	Non-molecular			35719	CHEMBL1142914	17275313	Bioorg. Med. Chem.	2007	15
CHEMBL294051	102606	CHEMBL294051	102606		5Z	313.35	4.65	64.25	0	Oc1ccc(cc1)\C(=C(/c2ccccc2)\c3ccc(O)cc3)\C#N	620884	Inhibition	=	17	%					BAO_0000201	UO_0000187	http://qudt.org/vocab/unit#Percent	99817	CHEMBL710419	F	Percent of inhibitory activity against proliferation of MCF-7 cells in presence of 10e-6 M concentration of [3H]estradiol (E2).	1	Scientific Literature	Homo sapiens		9606	Expert	BAO_0000219	80224	CHEMBL387	CELL-LINE		MCF7	Homo sapiens	1	Non-molecular			10229	CHEMBL1124584	2769681	J. Med. Chem.	1989	32
CHEMBL294051	102606	CHEMBL294051	102606		5Z	313.35	4.65	64.25	0	Oc1ccc(cc1)\C(=C(/c2ccccc2)\c3ccc(O)cc3)\C#N	620882	Inhibition	=	1	%					BAO_0000201	UO_0000187	http://qudt.org/vocab/unit#Percent	99818	CHEMBL710420	F	Percent of inhibitory activity versus 0.1 nm [3H]estradiol against proliferation of MCF-7 cells.	1	Scientific Literature	Homo sapiens		9606	Expert	BAO_0000219	80224	CHEMBL387	CELL-LINE		MCF7	Homo sapiens	1	Non-molecular			10229	CHEMBL1124584	2769681	J. Med. Chem.	1989	32
CHEMBL392382	401250	CHEMBL392382	401250		11	223.27	.77	46.61	0	CCCCN1C(=O)[C@@H]2[C@@H]3CC[C@@H](O3)[C@@H]2C1=O	1977364	Inhibition	<	10	%					BAO_0000201	UO_0000187	http://qudt.org/vocab/unit#Percent	448571	CHEMBL897720	F	Cytotoxicity against human MCF7 cells at 100 uM after 72 hrs by MTT assay	1	Scientific Literature	Homo sapiens		9606	Autocuration	BAO_0000219	80224	CHEMBL387	CELL-LINE		MCF7	Homo sapiens	1	Non-molecular			36906	CHEMBL1149648	17606377	Bioorg. Med. Chem.	2007	15
CHEMBL289159	58076	CHEMBL289159	58076	TRYPROSTATIN A	1, tryprostatin A	381.47	2.97	74.42	0	COc1ccc2c(C[C@@H]3NC(=O)[C@@H]4CCCN4C3=O)c(CC=C(C)C)[nH]c2c1	2145014	Inhibition	>	100	%					BAO_0000201	UO_0000187	http://qudt.org/vocab/unit#Percent	475236	CHEMBL922087	F	Cytotoxicity against human MCF7 cells at 10 uM after 72 hrs by Cell Titer 96 Aqueous Non-Radioactive assay	1	Scientific Literature	Homo sapiens		9606	Autocuration	BAO_0000219	80224	CHEMBL387	CELL-LINE		MCF7	Homo sapiens	1	Non-molecular			39228	CHEMBL1144702	18321710	Bioorg. Med. Chem.	2008	16
CHEMBL414617	231917	CHEMBL414617	231917		42	254.28	2.43	50.36	0	COc1ccccc1C2NC(=O)c3ccccc3N2	942104	Inhibition	=	48	%					BAO_0000201	UO_0000187	http://qudt.org/vocab/unit#Percent	98955	CHEMBL705519	F	Tested in vitro for cytotoxic activity against breast cancer(MCF-7) cell line	1	Scientific Literature	Homo sapiens		9606	Expert	BAO_0000219	80224	CHEMBL387	CELL-LINE		MCF7	Homo sapiens	1	Non-molecular			15718	CHEMBL1133524	11087572	J. Med. Chem.	2000	43
CHEMBL411388	399694	CHEMBL411388	399694		10	441.69	4.98	63.32	0	C[C@@H]1CC[C@]2(C)CC[C@]3(C)C(=CC(=O)[C@@H]4[C@@]5(C)CC[C@@H](O)[C@](C)(N)[C@@H]5CC[C@@]34C)[C@@H]2[C@H]1C	2000643	Inhibition	=	0	%					BAO_0000201	UO_0000187	http://qudt.org/vocab/unit#Percent	451300	CHEMBL901511	F	Cytotoxicity against human MCF7 cells at 1 uM after 48 hrs	1	Scientific Literature	Homo sapiens		9606	Autocuration	BAO_0000219	80224	CHEMBL387	CELL-LINE		MCF7	Homo sapiens	1	Non-molecular			37176	CHEMBL1138253	17950603	Bioorg. Med. Chem. Lett.	2007	17
CHEMBL209756	353005	CHEMBL209756	353005		18	456.43	1.39	184.02	0	Cc1ccnc(NS(=O)(=O)c2ccc(NC(=O)c3ccc(cc3C(=O)O)C(=O)O)cc2)n1	1733705	Inhibition	=	11	%					BAO_0000201	UO_0000187	http://qudt.org/vocab/unit#Percent	366376	CHEMBL866017	F	Cytotoxicity against human MCF7 cell line at 20 uM by MTT assay	1	Scientific Literature	Homo sapiens		9606	Intermediate	BAO_0000219	80224	CHEMBL387	CELL-LINE		MCF7	Homo sapiens	1	Non-molecular			31324	CHEMBL1137431	16854058	J. Med. Chem.	2006	49
CHEMBL424712	186477	CHEMBL424712	186477		3	1246.38				NCCCC[C@H](NC(=O)[C@H](CO)NC(=O)[C@H](Cc1c[nH]c2ccccc12)NC(=O)[C@H](Cc3c[nH]cn3)NC(=O)[C@@H]4NCCC4=O)C(=O)N[C@H]5CC(=O)CNCCCC[C@H](NC(=O)[C@H](Cc6c[nH]c7ccccc67)NC5=O)C(=O)N8CCC[C@@H]8C(=O)NCC(=O)N	569975	Inhibition	=	19	%					BAO_0000201	UO_0000187	http://qudt.org/vocab/unit#Percent	98958	CHEMBL705522	F	The concentration to inhibit cell proliferation of MCF-7 human tumor cell lines using the sulforhodamine B assay	1	Scientific Literature	Homo sapiens		9606	Intermediate	BAO_0000219	80224	CHEMBL387	CELL-LINE		MCF7	Homo sapiens	1	Non-molecular			14143	CHEMBL1130330	9341910	J. Med. Chem.	1997	40
CHEMBL3085508	1595399	CHEMBL3085508	1595399		GnRH	1182.29				CC(C)C[C@H](NC(=O)CNC(=O)[C@H](Cc1ccc(O)cc1)NC(=O)[C@H](CO)NC(=O)[C@H](Cc2c[nH]c3ccccc23)NC(=O)[C@H](Cc4c[nH]cn4)NC(=O)[C@H]5NCCC5=O)C(=O)N[C@@H](CCCN=C(N)N)C(=O)N6CCC[C@@H]6C(=O)NCC(=O)N	580984	Inhibition	=	27	%					BAO_0000201	UO_0000187	http://qudt.org/vocab/unit#Percent	98959	CHEMBL712690	F	The concentration to inhibit colony formation of MCF-7 human tumor cell lines	1	Scientific Literature	Homo sapiens		9606	Intermediate	BAO_0000219	80224	CHEMBL387	CELL-LINE		MCF7	Homo sapiens	1	Non-molecular			14143	CHEMBL1130330	9341910	J. Med. Chem.	1997	40
CHEMBL83	6968	CHEMBL83	6968	TAMOXIFEN	Tamoxifen	371.51	6.32	12.47	1	CC\C(=C(/c1ccccc1)\c2ccc(OCCN(C)C)cc2)\c3ccccc3	818569	Inhibition	=	52	%					BAO_0000201	UO_0000187	http://qudt.org/vocab/unit#Percent	98954	CHEMBL705518	F	Percent inhibition of estrogen receptor positive MCF-7 human breast cancer cell proliferation at 10e-7 M	1	Scientific Literature	Homo sapiens		9606	Expert	BAO_0000219	80224	CHEMBL387	CELL-LINE		MCF7	Homo sapiens	1	Non-molecular			12339	CHEMBL1127844	8201601	J. Med. Chem.	1994	37
CHEMBL1939126	1273967	CHEMBL1939126	1273967		2a	338.4	5.43	51.81	1	Oc1cccc(c1)C(c2c[nH]c3ccccc23)c4c[nH]c5ccccc45	7996960	Inhibition					Active			BAO_0000376			799019	CHEMBL1941789	F	Inhibition of HDAC2 protein expression in human MCF7 cells at 2 uM after 24 hrs by Western blotting	1	Scientific Literature	Homo sapiens		9606	Autocuration	BAO_0000219	80224	CHEMBL387	CELL-LINE		MCF7	Homo sapiens	1	Non-molecular			60786	CHEMBL1938244	22104151	Bioorg. Med. Chem. Lett.	2012	22
CHEMBL81	6914	CHEMBL81	6914	RALOXIFENE	RAL	473.58	6.46	98.24	1	Oc1ccc(cc1)c2sc3cc(O)ccc3c2C(=O)c4ccc(OCCN5CCCCC5)cc4	7931636	Inhibition					Active			BAO_0000376			785796	CHEMBL1920919	F	Antiestrogenic activity in human ER-positive MCF7 cells assessed as inhibition of 17beta estradiol-induced secreted alkaline phosphatase activity at 2 nM after 48 hrs by phospha-light reporter chemiluminescence assay	1	Scientific Literature	Homo sapiens		9606	Autocuration	BAO_0000219	80224	CHEMBL387	CELL-LINE		MCF7	Homo sapiens	1	Non-molecular			60199	CHEMBL1914413	21800859	J. Nat. Prod.	2011	74
CHEMBL505000	481687	CHEMBL505000	481687	MURUCOIDIN V	1	1169.35				CCCCC[C@H]1CCCCCCCCCC(=O)O[C@H]2[C@@H](O)[C@@H](O[C@@H](C)[C@@H]2O[C@@H]3O[C@@H](C)[C@H](O[C@@H]4O[C@@H](C)[C@H](OC(=O)[C@@H](C)CC)[C@@H](O)[C@H]4O)[C@@H](O[C@@H]5O[C@H](CO)[C@@H](O)[C@H](O)[C@H]5O)[C@H]3OC(=O)[C@@H](C)CC)O[C@@H]6[C@@H](O)[C@@H](O)[C@@H](C)O[C@H]6O1	8035281	Inhibition	=	30	%					BAO_0000201	UO_0000187	http://qudt.org/vocab/unit#Percent	803650	CHEMBL1953590	F	Inhibition of p-glycoprotein expression in vinblastine-sensitive human MCF7 cells at 25 ug/ml after 24 hrs by by immunofluorescence flow cytometry relative to control	1	Scientific Literature	Homo sapiens		9606	Autocuration	BAO_0000219	80224	CHEMBL387	CELL-LINE		MCF7	Homo sapiens	1	Non-molecular			61091	CHEMBL1949591	22148475	J. Nat. Prod.	2012	75
CHEMBL2032358	1344432	CHEMBL2032358	1344432		19, MOMIPP	292.33	2.97	54.98	0	COc1ccc2[nH]c(C)c(\C=C\C(=O)c3ccncc3)c2c1	10883576	Inhibition					Active			BAO_0000376			819557	CHEMBL2033530	F	Cytotoxicity against human doxorubicin-resistant MCF7 cells assessed as inhibition of colony formation at 2.5 to 10 uM treated for 48 hrs followed by washout measured after 2 weeks	1	Scientific Literature	Homo sapiens		9606	Autocuration	BAO_0000219	80224	CHEMBL387	CELL-LINE		MCF7	Homo sapiens	1	Non-molecular			61945	CHEMBL2029341	22335538	J. Med. Chem.	2012	55
CHEMBL2064360	1357767	CHEMBL2064360	1357767		3f	253.26	.84	100.61	0	Cc1[nH]nc2OC(=C(C#N)C(c3cccnc3)c12)N	10967289	Inhibition	=	25.16	%					BAO_0000201	UO_0000187	http://qudt.org/vocab/unit#Percent	831914	CHEMBL2065988	F	Cytotoxicity against estrogen receptor-positive human MCF7 cells assessed as inhibition of cell proliferation at 25 ug/ml after 24 hrs by MTT assay	1	Scientific Literature	Homo sapiens		9606	Autocuration	BAO_0000219	80224	CHEMBL387	CELL-LINE		MCF7	Homo sapiens	1	Non-molecular			62860	CHEMBL2062449	22818081	Bioorg. Med. Chem. Lett.	2012	22
CHEMBL2436381	1585530	CHEMBL2436381	1585530		13	397.25	3.99	56.63	0	Clc1ccc(cc1)C2=C(C#N)C(=O)N(CC3CO3)C(=C2)c4ccc(Cl)cc4	13483785	Inhibition	=	77	%					BAO_0000201	UO_0000187	http://qudt.org/vocab/unit#Percent	989020	CHEMBL2437666	F	Inhibition of uPA protein expression in human MCF7 cells at 0.1 time compound IC50 after 48 hrs by ELISA	1	Scientific Literature	Homo sapiens		9606	Autocuration	BAO_0000219	80224	CHEMBL387	CELL-LINE		MCF7	Homo sapiens	1	Non-molecular			75209	CHEMBL2434837	24095746	Eur. J. Med. Chem.	2013	69
CHEMBL2436374	1585523	CHEMBL2436374	1585523		6	503.33	2.12	134.25	1	OC[C@H]1O[C@H]([C@H](O)[C@@H](O)[C@@H]1O)N2C(=O)C(=C(C=C2c3ccc(Cl)cc3)c4ccc(Cl)cc4)C#N	13483792	Inhibition	=	9	%					BAO_0000201	UO_0000187	http://qudt.org/vocab/unit#Percent	989020	CHEMBL2437666	F	Inhibition of uPA protein expression in human MCF7 cells at 0.1 time compound IC50 after 48 hrs by ELISA	1	Scientific Literature	Homo sapiens		9606	Autocuration	BAO_0000219	80224	CHEMBL387	CELL-LINE		MCF7	Homo sapiens	1	Non-molecular			75209	CHEMBL2434837	24095746	Eur. J. Med. Chem.	2013	69
CHEMBL431252	170069	CHEMBL431252	170069		14	706.69	5.26	157.79	3	CC(=O)Oc1ccc(cc1)[C@@H]2C3[C@H](c4ccc(OC(=O)C)cc4)c5c(OC(=O)C)cc(OC(=O)C)cc5[C@@H]2c6c(OC(=O)C)cc(OC(=O)C)cc36	695819	Inhibition	=	43	%					BAO_0000201	UO_0000187	http://qudt.org/vocab/unit#Percent	99969	CHEMBL713530	F	Percentage inhibition of human breast cancer(MCF-7) cell lines.	1	Scientific Literature	Homo sapiens		9606	Expert	BAO_0000219	80224	CHEMBL387	CELL-LINE		MCF7	Homo sapiens	1	Non-molecular			3415	CHEMBL1131861	10571175	Bioorg. Med. Chem. Lett.	1999	9
CHEMBL395439	401283	CHEMBL395439	401283		22	223.23	-.84	59.14	0	O=C1[C@@H]2[C@@H]3CC[C@@H](O3)[C@@H]2C(=O)N1CC4CO4	1977353	Inhibition	=	10	%					BAO_0000201	UO_0000187	http://qudt.org/vocab/unit#Percent	448571	CHEMBL897720	F	Cytotoxicity against human MCF7 cells at 100 uM after 72 hrs by MTT assay	1	Scientific Literature	Homo sapiens		9606	Autocuration	BAO_0000219	80224	CHEMBL387	CELL-LINE		MCF7	Homo sapiens	1	Non-molecular			36906	CHEMBL1149648	17606377	Bioorg. Med. Chem.	2007	15
CHEMBL1210393	684206	CHEMBL1210393	684206		11	480.58	4.89	102.93	0	Cn1cnnc1SCC(=O)Nc2ccc(cc2)c3nc(c4ccccc4)c(c5ccccc5)n3C	3373578	Inhibition					tde			BAO_0000376			644240	CHEMBL1212139	F	Inhibition of DNA synthesis in human MCF7 cells by BrdU incorporation assay	1	Scientific Literature	Homo sapiens		9606	Autocuration	BAO_0000219	80224	CHEMBL387	CELL-LINE		MCF7	Homo sapiens	1	Non-molecular			51908	CHEMBL1208663	20451307	Eur. J. Med. Chem.	2010	45
CHEMBL438085	186476	CHEMBL438085	186476		1	1250.36				NCCCC[C@H](NC(=O)[C@H](CO)NC(=O)[C@H](Cc1c[nH]c2ccccc12)NC(=O)[C@H](Cc3c[nH]cn3)NC(=O)[C@@H]4NCCC4=O)C(=O)N[C@@H](CC(=O)O)C(=O)N[C@@H](Cc5c[nH]c6ccccc56)C(=O)N[C@@H](CCCCN)C(=O)N7CCC[C@@H]7C(=O)NCC(=O)N	587160	Inhibition	=	4	%					BAO_0000201	UO_0000187	http://qudt.org/vocab/unit#Percent	98958	CHEMBL705522	F	The concentration to inhibit cell proliferation of MCF-7 human tumor cell lines using the sulforhodamine B assay	1	Scientific Literature	Homo sapiens		9606	Intermediate	BAO_0000219	80224	CHEMBL387	CELL-LINE		MCF7	Homo sapiens	1	Non-molecular			14143	CHEMBL1130330	9341910	J. Med. Chem.	1997	40
CHEMBL426192	379051	CHEMBL426192	379051		8	302.37	3.07	63.48	0	CCOC(=O)n1cc(C(CC=C)NCCO)c2ccccc12	1874692	Inhibition	=	58	%					BAO_0000201	UO_0000187	http://qudt.org/vocab/unit#Percent	435646	CHEMBL904003	F	Growth inhibition of human MCF7 cells at 10 uM	1	Scientific Literature	Homo sapiens		9606	Autocuration	BAO_0000219	80224	CHEMBL387	CELL-LINE		MCF7	Homo sapiens	1	Non-molecular			35719	CHEMBL1142914	17275313	Bioorg. Med. Chem.	2007	15
CHEMBL189364	319760	CHEMBL189364	319760		19	344.41	2.14	61.11	0	Cc1nn(C)c(Oc2ccccc2)c1\C=N\OCCN3CCOCC3	1493323	Inhibition	=	5.4	%					BAO_0000201	UO_0000187	http://qudt.org/vocab/unit#Percent	315942	CHEMBL825428	F	In vitro antiproliferative activity against MCF-7 cell line (human breast tumor) at 1 uM concentration	1	Scientific Literature	Homo sapiens		9606	Intermediate	BAO_0000219	80224	CHEMBL387	CELL-LINE		MCF7	Homo sapiens	1	Non-molecular			20543	CHEMBL1140245	15922597	Bioorg. Med. Chem. Lett.	2005	15
CHEMBL471368	448909	CHEMBL471368	448909		9f	438.21	5.62	29.96	1	Fc1ccccc1c2c3C(=O)CC(Cc3nc4ccc(Br)cc24)C(F)(F)F	2445671	Inhibition	<	20	%					BAO_0000201	UO_0000187	http://qudt.org/vocab/unit#Percent	487253	CHEMBL1018373	F	Growth inhibition of human MCF7 cells at 10 uM relative to control	1	Scientific Literature	Homo sapiens		9606	Autocuration	BAO_0000219	80224	CHEMBL387	CELL-LINE		MCF7	Homo sapiens	1	Non-molecular			44467	CHEMBL1157501	18541426	Bioorg. Med. Chem. Lett.	2008	18
CHEMBL1668830	1067643	CHEMBL1668830	1067643		10	352.43	5.87	37.29	1	C\C(=C/C(=O)O)\C=C\C=C(/C)\c1ccc2ccc3cccc4ccc1c2c34	5198871	Inhibition	=	8	%					BAO_0000201	UO_0000187	http://qudt.org/vocab/unit#Percent	716433	CHEMBL1670057	F	Antiproliferative activity against human MCF7 cells expressing estrogen receptor assessed as cell growth inhibition 50 uM after 72 hrs by WST-1 assay relative to control	1	Scientific Literature	Homo sapiens		9606	Autocuration	BAO_0000219	80224	CHEMBL387	CELL-LINE		MCF7	Homo sapiens	1	Non-molecular			55339	CHEMBL1667765	21208698	Eur. J. Med. Chem.	2011	46
CHEMBL1775076	1146130	CHEMBL1775076	1146130		17	213.2	2.82	97.42	0	Oc1[nH]c(N=Nc2ccccc2)nc1C#N	6193985	Inhibition	=	0	%					BAO_0000201	UO_0000187	http://qudt.org/vocab/unit#Percent	747285	CHEMBL1776544	F	Antiproliferative activity against human MCF7 cells over expressing RSK2 at 100 uM after 48 hrs by MTT assay	1	Scientific Literature	Homo sapiens		9606	Autocuration	BAO_0000219	80224	CHEMBL387	CELL-LINE		MCF7	Homo sapiens	1	Non-molecular			57587	CHEMBL1773035	21488662	J. Med. Chem.	2011	54
CHEMBL1796572	1159623	CHEMBL1796572	1159623		5b	643.06	4.53	188.58	2	CC(=O)OC[C@H]1O[C@@H](Oc2nc(cc(c3ccc(Cl)cc3)c2C#N)c4cccs4)[C@H](OC(=O)C)[C@@H](OC(=O)C)[C@H]1OC(=O)C	6254551	Inhibition	=	0	%					BAO_0000201	UO_0000187	http://qudt.org/vocab/unit#Percent	753046	CHEMBL1798913	F	Cytotoxicity against human MCF7 cells assessed as inhibition of cell viability at 25 ug/mL after 48 hrs by MTT assay	1	Scientific Literature	Homo sapiens		9606	Autocuration	BAO_0000219	80224	CHEMBL387	CELL-LINE		MCF7	Homo sapiens	1	Non-molecular			58034	CHEMBL1795304	21531049	Eur. J. Med. Chem.	2011	46
CHEMBL1956733	1282257	CHEMBL1956733	1282257		27	503.38	7.96	69.92	2	Oc1ccc2CCc3ccc(c(O)c3)c4c(CCc5ccc(Oc1c2)cc5)ccc(Br)c4O	8056482	Inhibition	=	6.76	%					BAO_0000201	UO_0000187	http://qudt.org/vocab/unit#Percent	807713	CHEMBL1959841	F	Growth inhibition of human MCF7 cells at 20 uM after 24 hrs by MTT assay	1	Scientific Literature	Homo sapiens		9606	Autocuration	BAO_0000219	80224	CHEMBL387	CELL-LINE		MCF7	Homo sapiens	1	Non-molecular			61338	CHEMBL1955748	22365913	Bioorg. Med. Chem.	2012	20
CHEMBL437950	395119	CHEMBL437950	395119		18	322.32	-1.18	133.41	0	OC(=O)C1[C@@H]2CC[C@@H](O2)C1C(=O)NC(=O)NCCc3cnc[nH]3	1958404	Inhibition	=	17	%					BAO_0000201	UO_0000187	http://qudt.org/vocab/unit#Percent	444263	CHEMBL894503	F	Cytotoxicity against human MCF7 cells at 100 uM	1	Scientific Literature	Homo sapiens		9606	Autocuration	BAO_0000219	80224	CHEMBL387	CELL-LINE		MCF7	Homo sapiens	1	Non-molecular			36566	CHEMBL1148019	17451951	Bioorg. Med. Chem. Lett.	2007	17
CHEMBL116238	194681	CHEMBL116238	194681		5-Me-AHPN (3)	412.52	6.54	57.53	1	Cc1c(ccc2cc(ccc12)C(=O)O)c3ccc(O)c(c3)C45CC6CC(CC(C6)C4)C5	569704	Inhibition					Inhibitory activity			BAO_0000376			98949	CHEMBL705513	F	Inhibition of MCF-7 cell proliferation at 1E-7M; Inhibitory activity	1	Scientific Literature	Homo sapiens		9606	Expert	BAO_0000219	80224	CHEMBL387	CELL-LINE		MCF7	Homo sapiens	1	Non-molecular			17597	CHEMBL1148284	15214780	J. Med. Chem.	2004	47
CHEMBL192420	319423	CHEMBL192420	319423		25	423.82	5.5	48.64	1	Cc1nn(C)c(Oc2ccc(Cl)cc2)c1\C=N\OCc3ccc(cc3)C(F)(F)F	1493474	Inhibition	=	16.4	%					BAO_0000201	UO_0000187	http://qudt.org/vocab/unit#Percent	315942	CHEMBL825428	F	In vitro antiproliferative activity against MCF-7 cell line (human breast tumor) at 1 uM concentration	1	Scientific Literature	Homo sapiens		9606	Intermediate	BAO_0000219	80224	CHEMBL387	CELL-LINE		MCF7	Homo sapiens	1	Non-molecular			20543	CHEMBL1140245	15922597	Bioorg. Med. Chem. Lett.	2005	15
CHEMBL49442	73219	CHEMBL49442	73219	AMETANTRONE	AT, ametantrone	412.48	.55	122.72	1	OCCNCCNc1ccc(NCCNCCO)c2C(=O)c3ccccc3C(=O)c12	2084799	Inhibition	=	34	%					BAO_0000201	UO_0000187	http://qudt.org/vocab/unit#Percent	468459	CHEMBL929838	F	Cytotoxicity against human MCF7 cells at 4 ug/ml after 48 hrs by SRB assay	1	Scientific Literature	Homo sapiens		9606	Autocuration	BAO_0000219	80224	CHEMBL387	CELL-LINE		MCF7	Homo sapiens	1	Non-molecular			38764	CHEMBL1143145	17962028	Bioorg. Med. Chem.	2008	16
CHEMBL58	4504	CHEMBL58	4504	MITOXANTRONE	MX, mitoxantrone	444.48	.07	163.18	1	OCCNCCNc1ccc(NCCNCCO)c2C(=O)c3c(O)ccc(O)c3C(=O)c12	2084798	Inhibition	=	19	%					BAO_0000201	UO_0000187	http://qudt.org/vocab/unit#Percent	468459	CHEMBL929838	F	Cytotoxicity against human MCF7 cells at 4 ug/ml after 48 hrs by SRB assay	1	Scientific Literature	Homo sapiens		9606	Autocuration	BAO_0000219	80224	CHEMBL387	CELL-LINE		MCF7	Homo sapiens	1	Non-molecular			38764	CHEMBL1143145	17962028	Bioorg. Med. Chem.	2008	16
CHEMBL256054	438860	CHEMBL256054	438860		10	981.18	6.08	269.71	4	CC(C)(C)OC(=O)NCCCC[C@H](NC(=O)OC(C)(C)C)C(=O)NCCNc1ccc(NCCNC(=O)[C@H](CCCCNC(=O)OC(C)(C)C)NC(=O)OC(C)(C)C)c2C(=O)c3ccccc3C(=O)c12	2084810	Inhibition	=	49	%					BAO_0000201	UO_0000187	http://qudt.org/vocab/unit#Percent	468459	CHEMBL929838	F	Cytotoxicity against human MCF7 cells at 4 ug/ml after 48 hrs by SRB assay	1	Scientific Literature	Homo sapiens		9606	Autocuration	BAO_0000219	80224	CHEMBL387	CELL-LINE		MCF7	Homo sapiens	1	Non-molecular			38764	CHEMBL1143145	17962028	Bioorg. Med. Chem.	2008	16
CHEMBL272109	438660	CHEMBL272109	438660		4, D-Met-AAC	586.77	.51	219.04	2	CSCC[C@@H](N)C(=O)NCCNc1ccc(NCCNC(=O)[C@H](N)CCSC)c2C(=O)c3ccccc3C(=O)c12	2084816	Inhibition	=	71	%					BAO_0000201	UO_0000187	http://qudt.org/vocab/unit#Percent	468459	CHEMBL929838	F	Cytotoxicity against human MCF7 cells at 4 ug/ml after 48 hrs by SRB assay	1	Scientific Literature	Homo sapiens		9606	Autocuration	BAO_0000219	80224	CHEMBL387	CELL-LINE		MCF7	Homo sapiens	1	Non-molecular			38764	CHEMBL1143145	17962028	Bioorg. Med. Chem.	2008	16
CHEMBL342391	231477	CHEMBL342391	231477		46	284.31	2.42	59.59	0	COc1ccc(C2NC(=O)c3ccccc3N2)c(OC)c1	915620	Inhibition	=	44	%					BAO_0000201	UO_0000187	http://qudt.org/vocab/unit#Percent	98955	CHEMBL705519	F	Tested in vitro for cytotoxic activity against breast cancer(MCF-7) cell line	1	Scientific Literature	Homo sapiens		9606	Expert	BAO_0000219	80224	CHEMBL387	CELL-LINE		MCF7	Homo sapiens	1	Non-molecular			15718	CHEMBL1133524	11087572	J. Med. Chem.	2000	43
CHEMBL235376	399717	CHEMBL235376	399717		33	567.89	8.42	55.4	2	CCCC(=O)N[C@@]1(C)[C@H](CC[C@@]2(C)[C@H]1CC[C@]3(C)[C@@H]2CC=C4[C@@H]5[C@@H](C)[C@H](C)CC[C@]5(C)CC[C@@]34C)OC(=O)CCC	2000455	Inhibition	=	0	%					BAO_0000201	UO_0000187	http://qudt.org/vocab/unit#Percent	451295	CHEMBL901506	F	Cytotoxicity against human MCF7 cells at 10 uM after 48 hrs	1	Scientific Literature	Homo sapiens		9606	Autocuration	BAO_0000219	80224	CHEMBL387	CELL-LINE		MCF7	Homo sapiens	1	Non-molecular			37176	CHEMBL1138253	17950603	Bioorg. Med. Chem. Lett.	2007	17
CHEMBL427041	347993	CHEMBL427041	347993		12	372.46	-.44	112.65	0	N[C@@H](Cc1ccc(O)cc1)C(=O)NCC23CC4CC(C2)CC(C4)(C3)C(=O)O	1732564	Inhibition					Not Determined			BAO_0000376			358428	CHEMBL870194	F	Antiproliferative activity against human MCF7 cell line at 1 uM relative to control	1	Scientific Literature	Homo sapiens		9606	Expert	BAO_0000219	80224	CHEMBL387	CELL-LINE		MCF7	Homo sapiens	1	Non-molecular			31195	CHEMBL1147809	16722632	J. Med. Chem.	2006	49
CHEMBL487267	449008	CHEMBL487267	449008		9c	423.02	4.65	29.96	0	FC(F)(F)C1CC(=O)c2cc3cc(Br)cc(Br)c3nc2C1	2445674	Inhibition	=	41	%					BAO_0000201	UO_0000187	http://qudt.org/vocab/unit#Percent	487253	CHEMBL1018373	F	Growth inhibition of human MCF7 cells at 10 uM relative to control	1	Scientific Literature	Homo sapiens		9606	Autocuration	BAO_0000219	80224	CHEMBL387	CELL-LINE		MCF7	Homo sapiens	1	Non-molecular			44467	CHEMBL1157501	18541426	Bioorg. Med. Chem. Lett.	2008	18
CHEMBL1825079	1175186	CHEMBL1825079	1175186		34	436.67	4.55	80.92	0	CC(C)CCC[C@@H](C)[C@H]1CC[C@H]2[C@@H]3[C@@H](O)[C@@H](O)[C@@]4(O)C[C@@H](O)CC[C@]4(C)[C@H]3CC[C@]12C	6338941	Inhibition					Dose-dependent effect			BAO_0000376			767336	CHEMBL1825448	F	Cytotoxicity against human MCF7 cells assessed as cell viability after 48 hrs by alamar blue assay	1	Scientific Literature	Homo sapiens		9606	Autocuration	BAO_0000219	80224	CHEMBL387	CELL-LINE		MCF7	Homo sapiens	1	Non-molecular			58835	CHEMBL1821637	21797280	J. Med. Chem.	2011	54
CHEMBL417964	102589	CHEMBL417964	102589		11Z	355.43	5.6	53.25	1	CC(C)Oc1ccc(cc1)\C(=C(/C#N)\c2ccccc2)\c3ccc(O)cc3	615868	Inhibition	=	61	%					BAO_0000201	UO_0000187	http://qudt.org/vocab/unit#Percent	99817	CHEMBL710419	F	Percent of inhibitory activity against proliferation of MCF-7 cells in presence of 10e-6 M concentration of [3H]estradiol (E2).	1	Scientific Literature	Homo sapiens		9606	Expert	BAO_0000219	80224	CHEMBL387	CELL-LINE		MCF7	Homo sapiens	1	Non-molecular			10229	CHEMBL1124584	2769681	J. Med. Chem.	1989	32
CHEMBL207662	347625	CHEMBL207662	347625		19	636.8	.2	196.14	2	CSCC[C@H](NC(=O)[C@H](Cc1ccccc1)NC(=O)C23CC4CC(CC(C4)(C2)NC(=O)[C@@H](N)Cc5ccc(O)cc5)C3)C(=O)O	1731730	Inhibition					Not Determined			BAO_0000376			358447	CHEMBL866976	F	Antiproliferative activity against human MCF7 cell line at 10 uM relative to control	1	Scientific Literature	Homo sapiens		9606	Expert	BAO_0000219	80224	CHEMBL387	CELL-LINE		MCF7	Homo sapiens	1	Non-molecular			31195	CHEMBL1147809	16722632	J. Med. Chem.	2006	49
CHEMBL2367898	1542349	CHEMBL2367898	1542349		5d	843.01	3.57	207.73	2	CCCCC(=O)[C@@H](C)[C@@]1(O)[C@H](CC2C3CC=C4C[C@@H](O)CC[C@]4(C)C3CC[C@]12C)O[C@H]5OC[C@H](O)[C@@H](O[C@@H]6OC[C@@H](O)[C@H](O)[C@@H]6OCC(=O)c7ccccc7)[C@H]5OC(=O)C	176220	Inhibition	=	15	%					BAO_0000201	UO_0000187	http://qudt.org/vocab/unit#Percent	98945	CHEMBL705509	F	Cytotoxicity (growth inhibition) against breast cancer MCF-7 cell line at 10E-6 mol/L	1	Scientific Literature	Homo sapiens		9606	Intermediate	BAO_0000219	80224	CHEMBL387	CELL-LINE		MCF7	Homo sapiens	1	Non-molecular			6441	CHEMBL1147449	15149699	Bioorg. Med. Chem. Lett.	2004	14
CHEMBL3127551	1624177	CHEMBL3127551	1624177		7a	462.62	5.02	67.75	1	CC(=O)O[C@H]1CC[C@]2(C)[C@H]3CC[C@]4(C)[C@H](CC[C@H]4[C@@H]3CC=C2C1)\C=N\NC(=O)c5ccccc5	13953564	Inhibition	=	44.4	%					BAO_0000201	UO_0000187	http://qudt.org/vocab/unit#Percent	1297691	CHEMBL3130985	F	Cytotoxicity against human MCF7 cells at 30 uM after 72 hrs by MTT assay	1	Scientific Literature	Homo sapiens		9606	Autocuration	BAO_0000219	80224	CHEMBL387	CELL-LINE		MCF7	Homo sapiens	1	Non-molecular			77177	CHEMBL3124875	24518189	Bioorg. Med. Chem. Lett.	2014	24
CHEMBL3127553	1624179	CHEMBL3127553	1624179		7c	452.59	4.41	80.9	0	CC(=O)O[C@H]1CC[C@]2(C)[C@H]3CC[C@]4(C)[C@H](CC[C@H]4[C@@H]3CC=C2C1)\C=N\NC(=O)c5occc5	13953576	Inhibition	=	26.7	%					BAO_0000201	UO_0000187	http://qudt.org/vocab/unit#Percent	1297690	CHEMBL3130984	F	Cytotoxicity against human MCF7 cells at 10 uM after 72 hrs by MTT assay	1	Scientific Literature	Homo sapiens		9606	Autocuration	BAO_0000219	80224	CHEMBL387	CELL-LINE		MCF7	Homo sapiens	1	Non-molecular			77177	CHEMBL3124875	24518189	Bioorg. Med. Chem. Lett.	2014	24
CHEMBL3133915	1626014	CHEMBL3133915	1626014		12g	584.44	7.16	71.42	2	COc1ccc(cc1)C2N(CC=C)Cc3c(NC(=O)Nc4ccccc4)n(nc3C2(F)F)c5ccc(Cl)cc5Cl	13975636	Inhibition	=	77.4	%					BAO_0000201	UO_0000187	http://qudt.org/vocab/unit#Percent	1299536	CHEMBL3135410	F	Antiproliferative activity against human MCF7 cells assessed as inhibition of cell proliferation at 100 uM after 2 hrs by MTT assay	1	Scientific Literature	Homo sapiens		9606	Autocuration	BAO_0000219	80224	CHEMBL387	CELL-LINE		MCF7	Homo sapiens	1	Non-molecular			77290	CHEMBL3132814		MedChemComm	2014	5
CHEMBL2018748	1336485	CHEMBL2018748	1336485		44	382.41	4.08	94.6	0	CCCOC(=O)Nc1ccc(Nc2ncnc3cc(OC)c(OC)cc23)cc1	10856702	Inhibition	=	29	%					BAO_0000201	UO_0000187	http://qudt.org/vocab/unit#Percent	813076	CHEMBL2020650	F	Antiproliferative activity against human MCF7 cells at 10 uM after 72 hrs by MTS assay	1	Scientific Literature	Homo sapiens		9606	Autocuration	BAO_0000219	80224	CHEMBL387	CELL-LINE		MCF7	Homo sapiens	1	Non-molecular			61598	CHEMBL2016491	22229669	J. Med. Chem.	2012	55
CHEMBL2326955	1521149	CHEMBL2326955	1521149		119	433.48	2.93	108.99	0	O=C(Nc1ccc(cc1)c2csc3C(=O)C=C(Oc23)N4CCOCC4)c5cccnc5	12645688	Inhibition	=	13.7	%					BAO_0000201	UO_0000187	http://qudt.org/vocab/unit#Percent	941555	CHEMBL2330595	F	Antiproliferative activity against human MCF7 cells assessed as inhibition of mammosphere formation at 10 uM after 5 to 7 days by microscopic analysis relative to control	1	Scientific Literature	Homo sapiens		9606	Autocuration	BAO_0000219	80224	CHEMBL387	CELL-LINE		MCF7	Homo sapiens	1	Non-molecular			72171	CHEMBL2321770	23410005	J. Med. Chem.	2013	56
CHEMBL3105182	1613271	CHEMBL3105182	1613271		5l	354.36	2.91	82.81	0	CCOC(=O)c1ccc2c(c1)nc(c3ccc4OCOc4c3)n2CCO	13875993	Inhibition	=	62.43	%					BAO_0000201	UO_0000187	http://qudt.org/vocab/unit#Percent	1285278	CHEMBL3107429	F	Cytotoxicity against human MCF7 cells at 50 uM after 72 hrs by MTS assay	1	Scientific Literature	Homo sapiens		9606	Autocuration	BAO_0000219	80224	CHEMBL387	CELL-LINE		MCF7	Homo sapiens	1	Non-molecular			76573	CHEMBL3102788	24387981	Bioorg. Med. Chem.	2014	22
CHEMBL3127456	1624081	CHEMBL3127456	1624081		10a	418.57	5.12	59.15	1	C[C@]12CC[C@H]3[C@@H](CC=C4C[C@@H](O)CC[C@]34C)[C@@H]1CC[C@@H]2c5oc(nn5)c6ccccc6	13953559	Inhibition	=	35.3	%					BAO_0000201	UO_0000187	http://qudt.org/vocab/unit#Percent	1297691	CHEMBL3130985	F	Cytotoxicity against human MCF7 cells at 30 uM after 72 hrs by MTT assay	1	Scientific Literature	Homo sapiens		9606	Autocuration	BAO_0000219	80224	CHEMBL387	CELL-LINE		MCF7	Homo sapiens	1	Non-molecular			77177	CHEMBL3124875	24518189	Bioorg. Med. Chem. Lett.	2014	24
CHEMBL65427	102613	CHEMBL65427	102613		11E	355.43	5.6	53.25	1	CC(C)Oc1ccc(cc1)\C(=C(\C#N)/c2ccccc2)\c3ccc(O)cc3	599777	Inhibition	=	57	%					BAO_0000201	UO_0000187	http://qudt.org/vocab/unit#Percent	99817	CHEMBL710419	F	Percent of inhibitory activity against proliferation of MCF-7 cells in presence of 10e-6 M concentration of [3H]estradiol (E2).	1	Scientific Literature	Homo sapiens		9606	Expert	BAO_0000219	80224	CHEMBL387	CELL-LINE		MCF7	Homo sapiens	1	Non-molecular			10229	CHEMBL1124584	2769681	J. Med. Chem.	1989	32
CHEMBL2367898	1542349	CHEMBL2367898	1542349		5d	843.01	3.57	207.73	2	CCCCC(=O)[C@@H](C)[C@@]1(O)[C@H](CC2C3CC=C4C[C@@H](O)CC[C@]4(C)C3CC[C@]12C)O[C@H]5OC[C@H](O)[C@@H](O[C@@H]6OC[C@@H](O)[C@H](O)[C@@H]6OCC(=O)c7ccccc7)[C@H]5OC(=O)C	176221	Inhibition	=	27	%					BAO_0000201	UO_0000187	http://qudt.org/vocab/unit#Percent	98944	CHEMBL879997	F	Cytotoxicity (growth inhibition) against breast cancer MCF-7 cell line at 10E-5 mol/L	1	Scientific Literature	Homo sapiens		9606	Intermediate	BAO_0000219	80224	CHEMBL387	CELL-LINE		MCF7	Homo sapiens	1	Non-molecular			6441	CHEMBL1147449	15149699	Bioorg. Med. Chem. Lett.	2004	14
CHEMBL98824	159762	CHEMBL98824	159762		2	297.28	3.59	70.42	0	OC(=O)Cc1cccc2nc(cc(O)c12)c3ccccc3F	553632	Inhibition	=	7	%					BAO_0000201	UO_0000187	http://qudt.org/vocab/unit#Percent	98951	CHEMBL705515	F	In vitro percent inhibition evaluated against human breast cancer (MCF-7 cell line) at >20 ug/mL	1	Scientific Literature	Homo sapiens		9606	Intermediate	BAO_0000219	80224	CHEMBL387	CELL-LINE		MCF7	Homo sapiens	1	Non-molecular			5726	CHEMBL1136183	14611851	Bioorg. Med. Chem. Lett.	2003	13
CHEMBL433835	92097	CHEMBL433835	92097		29	690.76	6.9	196.18	3	CSC1=CC=C2C(=CC1=O)[C@H](CCc3cc(OC(=O)C(C)C)c(OC(=O)C(C)C)c(OC(=O)C(C)C)c23)NC(=O)c4ccc(cc4)[N+](=O)[O-]	1160985	Inhibition	=	43	%					BAO_0000201	UO_0000187	http://qudt.org/vocab/unit#Percent	100464	CHEMBL715115	F	In vitro percent inhibition of MCF-7, breast adenocarcinoma.	1	Scientific Literature	Homo sapiens		9606	Intermediate	BAO_0000219	80224	CHEMBL387	CELL-LINE		MCF7	Homo sapiens	1	Non-molecular			14425	CHEMBL1131236	9599244	J. Med. Chem.	1998	41
CHEMBL559148	562420	CHEMBL559148	562420		19c	654.79	.49	138.52	2	CO[C@H]1CCN(Cc2ccc(CN3CCO[C@H](CC(=O)NCCO[C@H](CC3)OC)OC)cc2)CCO[C@H](CC(=O)NCCO1)OC	2712994	Inhibition	=	4	%					BAO_0000201	UO_0000187	http://qudt.org/vocab/unit#Percent	580572	CHEMBL1054018	F	Antiproliferative activity against human multidrug-resistant MCF7 cells at 10 uM after 3 hrs by MTS assay	1	Scientific Literature	Homo sapiens		9606	Autocuration	BAO_0000219	80224	CHEMBL387	CELL-LINE		MCF7	Homo sapiens	1	Non-molecular			47973	CHEMBL1153004	19356827	Eur. J. Med. Chem.	2009	44
CHEMBL576373	568815	CHEMBL576373	568815		10	328.35	4.31	108.52	0	N#Cc1nc2ccc3c(nnn3c4ccc5ccccc5n4)c2s1	2909766	Inhibition	=	30.4	%					BAO_0000201	UO_0000187	http://qudt.org/vocab/unit#Percent	587564	CHEMBL1045715	F	Growth inhibition of human MCF7 cells at 10 uM after 72 hrs by MTT assay	1	Scientific Literature	Homo sapiens		9606	Autocuration	BAO_0000219	80224	CHEMBL387	CELL-LINE		MCF7	Homo sapiens	1	Non-molecular			48360	CHEMBL1154158	19427714	Eur. J. Med. Chem.	2009	44
CHEMBL572673	568817	CHEMBL572673	568817		14	371.42	3.18	109.12	0	C1CN=C(N1)c2nc3ccc4c(nnn4c5ccnc6ccccc56)c3s2	2909770	Inhibition	=	95.6	%					BAO_0000201	UO_0000187	http://qudt.org/vocab/unit#Percent	587564	CHEMBL1045715	F	Growth inhibition of human MCF7 cells at 10 uM after 72 hrs by MTT assay	1	Scientific Literature	Homo sapiens		9606	Autocuration	BAO_0000219	80224	CHEMBL387	CELL-LINE		MCF7	Homo sapiens	1	Non-molecular			48360	CHEMBL1154158	19427714	Eur. J. Med. Chem.	2009	44
CHEMBL3087912	1605394	CHEMBL3087912	1605394		13a	458.59	5.55	65.22	1	CC(=O)O[C@H]1CC[C@]2(C)[C@H]3CC[C@@]4(C)[C@@H](CC=C4c5onc(n5)c6ccccc6)[C@@H]3CC=C2C1	13836774	Inhibition	=	28.3	%					BAO_0000201	UO_0000187	http://qudt.org/vocab/unit#Percent	1275238	CHEMBL3091210	F	Antiproliferative activity against human MCF7 cells at 10 uM after 72 hrs by MTT assay	1	Scientific Literature	Homo sapiens		9606	Autocuration	BAO_0000219	80224	CHEMBL387	CELL-LINE		MCF7	Homo sapiens	1	Non-molecular			76088	CHEMBL3085694	24211641	Eur. J. Med. Chem.	2013	70
CHEMBL2370458	1544909	CHEMBL2370458	1544909		12	1273.36				C[C@H](NC(=O)[C@@H]1CCCN1C(=O)[C@H](CCCCN)NC(=O)[C@H](Cc2c[nH]c3ccccc23)NC(=O)[C@H](CC(=O)O)NC(=O)[C@H](Cc4c[nH]cn4)NC(=O)[C@H](CO)NC(=O)[C@H](Cc5c[nH]c6ccccc56)NC(=O)[C@H](Cc7c[nH]cn7)NC(=O)[C@@H]8NCCC8=O)C(=O)N	566105	Inhibition	=	8	%					BAO_0000201	UO_0000187	http://qudt.org/vocab/unit#Percent	98958	CHEMBL705522	F	The concentration to inhibit cell proliferation of MCF-7 human tumor cell lines using the sulforhodamine B assay	1	Scientific Literature	Homo sapiens		9606	Intermediate	BAO_0000219	80224	CHEMBL387	CELL-LINE		MCF7	Homo sapiens	1	Non-molecular			14143	CHEMBL1130330	9341910	J. Med. Chem.	1997	40
CHEMBL3085799	1605400	CHEMBL3085799	1605400		14b	432.6	5.7	59.15	1	Cc1ccc(cc1)c2noc(n2)[C@H]3CC[C@H]4[C@@H]5CC=C6C[C@@H](O)CC[C@]6(C)[C@H]5CC[C@]34C	13836752	Inhibition	=	39.6	%					BAO_0000201	UO_0000187	http://qudt.org/vocab/unit#Percent	1275238	CHEMBL3091210	F	Antiproliferative activity against human MCF7 cells at 10 uM after 72 hrs by MTT assay	1	Scientific Literature	Homo sapiens		9606	Autocuration	BAO_0000219	80224	CHEMBL387	CELL-LINE		MCF7	Homo sapiens	1	Non-molecular			76088	CHEMBL3085694	24211641	Eur. J. Med. Chem.	2013	70
CHEMBL288188	57181	CHEMBL288188	57181		4	351.44	2.98	65.19	0	CC(=CCc1[nH]c2ccccc2c1C[C@H]3NC(=O)[C@H]4CCCN4C3=O)C	2145027	Inhibition	>	100	%					BAO_0000201	UO_0000187	http://qudt.org/vocab/unit#Percent	475236	CHEMBL922087	F	Cytotoxicity against human MCF7 cells at 10 uM after 72 hrs by Cell Titer 96 Aqueous Non-Radioactive assay	1	Scientific Literature	Homo sapiens		9606	Autocuration	BAO_0000219	80224	CHEMBL387	CELL-LINE		MCF7	Homo sapiens	1	Non-molecular			39228	CHEMBL1144702	18321710	Bioorg. Med. Chem.	2008	16
CHEMBL227812	376652	CHEMBL227812	376652		7b, NSC-:736601	412.46	2.98	117.8	0	COc1ccc(Nc2ncccc2C(=O)NNS(=O)(=O)c3ccc(C)cc3)cc1	1856216	Inhibition	=	102	%					BAO_0000201	UO_0000187	http://qudt.org/vocab/unit#Percent	432597	CHEMBL919743	F	Growth inhibition of MCF7 cells at 10 uM	1	Scientific Literature	Homo sapiens		9606	Autocuration	BAO_0000219	80224	CHEMBL387	CELL-LINE		MCF7	Homo sapiens	1	Non-molecular			35528	CHEMBL1144562	17097292	Bioorg. Med. Chem.	2007	15
CHEMBL302528	103327	CHEMBL302528	103327		15	396.52	5.95	36.26	1	CCN(CC)CCOc1ccc(cc1)C(=C(c2ccccc2)c3ccccc3)C#N	600971	Inhibition	=	6	%					BAO_0000201	UO_0000187	http://qudt.org/vocab/unit#Percent	99818	CHEMBL710420	F	Percent of inhibitory activity versus 0.1 nm [3H]estradiol against proliferation of MCF-7 cells.	1	Scientific Literature	Homo sapiens		9606	Expert	BAO_0000219	80224	CHEMBL387	CELL-LINE		MCF7	Homo sapiens	1	Non-molecular			10229	CHEMBL1124584	2769681	J. Med. Chem.	1989	32
CHEMBL190097	319908	CHEMBL190097	319908		11	518	6.92	74.94	2	Cc1nn(c(Oc2ccc(Cl)cc2)c1\C=N\OCc3ccc(cc3)C(=O)OC(C)(C)C)c4ccccc4	1492817	Inhibition	=	-8.4	%					BAO_0000201	UO_0000187	http://qudt.org/vocab/unit#Percent	315942	CHEMBL825428	F	In vitro antiproliferative activity against MCF-7 cell line (human breast tumor) at 1 uM concentration	1	Scientific Literature	Homo sapiens		9606	Intermediate	BAO_0000219	80224	CHEMBL387	CELL-LINE		MCF7	Homo sapiens	1	Non-molecular			20543	CHEMBL1140245	15922597	Bioorg. Med. Chem. Lett.	2005	15
CHEMBL89994	149664	CHEMBL89994	149664		11c	434.45	4.28	53.01	0	Oc1ccc2C(N(CCc2c1)C(=O)C(F)(F)F)c3ccc(OCCN4CCCC4)cc3	1099543	Inhibition	=	83	%					BAO_0000201	UO_0000187	http://qudt.org/vocab/unit#Percent	99308	CHEMBL706329	F	Percent inhibition of antagonistic activity in MCF-7 cell lines derived from breast tumors that predominantly express ER-alpha	1	Scientific Literature	Homo sapiens		9606	Intermediate	BAO_0000219	80224	CHEMBL387	CELL-LINE		MCF7	Homo sapiens	1	Non-molecular			6360	CHEMBL1146753	15125923	Bioorg. Med. Chem. Lett.	2004	14
CHEMBL308006	103392	CHEMBL308006	103392		9E	327.38	5.14	64.25	1	Cc1ccc(cc1)\C(=C(/C#N)\c2ccc(O)cc2)\c3ccc(O)cc3	628586	Inhibition	=	54	%					BAO_0000201	UO_0000187	http://qudt.org/vocab/unit#Percent	99817	CHEMBL710419	F	Percent of inhibitory activity against proliferation of MCF-7 cells in presence of 10e-6 M concentration of [3H]estradiol (E2).	1	Scientific Literature	Homo sapiens		9606	Expert	BAO_0000219	80224	CHEMBL387	CELL-LINE		MCF7	Homo sapiens	1	Non-molecular			10229	CHEMBL1124584	2769681	J. Med. Chem.	1989	32
CHEMBL572444	568816	CHEMBL572444	568816		12	278.29	2.44	108.52	0	N#Cc1nc2ccc3c(nnn3c4ccncc4)c2s1	2909768	Inhibition	=	95.5	%					BAO_0000201	UO_0000187	http://qudt.org/vocab/unit#Percent	587564	CHEMBL1045715	F	Growth inhibition of human MCF7 cells at 10 uM after 72 hrs by MTT assay	1	Scientific Literature	Homo sapiens		9606	Autocuration	BAO_0000219	80224	CHEMBL387	CELL-LINE		MCF7	Homo sapiens	1	Non-molecular			48360	CHEMBL1154158	19427714	Eur. J. Med. Chem.	2009	44
CHEMBL365334	320020	CHEMBL365334	320020		7	389.37	4.84	48.64	0	Cc1nn(C)c(Oc2ccccc2)c1\C=N\OCc3ccc(cc3)C(F)(F)F	1492563	Inhibition	=	30.5	%					BAO_0000201	UO_0000187	http://qudt.org/vocab/unit#Percent	315942	CHEMBL825428	F	In vitro antiproliferative activity against MCF-7 cell line (human breast tumor) at 1 uM concentration	1	Scientific Literature	Homo sapiens		9606	Intermediate	BAO_0000219	80224	CHEMBL387	CELL-LINE		MCF7	Homo sapiens	1	Non-molecular			20543	CHEMBL1140245	15922597	Bioorg. Med. Chem. Lett.	2005	15
CHEMBL2371920	1546371	CHEMBL2371920	1546371		24	764.93	-1.35	254.35	2	CSCC[C@H](NC(=O)[C@H](Cc1ccccc1)NC(=O)CNC(=O)CNC(=O)[C@@H](N)Cc2ccc(O)cc2)C(=O)NCC34CC5CC(C3)CC(C5)(C4)C(=O)O	1732674	Inhibition					Not Determined			BAO_0000376			358448	CHEMBL866977	F	Antiproliferative activity against human MCF7 cell line at 100 uM relative to control	1	Scientific Literature	Homo sapiens		9606	Expert	BAO_0000219	80224	CHEMBL387	CELL-LINE		MCF7	Homo sapiens	1	Non-molecular			31195	CHEMBL1147809	16722632	J. Med. Chem.	2006	49
CHEMBL235857	399706	CHEMBL235857	399706		22	484.71	5.93	63.6	1	COC(=O)[C@@]1(C)[C@@H](O)CC[C@@]2(C)[C@H]1CC[C@]3(C)[C@@H]2C(=O)C=C4[C@@H]5[C@@H](C)[C@H](C)CC[C@]5(C)CC[C@@]34C	2000466	Inhibition	=	0	%					BAO_0000201	UO_0000187	http://qudt.org/vocab/unit#Percent	451295	CHEMBL901506	F	Cytotoxicity against human MCF7 cells at 10 uM after 48 hrs	1	Scientific Literature	Homo sapiens		9606	Autocuration	BAO_0000219	80224	CHEMBL387	CELL-LINE		MCF7	Homo sapiens	1	Non-molecular			37176	CHEMBL1138253	17950603	Bioorg. Med. Chem. Lett.	2007	17
CHEMBL592436	597840	CHEMBL592436	597840		21	341.81	5.15	67.41	1	Cc1oc(cc1)c2cc(cc(n2)c3ccsc3)c4oc(Cl)cc4	3118638	Inhibition	=	1.42	%					BAO_0000201	UO_0000187	http://qudt.org/vocab/unit#Percent	613380	CHEMBL1067578	F	Cytotoxicity against human MCF7 cells in presence of 10% fetal bovine serum	1	Scientific Literature	Homo sapiens		9606	Autocuration	BAO_0000219	80224	CHEMBL387	CELL-LINE		MCF7	Homo sapiens	1	Non-molecular			49744	CHEMBL1157645	20188578	Bioorg. Med. Chem.	2010	18
CHEMBL589108	599744	CHEMBL589108	599744		5	702.84	4.67	282.02	2	COC(=O)c1ccc(O)c(c1)c2nc(cs2)C(=S)NCCOCCOCCNC(=S)c3csc(n3)c4cc(ccc4O)C(=O)OC	3111955	Inhibition	=	10	%					BAO_0000201	UO_0000187	http://qudt.org/vocab/unit#Percent	611139	CHEMBL1068789	F	Antiproliferative activity against human MCF7 cells at 10 uM after 72 hrs by MTS assay	1	Scientific Literature	Homo sapiens		9606	Autocuration	BAO_0000219	80224	CHEMBL387	CELL-LINE		MCF7	Homo sapiens	1	Non-molecular			49898	CHEMBL1159061	20036563	Bioorg. Med. Chem.	2010	18
CHEMBL1651342	1063624	CHEMBL1651342	1063624	20ALPHA-HYDROXYTINGENONE	20	436.58	3.98	74.59	0	CC1=C(O)C(=O)C=C2C1=CC=C3[C@@]2(C)CC[C@@]4(C)[C@@H]5C[C@](C)(O)C(=O)C[C@]5(C)CC[C@]34C	5175586	Inhibition	=	14	%					BAO_0000201	UO_0000187	http://qudt.org/vocab/unit#Percent	715385	CHEMBL1664714	F	Cytotoxicity against human MCF7 cells at 1 uM after 48 hrs by MTT assay	1	Scientific Literature	Homo sapiens		9606	Autocuration	BAO_0000219	80224	CHEMBL387	CELL-LINE		MCF7	Homo sapiens	1	Non-molecular			55230	CHEMBL1649362	21090801	J. Nat. Prod.	2010	73
CHEMBL1651346	1063630	CHEMBL1651346	1063630	6-OXOTINGENOL	26	436.58	5.52	74.59	1	C[C@@H]1C[C@@H]2[C@@](C)(CC[C@]3(C)C4=CC(=O)c5c(C)c(O)c(O)cc5[C@]4(C)CC[C@@]23C)CC1=O	5171743	Inhibition	=	17	%					BAO_0000201	UO_0000187	http://qudt.org/vocab/unit#Percent	715387	CHEMBL1664716	F	Cytotoxicity against human MCF7 cells at 30 uM after 48 hrs by MTT assay	1	Scientific Literature	Homo sapiens		9606	Autocuration	BAO_0000219	80224	CHEMBL387	CELL-LINE		MCF7	Homo sapiens	1	Non-molecular			55230	CHEMBL1649362	21090801	J. Nat. Prod.	2010	73
CHEMBL517612	443168	CHEMBL517612	443168	AMAZOQUINONE	25	436.58	4.37	71.44	0	C[C@@H]1C[C@@H]2[C@@](C)(CC[C@]3(C)[C@@H]4C(=O)C=C5C(=C(O)C(=O)C=C5[C@]4(C)CC[C@@]23C)C)CC1=O	5171744	Inhibition	=	18	%					BAO_0000201	UO_0000187	http://qudt.org/vocab/unit#Percent	715387	CHEMBL1664716	F	Cytotoxicity against human MCF7 cells at 30 uM after 48 hrs by MTT assay	1	Scientific Literature	Homo sapiens		9606	Autocuration	BAO_0000219	80224	CHEMBL387	CELL-LINE		MCF7	Homo sapiens	1	Non-molecular			55230	CHEMBL1649362	21090801	J. Nat. Prod.	2010	73
CHEMBL2347262	1529088	CHEMBL2347262	1529088		28	578.82	6.68	81.42	2	CC1(C)CC[C@@]2(CC[C@]3(C)C(=CC[C@@H]4[C@@]5(C)CC[C@H](OC(=O)CCn6ccnc6)C(C)(C)[C@@H]5CC[C@@]34C)[C@@H]2C1)C(=O)O	12720057	Inhibition					Not Active			BAO_0000376			952475	CHEMBL2353297	F	Cytotoxicity against human MCF7 cells by MTT assay	1	Scientific Literature	Homo sapiens		9606	Autocuration	BAO_0000219	80224	CHEMBL387	CELL-LINE		MCF7	Homo sapiens	1	Non-molecular			72784	CHEMBL2346627	23434227	Bioorg. Med. Chem. Lett.	2013	23
CHEMBL2332420	1522049	CHEMBL2332420	1522049	GERALCIN E	3	214.26	-.07	69.64	0	CCCC\C=C\N(NC(=O)C)C(=O)CO	12687229	Inhibition					Not Active			BAO_0000376			942400	CHEMBL2344754	F	Cytotoxicity against human MCF7 cells assessed as inhibition of cell proliferation after 72 hrs by MTT assay	1	Scientific Literature	Homo sapiens		9606	Autocuration	BAO_0000219	80224	CHEMBL387	CELL-LINE		MCF7	Homo sapiens	1	Non-molecular			72569	CHEMBL2331346	23387796	J. Nat. Prod.	2013	76
CHEMBL3087922	1605405	CHEMBL3087922	1605405		15b	430.58	5.66	59.15	1	Cc1ccc(cc1)c2noc(n2)C3=CC[C@H]4[C@@H]5CC=C6C[C@@H](O)CC[C@]6(C)[C@H]5CC[C@]34C	13836740	Inhibition	=	63	%					BAO_0000201	UO_0000187	http://qudt.org/vocab/unit#Percent	1275236	CHEMBL3091208	F	Antiproliferative activity against human MCF7 cells at 30 uM after 72 hrs by MTT assay	1	Scientific Literature	Homo sapiens		9606	Autocuration	BAO_0000219	80224	CHEMBL387	CELL-LINE		MCF7	Homo sapiens	1	Non-molecular			76088	CHEMBL3085694	24211641	Eur. J. Med. Chem.	2013	70
CHEMBL3087918	1605401	CHEMBL3087918	1605401		14c	448.6	5.19	68.38	1	COc1ccc(cc1)c2noc(n2)[C@H]3CC[C@H]4[C@@H]5CC=C6C[C@@H](O)CC[C@]6(C)[C@H]5CC[C@]34C	13836769	Inhibition	=	63	%					BAO_0000201	UO_0000187	http://qudt.org/vocab/unit#Percent	1275236	CHEMBL3091208	F	Antiproliferative activity against human MCF7 cells at 30 uM after 72 hrs by MTT assay	1	Scientific Literature	Homo sapiens		9606	Autocuration	BAO_0000219	80224	CHEMBL387	CELL-LINE		MCF7	Homo sapiens	1	Non-molecular			76088	CHEMBL3085694	24211641	Eur. J. Med. Chem.	2013	70
CHEMBL3087923	1605406	CHEMBL3087923	1605406		15c	446.58	5.15	68.38	1	COc1ccc(cc1)c2noc(n2)C3=CC[C@H]4[C@@H]5CC=C6C[C@@H](O)CC[C@]6(C)[C@H]5CC[C@]34C	13836770	Inhibition	=	59.4	%					BAO_0000201	UO_0000187	http://qudt.org/vocab/unit#Percent	1275238	CHEMBL3091210	F	Antiproliferative activity against human MCF7 cells at 10 uM after 72 hrs by MTT assay	1	Scientific Literature	Homo sapiens		9606	Autocuration	BAO_0000219	80224	CHEMBL387	CELL-LINE		MCF7	Homo sapiens	1	Non-molecular			76088	CHEMBL3085694	24211641	Eur. J. Med. Chem.	2013	70
CHEMBL3087973	1605456	CHEMBL3087973	1605456		12a	460.61	5.59	65.22	1	CC(=O)O[C@H]1CC[C@]2(C)[C@H]3CC[C@@]4(C)[C@@H](CC[C@@H]4c5onc(n5)c6ccccc6)[C@@H]3CC=C2C1	13836779	Inhibition	=	43.2	%					BAO_0000201	UO_0000187	http://qudt.org/vocab/unit#Percent	1275236	CHEMBL3091208	F	Antiproliferative activity against human MCF7 cells at 30 uM after 72 hrs by MTT assay	1	Scientific Literature	Homo sapiens		9606	Autocuration	BAO_0000219	80224	CHEMBL387	CELL-LINE		MCF7	Homo sapiens	1	Non-molecular			76088	CHEMBL3085694	24211641	Eur. J. Med. Chem.	2013	70
CHEMBL300460	75453	CHEMBL300460	75453		TAM E	371.51	6.32	12.47	1	CC\C(=C(\c1ccccc1)/c2ccc(OCCN(C)C)cc2)\c3ccccc3	627216	Inhibition	=	79	%					BAO_0000201	UO_0000187	http://qudt.org/vocab/unit#Percent	99817	CHEMBL710419	F	Percent of inhibitory activity against proliferation of MCF-7 cells in presence of 10e-6 M concentration of [3H]estradiol (E2).	1	Scientific Literature	Homo sapiens		9606	Expert	BAO_0000219	80224	CHEMBL387	CELL-LINE		MCF7	Homo sapiens	1	Non-molecular			10229	CHEMBL1124584	2769681	J. Med. Chem.	1989	32
CHEMBL30856	45234	CHEMBL30856	45234		14	518.49	4.13	119.27	1	COc1cc(cc(OC)c1O)[C@@H]2c3cc4OCOc4cc3[C@@H](Nc5ccc(cc5)C#N)[C@H]6COC(=O)[C@]26F	544070	Inhibition	=	7.7	%					BAO_0000201	UO_0000187	http://qudt.org/vocab/unit#Percent	99812	CHEMBL710414	F	% inhibition against MCF-7 cells (breast cancer) at 0.04 ug/mL	1	Scientific Literature	Homo sapiens		9606	Intermediate	BAO_0000219	80224	CHEMBL387	CELL-LINE		MCF7	Homo sapiens	1	Non-molecular			16381	CHEMBL1134408	11311065	J. Med. Chem.	2001	44
CHEMBL1164852	646167	CHEMBL1164852	646167		6	246.26	3.69	30.21	0	O=C1C=Cc2cccc3ccc(c4occc4)c1c23	3330391	Inhibition	=	14	%					BAO_0000201	UO_0000187	http://qudt.org/vocab/unit#Percent	639387	CHEMBL1167767	A	Cytotoxicity against human MCF7 cells assessed as growth inhibition at 10 uM after 72 hrs by MTT assay	1	Scientific Literature	Homo sapiens		9606	Autocuration	BAO_0000219	80224	CHEMBL387	CELL-LINE		MCF7	Homo sapiens	1	Non-molecular			51555	CHEMBL1165954	20472446	Bioorg. Med. Chem.	2010	18
CHEMBL210629	348000	CHEMBL210629	348000		13	372.46	-.74	112.65	0	N[C@@H](Cc1ccc(O)cc1)C(=O)NC23CC4CC(CC(CC(=O)O)(C4)C2)C3	1732618	Inhibition					Not Determined			BAO_0000376			358448	CHEMBL866977	F	Antiproliferative activity against human MCF7 cell line at 100 uM relative to control	1	Scientific Literature	Homo sapiens		9606	Expert	BAO_0000219	80224	CHEMBL387	CELL-LINE		MCF7	Homo sapiens	1	Non-molecular			31195	CHEMBL1147809	16722632	J. Med. Chem.	2006	49
CHEMBL293234	102602	CHEMBL293234	102602		8	327.38	5.14	64.25	1	Cc1ccc(cc1)C(=C(c2ccc(O)cc2)c3ccc(O)cc3)C#N	614602	Inhibition	=	38	%					BAO_0000201	UO_0000187	http://qudt.org/vocab/unit#Percent	99817	CHEMBL710419	F	Percent of inhibitory activity against proliferation of MCF-7 cells in presence of 10e-6 M concentration of [3H]estradiol (E2).	1	Scientific Literature	Homo sapiens		9606	Expert	BAO_0000219	80224	CHEMBL387	CELL-LINE		MCF7	Homo sapiens	1	Non-molecular			10229	CHEMBL1124584	2769681	J. Med. Chem.	1989	32
CHEMBL210629	348000	CHEMBL210629	348000		13	372.46	-.74	112.65	0	N[C@@H](Cc1ccc(O)cc1)C(=O)NC23CC4CC(CC(CC(=O)O)(C4)C2)C3	1732617	Inhibition					Not Determined			BAO_0000376			358447	CHEMBL866976	F	Antiproliferative activity against human MCF7 cell line at 10 uM relative to control	1	Scientific Literature	Homo sapiens		9606	Expert	BAO_0000219	80224	CHEMBL387	CELL-LINE		MCF7	Homo sapiens	1	Non-molecular			31195	CHEMBL1147809	16722632	J. Med. Chem.	2006	49
CHEMBL396647	401303	CHEMBL396647	401303		30	253.25	-.51	83.91	0	OC(=O)CCCN1C(=O)[C@@H]2[C@@H]3CC[C@@H](O3)[C@@H]2C1=O	1977345	Inhibition	<	10	%					BAO_0000201	UO_0000187	http://qudt.org/vocab/unit#Percent	448571	CHEMBL897720	F	Cytotoxicity against human MCF7 cells at 100 uM after 72 hrs by MTT assay	1	Scientific Literature	Homo sapiens		9606	Autocuration	BAO_0000219	80224	CHEMBL387	CELL-LINE		MCF7	Homo sapiens	1	Non-molecular			36906	CHEMBL1149648	17606377	Bioorg. Med. Chem.	2007	15
CHEMBL271919	439095	CHEMBL271919	439095		6	610.74	.76	186.9	2	CC(C)(C)OC[C@H](N)C(=O)NCCNc1ccc(NCCNC(=O)[C@@H](N)COC(C)(C)C)c2C(=O)c3ccccc3C(=O)c12	2084814	Inhibition	=	35	%					BAO_0000201	UO_0000187	http://qudt.org/vocab/unit#Percent	468459	CHEMBL929838	F	Cytotoxicity against human MCF7 cells at 4 ug/ml after 48 hrs by SRB assay	1	Scientific Literature	Homo sapiens		9606	Autocuration	BAO_0000219	80224	CHEMBL387	CELL-LINE		MCF7	Homo sapiens	1	Non-molecular			38764	CHEMBL1143145	17962028	Bioorg. Med. Chem.	2008	16
CHEMBL589112	599743	CHEMBL589112	599743		4	670.71	2.48	251.97	2	COC(=O)c1ccc(O)c(c1)c2nc(cs2)C(=O)NCCOCCOCCNC(=O)c3csc(n3)c4cc(ccc4O)C(=O)OC	3111978	Inhibition	=	0	%					BAO_0000201	UO_0000187	http://qudt.org/vocab/unit#Percent	611142	CHEMBL1068792	F	Antiproliferative activity against doxorubicin-resistant human MCF7 cells at 1 uM after 72 hrs by MTS assay	1	Scientific Literature	Homo sapiens		9606	Autocuration	BAO_0000219	80224	CHEMBL387	CELL-LINE		MCF7	Homo sapiens	1	Non-molecular			49898	CHEMBL1159061	20036563	Bioorg. Med. Chem.	2010	18
CHEMBL917	82983	CHEMBL917	82983	FLOXURIDINE	1, 5-FUd	246.19	-1.78	99.1	0	OC[C@H]1O[C@H](C[C@@H]1O)N2C=C(F)C(=O)NC2=O	3278062	Inhibition					Not Active			BAO_0000376			631532	CHEMBL1117435	F	Cytotoxicity against human MCF7 cells overexpressing urokinase plasminogen activator at > 20.3 uM	1	Scientific Literature	Homo sapiens		9606	Autocuration	BAO_0000219	80224	CHEMBL387	CELL-LINE		MCF7	Homo sapiens	1	Non-molecular			51099	CHEMBL1157921	20363130	Bioorg. Med. Chem. Lett.	2010	20
CHEMBL1651339	1063620	CHEMBL1651339	1063620		4	480.59	4.89	100.9	0	COc1c(O)cc2c(C(=O)C=C3[C@@]2(C)CC[C@@]4(C)[C@@H]5C[C@@H](C)C(=O)C[C@]5(C)CC[C@]34C)c1C(=O)O	5175574	Inhibition	=	17	%					BAO_0000201	UO_0000187	http://qudt.org/vocab/unit#Percent	715386	CHEMBL1664715	F	Cytotoxicity against human MCF7 cells at 10 uM after 48 hrs by MTT assay	1	Scientific Literature	Homo sapiens		9606	Autocuration	BAO_0000219	80224	CHEMBL387	CELL-LINE		MCF7	Homo sapiens	1	Non-molecular			55230	CHEMBL1649362	21090801	J. Nat. Prod.	2010	73
CHEMBL1684600	1074904	CHEMBL1684600	1074904		6j	325.41	3.03	66.22	0	CN(C)CCCNc1nc(NCc2occc2)c3ccccc3n1	5249593	Inhibition					Not Determined			BAO_0000376			727214	CHEMBL1687239	F	Cytotoxicity against human MCF7 cells at 10 uM after 2 days by MTT assay	1	Scientific Literature	Homo sapiens		9606	Autocuration	BAO_0000219	80224	CHEMBL387	CELL-LINE		MCF7	Homo sapiens	1	Non-molecular			55838	CHEMBL1681778	21353544	Bioorg. Med. Chem. Lett.	2011	21
CHEMBL1956729	1282253	CHEMBL1956729	1282253		23	467.56	7.38	73.16	1	CN(C)c1ccc2CCc3ccc(Oc4cc(CCc5cc(O)ccc5c2c1O)ccc4O)cc3	8056478	Inhibition	=	.75	%					BAO_0000201	UO_0000187	http://qudt.org/vocab/unit#Percent	807713	CHEMBL1959841	F	Growth inhibition of human MCF7 cells at 20 uM after 24 hrs by MTT assay	1	Scientific Literature	Homo sapiens		9606	Autocuration	BAO_0000219	80224	CHEMBL387	CELL-LINE		MCF7	Homo sapiens	1	Non-molecular			61338	CHEMBL1955748	22365913	Bioorg. Med. Chem.	2012	20
CHEMBL6291	213	CHEMBL6291	213	BISINDOLYLMALEIMIDE IX	4, Ro-318220	457.55	3.87	131.19	0	Cn1cc(C2=C(C(=O)NC2=O)c3cn(CCCSC(=N)N)c4ccccc34)c5ccccc15	6193986	Inhibition	=	95.27	%					BAO_0000201	UO_0000187	http://qudt.org/vocab/unit#Percent	747286	CHEMBL1776545	F	Antiproliferative activity against human MCF7 cells over expressing RSK2 at 10 uM after 48 hrs by MTT assay	1	Scientific Literature	Homo sapiens		9606	Autocuration	BAO_0000219	80224	CHEMBL387	CELL-LINE		MCF7	Homo sapiens	1	Non-molecular			57587	CHEMBL1773035	21488662	J. Med. Chem.	2011	54
CHEMBL1796579	1159630	CHEMBL1796579	1159630		16	931.31	3.92	285.93	2	CC(=O)OC[C@H]1O[C@@H](Oc2nc(cc(c3ccc(Cl)cc3)c2C#N)c4cccs4)[C@H](OC(=O)C)[C@@H](OC(=O)C)[C@@H]1O[C@@H]5O[C@H](COC(=O)C)[C@H](OC(=O)C)[C@H](OC(=O)C)[C@H]5OC(=O)C	6254555	Inhibition	=	5	%					BAO_0000201	UO_0000187	http://qudt.org/vocab/unit#Percent	753045	CHEMBL1798912	F	Cytotoxicity against human MCF7 cells assessed as inhibition of cell viability at 50 ug/mL after 48 hrs by MTT assay	1	Scientific Literature	Homo sapiens		9606	Autocuration	BAO_0000219	80224	CHEMBL387	CELL-LINE		MCF7	Homo sapiens	1	Non-molecular			58034	CHEMBL1795304	21531049	Eur. J. Med. Chem.	2011	46
CHEMBL66352	102657	CHEMBL66352	102657		13Z	412.52	5.71	56.49	1	CCN(CC)CCOc1ccc(cc1)\C(=C(/C#N)\c2ccccc2)\c3ccc(O)cc3	627203	Inhibition	=	89	%					BAO_0000201	UO_0000187	http://qudt.org/vocab/unit#Percent	99817	CHEMBL710419	F	Percent of inhibitory activity against proliferation of MCF-7 cells in presence of 10e-6 M concentration of [3H]estradiol (E2).	1	Scientific Literature	Homo sapiens		9606	Expert	BAO_0000219	80224	CHEMBL387	CELL-LINE		MCF7	Homo sapiens	1	Non-molecular			10229	CHEMBL1124584	2769681	J. Med. Chem.	1989	32
CHEMBL227759	376849	CHEMBL227759	376849		3	291.43	5.48	49.33	1	CCCCCCCCCCCC(=O)Nc1ccc(O)cc1	1857863	Inhibition	=	21	%					BAO_0000201	UO_0000187	http://qudt.org/vocab/unit#Percent	432568	CHEMBL918274	F	Growth inhibition of human estrogen receptor deficient adriamycin-resistant MCF7 cells at 4 uM after 68 hrs relative to control	1	Scientific Literature	Homo sapiens		9606	Autocuration	BAO_0000219	80224	CHEMBL387	CELL-LINE		MCF7	Homo sapiens	1	Non-molecular			35524	CHEMBL1144558	17092729	Bioorg. Med. Chem.	2007	15
CHEMBL417964	102589	CHEMBL417964	102589		11Z	355.43	5.6	53.25	1	CC(C)Oc1ccc(cc1)\C(=C(/C#N)\c2ccccc2)\c3ccc(O)cc3	615866	Inhibition	=	81	%					BAO_0000201	UO_0000187	http://qudt.org/vocab/unit#Percent	99818	CHEMBL710420	F	Percent of inhibitory activity versus 0.1 nm [3H]estradiol against proliferation of MCF-7 cells.	1	Scientific Literature	Homo sapiens		9606	Expert	BAO_0000219	80224	CHEMBL387	CELL-LINE		MCF7	Homo sapiens	1	Non-molecular			10229	CHEMBL1124584	2769681	J. Med. Chem.	1989	32
CHEMBL220267	369379	CHEMBL220267	369379	ISOBRASSININ	7a, Isobrassinin	236.36	3.62	85.21	0	CSC(=S)NCc1cc2ccccc2[nH]1	1812196	Inhibition	=	86.2	%					BAO_0000201	UO_0000187	http://qudt.org/vocab/unit#Percent	424884	CHEMBL910132	A	Cytotoxicity against human MCF7 cells at 30 uM	1	Scientific Literature	Homo sapiens		9606	Autocuration	BAO_0000219	80224	CHEMBL387	CELL-LINE		MCF7	Homo sapiens	1	Non-molecular			34955	CHEMBL1146145	16997552	Bioorg. Med. Chem. Lett.	2006	16
CHEMBL1087357	629234	CHEMBL1087357	629234		25n	214.26	-2.91	78.42	0	CCCCNC(=O)[C@@H]1CNC[C@@H]1C(=O)O	3278509	Inhibition	<	10	%					BAO_0000201	UO_0000187	http://qudt.org/vocab/unit#Percent	629621	CHEMBL1121190	F	Cytotoxicity against human MCF7 cells at 100 uM after 72 hrs by MTT assay	1	Scientific Literature	Homo sapiens		9606	Autocuration	BAO_0000219	80224	CHEMBL387	CELL-LINE		MCF7	Homo sapiens	1	Non-molecular			51051	CHEMBL1157873	20153915	Eur. J. Med. Chem.	2010	45
CHEMBL1087358	629235	CHEMBL1087358	629235		26i	246.33	-3.42	94.94	0	CN(C)CCNC(=O)[C@@H]1CSC[C@@H]1C(=O)O	3278518	Inhibition	<	10	%					BAO_0000201	UO_0000187	http://qudt.org/vocab/unit#Percent	629621	CHEMBL1121190	F	Cytotoxicity against human MCF7 cells at 100 uM after 72 hrs by MTT assay	1	Scientific Literature	Homo sapiens		9606	Autocuration	BAO_0000219	80224	CHEMBL387	CELL-LINE		MCF7	Homo sapiens	1	Non-molecular			51051	CHEMBL1157873	20153915	Eur. J. Med. Chem.	2010	45
CHEMBL1087107	629172	CHEMBL1087107	629172		24n	304.38	-1.12	69.64	0	CCCCNC(=O)[C@@H]1CN(Cc2ccccc2)C[C@@H]1C(=O)O	3278500	Inhibition	=	22	%					BAO_0000201	UO_0000187	http://qudt.org/vocab/unit#Percent	629621	CHEMBL1121190	F	Cytotoxicity against human MCF7 cells at 100 uM after 72 hrs by MTT assay	1	Scientific Literature	Homo sapiens		9606	Autocuration	BAO_0000219	80224	CHEMBL387	CELL-LINE		MCF7	Homo sapiens	1	Non-molecular			51051	CHEMBL1157873	20153915	Eur. J. Med. Chem.	2010	45
CHEMBL1096000	628945	CHEMBL1096000	628945		CAB-SHZH-06	498.61	5.59	86.61	1	CO[C@@H]1O[C@H](COc2ccc3CCCCc3c2)[C@@H](O)[C@H](O)[C@H]1Oc4ccc(OC5CCCCC5)cc4	3274601	Inhibition	=	14	%					BAO_0000201	UO_0000187	http://qudt.org/vocab/unit#Percent	630848	CHEMBL1109218	F	Cytotoxicity against human MCF7 cells at 20 uM after 48 hrs by MTT assay	1	Scientific Literature	Homo sapiens		9606	Autocuration	BAO_0000219	80224	CHEMBL387	CELL-LINE		MCF7	Homo sapiens	1	Non-molecular			51085	CHEMBL1157907	20356741	Bioorg. Med. Chem. Lett.	2010	20
CHEMBL1087592	629132	CHEMBL1087592	629132		CAB-SHZH-12	538.61	4.54	119.9	1	CO[C@@H]1O[C@H](COc2ccc3CCCCc3c2)[C@@H](O)[C@H](O)[C@H]1Oc4ccc5c(c4)c6ccccc6S5(=O)=O	3274607	Inhibition	=	7	%					BAO_0000201	UO_0000187	http://qudt.org/vocab/unit#Percent	630848	CHEMBL1109218	F	Cytotoxicity against human MCF7 cells at 20 uM after 48 hrs by MTT assay	1	Scientific Literature	Homo sapiens		9606	Autocuration	BAO_0000219	80224	CHEMBL387	CELL-LINE		MCF7	Homo sapiens	1	Non-molecular			51085	CHEMBL1157907	20356741	Bioorg. Med. Chem. Lett.	2010	20
CHEMBL1086686	629727	CHEMBL1086686	629727		8n	197.23	.25	46.61	0	CCCCN1C(=O)[C@@H]2COC[C@@H]2C1=O	3278653	Inhibition	<	10	%					BAO_0000201	UO_0000187	http://qudt.org/vocab/unit#Percent	629621	CHEMBL1121190	F	Cytotoxicity against human MCF7 cells at 100 uM after 72 hrs by MTT assay	1	Scientific Literature	Homo sapiens		9606	Autocuration	BAO_0000219	80224	CHEMBL387	CELL-LINE		MCF7	Homo sapiens	1	Non-molecular			51051	CHEMBL1157873	20153915	Eur. J. Med. Chem.	2010	45
CHEMBL1684608	1074912	CHEMBL1684608	1074912		7g	371.41	2.86	75.45	0	Fc1ccc2nc(NCCN3CCOCC3)nc(NCc4occc4)c2c1	5249602	Inhibition					Not Determined			BAO_0000376			727214	CHEMBL1687239	F	Cytotoxicity against human MCF7 cells at 10 uM after 2 days by MTT assay	1	Scientific Literature	Homo sapiens		9606	Autocuration	BAO_0000219	80224	CHEMBL387	CELL-LINE		MCF7	Homo sapiens	1	Non-molecular			55838	CHEMBL1681778	21353544	Bioorg. Med. Chem. Lett.	2011	21
CHEMBL1684614	1074918	CHEMBL1684614	1074918		7p	515.41	6.13	69.45	2	Fc1ccc2nc(NCCN3CCN(CC3)c4cccc(Cl)c4Cl)nc(NCc5occc5)c2c1	5249608	Inhibition	=	95.48	%					BAO_0000201	UO_0000187	http://qudt.org/vocab/unit#Percent	727214	CHEMBL1687239	F	Cytotoxicity against human MCF7 cells at 10 uM after 2 days by MTT assay	1	Scientific Literature	Homo sapiens		9606	Autocuration	BAO_0000219	80224	CHEMBL387	CELL-LINE		MCF7	Homo sapiens	1	Non-molecular			55838	CHEMBL1681778	21353544	Bioorg. Med. Chem. Lett.	2011	21
CHEMBL1668827	1067640	CHEMBL1668827	1067640		7	308.3	4.84	37.29	0	C\C(=C/C=C/C(=C/C(=O)O)/C)\C=C\c1cc(F)c(F)cc1F	5198875	Inhibition	=	2	%					BAO_0000201	UO_0000187	http://qudt.org/vocab/unit#Percent	716424	CHEMBL1670048	F	Antiproliferative activity against human MCF7 cells expressing estrogen receptor assessed as cell growth inhibition 5 uM after 72 hrs by WST-1 assay relative to control	1	Scientific Literature	Homo sapiens		9606	Autocuration	BAO_0000219	80224	CHEMBL387	CELL-LINE		MCF7	Homo sapiens	1	Non-molecular			55339	CHEMBL1667765	21208698	Eur. J. Med. Chem.	2011	46
CHEMBL2064367	1357774	CHEMBL2064367	1357774		4o	344.37	3.25	97.09	0	Cc1nn(c2OC(=C(C#N)C(c3ccc(O)cc3)c12)N)c4ccccc4	10967332	Inhibition	=	50.23	%					BAO_0000201	UO_0000187	http://qudt.org/vocab/unit#Percent	831915	CHEMBL2065989	F	Cytotoxicity against estrogen receptor-positive human MCF7 cells assessed as inhibition of cell proliferation at 50 ug/ml after 24 hrs by MTT assay	1	Scientific Literature	Homo sapiens		9606	Autocuration	BAO_0000219	80224	CHEMBL387	CELL-LINE		MCF7	Homo sapiens	1	Non-molecular			62860	CHEMBL2062449	22818081	Bioorg. Med. Chem. Lett.	2012	22
CHEMBL1761939	1139227	CHEMBL1761939	1139227		88	468.86	5.02	94.6	1	COc1cc2ncnc(Oc3ccc(NC(=O)Nc4ccc(F)c(Cl)c4)cc3)c2cc1OC	10856740	Inhibition	=	30	%					BAO_0000201	UO_0000187	http://qudt.org/vocab/unit#Percent	813076	CHEMBL2020650	F	Antiproliferative activity against human MCF7 cells at 10 uM after 72 hrs by MTS assay	1	Scientific Literature	Homo sapiens		9606	Autocuration	BAO_0000219	80224	CHEMBL387	CELL-LINE		MCF7	Homo sapiens	1	Non-molecular			61598	CHEMBL2016491	22229669	J. Med. Chem.	2012	55
CHEMBL1277253	713228	CHEMBL1277253	713228		92	416.43	4.15	94.6	0	COc1cc2ncnc(Oc3cccc(NC(=O)Nc4ccccc4)c3)c2cc1OC	10856742	Inhibition	=	0	%					BAO_0000201	UO_0000187	http://qudt.org/vocab/unit#Percent	813076	CHEMBL2020650	F	Antiproliferative activity against human MCF7 cells at 10 uM after 72 hrs by MTS assay	1	Scientific Literature	Homo sapiens		9606	Autocuration	BAO_0000219	80224	CHEMBL387	CELL-LINE		MCF7	Homo sapiens	1	Non-molecular			61598	CHEMBL2016491	22229669	J. Med. Chem.	2012	55
CHEMBL94191	151181	CHEMBL94191	151181		35	281.31	3.44	56.27	0	COc1cc2ncnc(Nc3ccccc3)c2cc1OC	10856694	Inhibition	=	7	%					BAO_0000201	UO_0000187	http://qudt.org/vocab/unit#Percent	813076	CHEMBL2020650	F	Antiproliferative activity against human MCF7 cells at 10 uM after 72 hrs by MTS assay	1	Scientific Literature	Homo sapiens		9606	Autocuration	BAO_0000219	80224	CHEMBL387	CELL-LINE		MCF7	Homo sapiens	1	Non-molecular			61598	CHEMBL2016491	22229669	J. Med. Chem.	2012	55
CHEMBL2018750	1336487	CHEMBL2018750	1336487		46	382.41	3.93	94.6	0	COc1cc2ncnc(Nc3ccc(NC(=O)OC(C)C)cc3)c2cc1OC	10856704	Inhibition	=	36	%					BAO_0000201	UO_0000187	http://qudt.org/vocab/unit#Percent	813076	CHEMBL2020650	F	Antiproliferative activity against human MCF7 cells at 10 uM after 72 hrs by MTS assay	1	Scientific Literature	Homo sapiens		9606	Autocuration	BAO_0000219	80224	CHEMBL387	CELL-LINE		MCF7	Homo sapiens	1	Non-molecular			61598	CHEMBL2016491	22229669	J. Med. Chem.	2012	55
CHEMBL2018756	1336493	CHEMBL2018756	1336493		52	382.41	4.04	94.6	0	CCOC(=O)Nc1ccc(Nc2ncnc3cc(OC)c(OC)cc23)cc1C	10856710	Inhibition	=	0	%					BAO_0000201	UO_0000187	http://qudt.org/vocab/unit#Percent	813076	CHEMBL2020650	F	Antiproliferative activity against human MCF7 cells at 10 uM after 72 hrs by MTS assay	1	Scientific Literature	Homo sapiens		9606	Autocuration	BAO_0000219	80224	CHEMBL387	CELL-LINE		MCF7	Homo sapiens	1	Non-molecular			61598	CHEMBL2016491	22229669	J. Med. Chem.	2012	55
CHEMBL2018771	1336509	CHEMBL2018771	1336509		70	467.56	4.88	97.84	0	CCOC(=O)Nc1ccc(Nc2ncnc3cc(OCCN(CC)CC)c(OC)cc23)cc1C	10856724	Inhibition	=	0	%					BAO_0000201	UO_0000187	http://qudt.org/vocab/unit#Percent	813076	CHEMBL2020650	F	Antiproliferative activity against human MCF7 cells at 10 uM after 72 hrs by MTS assay	1	Scientific Literature	Homo sapiens		9606	Autocuration	BAO_0000219	80224	CHEMBL387	CELL-LINE		MCF7	Homo sapiens	1	Non-molecular			61598	CHEMBL2016491	22229669	J. Med. Chem.	2012	55
CHEMBL1761936	1139224	CHEMBL1761936	1139224		84	396.44	3.9	94.6	0	CCCCNC(=O)Nc1ccc(Oc2ncnc3cc(OC)c(OC)cc23)cc1	10856736	Inhibition	=	39	%					BAO_0000201	UO_0000187	http://qudt.org/vocab/unit#Percent	813076	CHEMBL2020650	F	Antiproliferative activity against human MCF7 cells at 10 uM after 72 hrs by MTS assay	1	Scientific Literature	Homo sapiens		9606	Autocuration	BAO_0000219	80224	CHEMBL387	CELL-LINE		MCF7	Homo sapiens	1	Non-molecular			61598	CHEMBL2016491	22229669	J. Med. Chem.	2012	55
CHEMBL1668823	1067636	CHEMBL1668823	1067636		3	344.4	4.17	64.99	0	COc1cc(OC)c(\C=C\C(=C\C=C\C(=C\C(=O)O)\C)\C)c(OC)c1	5198864	Inhibition	=	-53	%			Outside typical range		BAO_0000201	UO_0000187	http://qudt.org/vocab/unit#Percent	716433	CHEMBL1670057	F	Antiproliferative activity against human MCF7 cells expressing estrogen receptor assessed as cell growth inhibition 50 uM after 72 hrs by WST-1 assay relative to control	1	Scientific Literature	Homo sapiens		9606	Autocuration	BAO_0000219	80224	CHEMBL387	CELL-LINE		MCF7	Homo sapiens	1	Non-molecular			55339	CHEMBL1667765	21208698	Eur. J. Med. Chem.	2011	46
CHEMBL65	5105	CHEMBL65	5105	CAMPTOTHECIN	Camptothecin	348.35	1.75	79.73	0	CC[C@@]1(O)C(=O)OCC2=C1C=C3N(Cc4cc5ccccc5nc34)C2=O	3118629	Inhibition	=	.05	%					BAO_0000201	UO_0000187	http://qudt.org/vocab/unit#Percent	613380	CHEMBL1067578	F	Cytotoxicity against human MCF7 cells in presence of 10% fetal bovine serum	1	Scientific Literature	Homo sapiens		9606	Autocuration	BAO_0000219	80224	CHEMBL387	CELL-LINE		MCF7	Homo sapiens	1	Non-molecular			49744	CHEMBL1157645	20188578	Bioorg. Med. Chem.	2010	18
CHEMBL1094218	628910	CHEMBL1094218	628910		9g	315.37	.18	53.09	0	O=C1[C@@H]2CN(Cc3ccccc3)C[C@@H]2C(=O)N1N4CCOCC4	3278698	Inhibition	=	10	%					BAO_0000201	UO_0000187	http://qudt.org/vocab/unit#Percent	629621	CHEMBL1121190	F	Cytotoxicity against human MCF7 cells at 100 uM after 72 hrs by MTT assay	1	Scientific Literature	Homo sapiens		9606	Autocuration	BAO_0000219	80224	CHEMBL387	CELL-LINE		MCF7	Homo sapiens	1	Non-molecular			51051	CHEMBL1157873	20153915	Eur. J. Med. Chem.	2010	45
CHEMBL1775067	1146121	CHEMBL1775067	1146121		8	240.26	2.84	62.97	0	Oc1ccc(NCn2nnc3ccccc23)cc1	6193976	Inhibition	=	97	%					BAO_0000201	UO_0000187	http://qudt.org/vocab/unit#Percent	747285	CHEMBL1776544	F	Antiproliferative activity against human MCF7 cells over expressing RSK2 at 100 uM after 48 hrs by MTT assay	1	Scientific Literature	Homo sapiens		9606	Autocuration	BAO_0000219	80224	CHEMBL387	CELL-LINE		MCF7	Homo sapiens	1	Non-molecular			57587	CHEMBL1773035	21488662	J. Med. Chem.	2011	54
CHEMBL212315	352883	CHEMBL212315	352883		35	395.52	4.83	70.44	0	CCOc1ccc(cc1)\N=C/2\S\C(=C/c3ccc(cc3)N(C)C)\C(=O)N2CC	1733508	Inhibition	=	36	%					BAO_0000201	UO_0000187	http://qudt.org/vocab/unit#Percent	366376	CHEMBL866017	F	Cytotoxicity against human MCF7 cell line at 20 uM by MTT assay	1	Scientific Literature	Homo sapiens		9606	Intermediate	BAO_0000219	80224	CHEMBL387	CELL-LINE		MCF7	Homo sapiens	1	Non-molecular			31324	CHEMBL1137431	16854058	J. Med. Chem.	2006	49
CHEMBL291639	102793	CHEMBL291639	102793		7E	311.38	5.38	44.02	1	Cc1ccc(cc1)\C(=C(/C#N)\c2ccccc2)\c3ccc(O)cc3	629918	Inhibition	=	60	%					BAO_0000201	UO_0000187	http://qudt.org/vocab/unit#Percent	99817	CHEMBL710419	F	Percent of inhibitory activity against proliferation of MCF-7 cells in presence of 10e-6 M concentration of [3H]estradiol (E2).	1	Scientific Literature	Homo sapiens		9606	Expert	BAO_0000219	80224	CHEMBL387	CELL-LINE		MCF7	Homo sapiens	1	Non-molecular			10229	CHEMBL1124584	2769681	J. Med. Chem.	1989	32
CHEMBL291639	102793	CHEMBL291639	102793		7E	311.38	5.38	44.02	1	Cc1ccc(cc1)\C(=C(/C#N)\c2ccccc2)\c3ccc(O)cc3	629916	Inhibition	=	51	%					BAO_0000201	UO_0000187	http://qudt.org/vocab/unit#Percent	99818	CHEMBL710420	F	Percent of inhibitory activity versus 0.1 nm [3H]estradiol against proliferation of MCF-7 cells.	1	Scientific Literature	Homo sapiens		9606	Expert	BAO_0000219	80224	CHEMBL387	CELL-LINE		MCF7	Homo sapiens	1	Non-molecular			10229	CHEMBL1124584	2769681	J. Med. Chem.	1989	32
CHEMBL305168	103148	CHEMBL305168	103148		1	281.35	5.13	23.79	1	N#CC(=C(c1ccccc1)c2ccccc2)c3ccccc3	594645	Inhibition	=	16	%					BAO_0000201	UO_0000187	http://qudt.org/vocab/unit#Percent	99817	CHEMBL710419	F	Percent of inhibitory activity against proliferation of MCF-7 cells in presence of 10e-6 M concentration of [3H]estradiol (E2).	1	Scientific Literature	Homo sapiens		9606	Expert	BAO_0000219	80224	CHEMBL387	CELL-LINE		MCF7	Homo sapiens	1	Non-molecular			10229	CHEMBL1124584	2769681	J. Med. Chem.	1989	32
CHEMBL1163133	645300	CHEMBL1163133	645300		16	302.32	3.74	46.53	0	COc1ccc(cc1)c2ccc3cccc4C=C(O)C(=O)c2c34	3329245	Inhibition	=	19	%					BAO_0000201	UO_0000187	http://qudt.org/vocab/unit#Percent	639387	CHEMBL1167767	A	Cytotoxicity against human MCF7 cells assessed as growth inhibition at 10 uM after 72 hrs by MTT assay	1	Scientific Literature	Homo sapiens		9606	Autocuration	BAO_0000219	80224	CHEMBL387	CELL-LINE		MCF7	Homo sapiens	1	Non-molecular			51555	CHEMBL1165954	20472446	Bioorg. Med. Chem.	2010	18
CHEMBL1307538	731422	CHEMBL1307538	731422		1b	314.36	4.12	71.98	0	Cc1ccccc1S(=O)(=O)Oc2ccc3ccc(O)cc3c2	10985546	Inhibition	=	45.54	%					BAO_0000201	UO_0000187	http://qudt.org/vocab/unit#Percent	834994	CHEMBL2073447	F	Antiproliferative activity against human MCF7 cells assessed as inhibition of cell viability at 100 uM after 24 hrs by MTT assay	1	Scientific Literature	Homo sapiens		9606	Autocuration	BAO_0000219	80224	CHEMBL387	CELL-LINE		MCF7	Homo sapiens	1	Non-molecular			62957	CHEMBL2069198	22647217	Eur. J. Med. Chem.	2012	54
CHEMBL2064366	1357773	CHEMBL2064366	1357773		3m	426.43	2.15	175.44	0	Cc1[nH]nc2OC(=C(C#N)C(c3ccc(cc3)C4C(=C(N)Oc5n[nH]c(C)c45)C#N)c12)N	10967320	Inhibition	=	24.37	%					BAO_0000201	UO_0000187	http://qudt.org/vocab/unit#Percent	831913	CHEMBL2065987	F	Cytotoxicity against estrogen receptor-positive human MCF7 cells assessed as inhibition of cell proliferation at 10 ug/ml after 24 hrs by MTT assay	1	Scientific Literature	Homo sapiens		9606	Autocuration	BAO_0000219	80224	CHEMBL387	CELL-LINE		MCF7	Homo sapiens	1	Non-molecular			62860	CHEMBL2062449	22818081	Bioorg. Med. Chem. Lett.	2012	22
CHEMBL1567760	991644	CHEMBL1567760	991644		4n	328.37	3.5	76.86	0	Cc1nn(c2OC(=C(C#N)C(c3ccccc3)c12)N)c4ccccc4	10967325	Inhibition	=	26.86	%					BAO_0000201	UO_0000187	http://qudt.org/vocab/unit#Percent	831913	CHEMBL2065987	F	Cytotoxicity against estrogen receptor-positive human MCF7 cells assessed as inhibition of cell proliferation at 10 ug/ml after 24 hrs by MTT assay	1	Scientific Literature	Homo sapiens		9606	Autocuration	BAO_0000219	80224	CHEMBL387	CELL-LINE		MCF7	Homo sapiens	1	Non-molecular			62860	CHEMBL2062449	22818081	Bioorg. Med. Chem. Lett.	2012	22
CHEMBL2064364	1357771	CHEMBL2064364	1357771		3k	293.28	.67	116.82	0	Cc1[nH]nc2OC(=C(C#N)C3(C(=O)Nc4ccccc34)c12)N	10967314	Inhibition	=	-3.16	%					BAO_0000201	UO_0000187	http://qudt.org/vocab/unit#Percent	831912	CHEMBL2065986	F	Cytotoxicity against estrogen receptor-positive human MCF7 cells assessed as inhibition of cell proliferation at 5 ug/ml after 24 hrs by MTT assay	1	Scientific Literature	Homo sapiens		9606	Autocuration	BAO_0000219	80224	CHEMBL387	CELL-LINE		MCF7	Homo sapiens	1	Non-molecular			62860	CHEMBL2062449	22818081	Bioorg. Med. Chem. Lett.	2012	22
CHEMBL598750	600118	CHEMBL598750	600118	BRAZILEIN	2, CS-2	284.26	1.06	86.99	0	OC1=CC2=C3c4ccc(O)cc4OCC3(O)CC2=CC1=O	7931633	Inhibition					Active			BAO_0000376			785795	CHEMBL1920918	F	Antiestrogenic activity in human ER-positive MCF7 cells assessed as inhibition of 17beta estradiol-induced secreted alkaline phosphatase activity at 1 to 20 uM after 48 hrs by phospha-light reporter chemiluminescence assay	1	Scientific Literature	Homo sapiens		9606	Autocuration	BAO_0000219	80224	CHEMBL387	CELL-LINE		MCF7	Homo sapiens	1	Non-molecular			60199	CHEMBL1914413	21800859	J. Nat. Prod.	2011	74
CHEMBL1898553	1239124	CHEMBL1898553	1239124		4p	358.39	3.48	86.09	0	COc1ccc(cc1)C2C(=C(N)Oc3c2c(C)nn3c4ccccc4)C#N	10967333	Inhibition	=	.76	%					BAO_0000201	UO_0000187	http://qudt.org/vocab/unit#Percent	831911	CHEMBL2065985	F	Cytotoxicity against estrogen receptor-positive human MCF7 cells assessed as inhibition of cell proliferation at 1 ug/ml after 24 hrs by MTT assay	1	Scientific Literature	Homo sapiens		9606	Autocuration	BAO_0000219	80224	CHEMBL387	CELL-LINE		MCF7	Homo sapiens	1	Non-molecular			62860	CHEMBL2062449	22818081	Bioorg. Med. Chem. Lett.	2012	22
CHEMBL2064363	1357770	CHEMBL2064363	1357770		3j	448.69	5.14	109.83	1	Cc1[nH]nc2OC(=C(C#N)C(c3cccc(Oc4nc(Cl)c(Cl)cc4Cl)c3)c12)N	10967309	Inhibition	=	16.33	%					BAO_0000201	UO_0000187	http://qudt.org/vocab/unit#Percent	831912	CHEMBL2065986	F	Cytotoxicity against estrogen receptor-positive human MCF7 cells assessed as inhibition of cell proliferation at 5 ug/ml after 24 hrs by MTT assay	1	Scientific Literature	Homo sapiens		9606	Autocuration	BAO_0000219	80224	CHEMBL387	CELL-LINE		MCF7	Homo sapiens	1	Non-molecular			62860	CHEMBL2062449	22818081	Bioorg. Med. Chem. Lett.	2012	22
CHEMBL1702774	1083505	CHEMBL1702774	1083505		1c	298.72	4.59	46.53	0	Oc1cccc2c(OC(=O)c3ccccc3Cl)cccc12	10985545	Inhibition	=	0	%					BAO_0000201	UO_0000187	http://qudt.org/vocab/unit#Percent	834994	CHEMBL2073447	F	Antiproliferative activity against human MCF7 cells assessed as inhibition of cell viability at 100 uM after 24 hrs by MTT assay	1	Scientific Literature	Homo sapiens		9606	Autocuration	BAO_0000219	80224	CHEMBL387	CELL-LINE		MCF7	Homo sapiens	1	Non-molecular			62957	CHEMBL2069198	22647217	Eur. J. Med. Chem.	2012	54
CHEMBL330652	161565	CHEMBL330652	161565		5	277.27	.25	88.02	0	O[C@@H]1CC[C@H]2[C@@H](NC(=O)c3cc4OCOc4cc23)[C@@H]1O	1243492	Inhibition	>	10	ug ml-1					BAO_0000181	UO_0000274	http://www.openphacts.org/units/MicrogramPerMilliliter	98956	CHEMBL705520	F	Tested for growth inhibition activity against breast MCF-7 human cancer cell	1	Scientific Literature	Homo sapiens		9606	Intermediate	BAO_0000219	80224	CHEMBL387	CELL-LINE		MCF7	Homo sapiens	1	Non-molecular			6376	CHEMBL1146765	15125958	Bioorg. Med. Chem. Lett.	2004	14
CHEMBL232519	393171	CHEMBL232519	393171		3	238.3	4.26	45.31	0	O=Cc1c(sc2ccccc12)c3ccccc3	1949931	Inhibition	=	51	%					BAO_0000201	UO_0000187	http://qudt.org/vocab/unit#Percent	444593	CHEMBL894838	F	Cytotoxicity against MCF7 cells at 10 uM	1	Scientific Literature	Homo sapiens		9606	Autocuration	BAO_0000219	80224	CHEMBL387	CELL-LINE		MCF7	Homo sapiens	1	Non-molecular			36588	CHEMBL1148697	17498961	Bioorg. Med. Chem.	2007	15
CHEMBL302647	102604	CHEMBL302647	102604		7Z	311.38	5.38	44.02	1	Cc1ccc(cc1)\C(=C(\C#N)/c2ccccc2)\c3ccc(O)cc3	619880	Inhibition	=	59	%					BAO_0000201	UO_0000187	http://qudt.org/vocab/unit#Percent	99818	CHEMBL710420	F	Percent of inhibitory activity versus 0.1 nm [3H]estradiol against proliferation of MCF-7 cells.	1	Scientific Literature	Homo sapiens		9606	Expert	BAO_0000219	80224	CHEMBL387	CELL-LINE		MCF7	Homo sapiens	1	Non-molecular			10229	CHEMBL1124584	2769681	J. Med. Chem.	1989	32
CHEMBL2071176	1361333	CHEMBL2071176	1361333		2b	272.25	2.46	83.83	0	Oc1ccc(cc1O)C(=O)OCC(=O)c2ccccc2	10985978	Inhibition					Not Determined			BAO_0000376			834994	CHEMBL2073447	F	Antiproliferative activity against human MCF7 cells assessed as inhibition of cell viability at 100 uM after 24 hrs by MTT assay	1	Scientific Literature	Homo sapiens		9606	Autocuration	BAO_0000219	80224	CHEMBL387	CELL-LINE		MCF7	Homo sapiens	1	Non-molecular			62957	CHEMBL2069198	22647217	Eur. J. Med. Chem.	2012	54
CHEMBL2071177	1361334	CHEMBL2071177	1361334		2c	232.21	3.23	46.53	0	Oc1cccc(OC(=O)c2cccc(F)c2)c1	10985979	Inhibition					Not Determined			BAO_0000376			834994	CHEMBL2073447	F	Antiproliferative activity against human MCF7 cells assessed as inhibition of cell viability at 100 uM after 24 hrs by MTT assay	1	Scientific Literature	Homo sapiens		9606	Autocuration	BAO_0000219	80224	CHEMBL387	CELL-LINE		MCF7	Homo sapiens	1	Non-molecular			62957	CHEMBL2069198	22647217	Eur. J. Med. Chem.	2012	54
CHEMBL2088731	1366407	CHEMBL2088731	1366407		11b, NSC 753576	524.56	5.2	116.38	2	COc1ccc(\C=C/c2cc(OC)c(OC)c(OC)c2)cc1OCC(=O)Nc3nc4ccc(F)cc4s3	11006638	Inhibition					Active			BAO_0000376			842527	CHEMBL2092315	F	Inhibition of ERK1/2 protein expression in human MCF7 cells at 4 uM after 24 hrs by Western blot analysis	1	Scientific Literature	Homo sapiens		9606	Autocuration	BAO_0000219	80224	CHEMBL387	CELL-LINE		MCF7	Homo sapiens	1	Non-molecular			64882	CHEMBL2086239	22982122	Eur. J. Med. Chem.	2012	56
CHEMBL2147271	1420769	CHEMBL2147271	1420769	ISOMALYNGAMIDE A1	2	539.1	3.82	93.22	1	CCCCCCC[C@@H](C\C=C\CCC(=O)N(C)C\C(=C/Cl)\CC(=O)CC(=O)N1CC(=CC1=O)OC)OC	12044335	Inhibition	=	28	%					BAO_0000201	UO_0000187	http://qudt.org/vocab/unit#Percent	848699	CHEMBL2148696	F	Antiproliferative activity against human MCF7 cells at 20 uM after 48 hrs by MTT assay	1	Scientific Literature	Homo sapiens		9606	Autocuration	BAO_0000219	80224	CHEMBL387	CELL-LINE		MCF7	Homo sapiens	1	Non-molecular			65379	CHEMBL2146405	21676505	Eur. J. Med. Chem.	2011	46
CHEMBL2443302	1589835	CHEMBL2443302	1589835		12	429.51	3.03	62.89	0	CN1CCN(CC1)C(=O)[C@@H]2Cc3c([nH]c4ccccc34)[C@H]5N(C)c6ccccc6C(=O)N25	13510188	Inhibition	=	68	%					BAO_0000201	UO_0000187	http://qudt.org/vocab/unit#Percent	989836	CHEMBL2446512	F	Cytotoxicity against human MCF7 cells at 15 uM after 72 hrs by MTT assay relative to control	1	Scientific Literature	Homo sapiens		9606	Autocuration	BAO_0000219	80224	CHEMBL387	CELL-LINE		MCF7	Homo sapiens	1	Non-molecular			75386	CHEMBL2440052	24103429	Bioorg. Med. Chem.	2013	21
CHEMBL400212	401277	CHEMBL400212	401277		19	419.64	7.16	46.61	1	CCCCCCCCCCCCCCCCCCN1C(=O)[C@@H]2[C@@H]3CC[C@@H](O3)[C@@H]2C1=O	1977356	Inhibition	<	10	%					BAO_0000201	UO_0000187	http://qudt.org/vocab/unit#Percent	448571	CHEMBL897720	F	Cytotoxicity against human MCF7 cells at 100 uM after 72 hrs by MTT assay	1	Scientific Literature	Homo sapiens		9606	Autocuration	BAO_0000219	80224	CHEMBL387	CELL-LINE		MCF7	Homo sapiens	1	Non-molecular			36906	CHEMBL1149648	17606377	Bioorg. Med. Chem.	2007	15
CHEMBL2435382	1584521	CHEMBL2435382	1584521		12	580.75	9.56	80.29	2	CCCCC\C=C/C\C=C/CCCCCCCC(=O)Oc1cc(ccc1OC)C(=O)c2cc(OC)c(OC)c(OC)c2	13477450	Inhibition	=	20	%					BAO_0000201	UO_0000187	http://qudt.org/vocab/unit#Percent	987109	CHEMBL2439664	F	Cytotoxicity against human MCF7 cells assessed as inhibition of cell survival at 0.5 uM after 72 hrs by MTT assay relative to control	1	Scientific Literature	Homo sapiens		9606	Autocuration	BAO_0000219	80224	CHEMBL387	CELL-LINE		MCF7	Homo sapiens	1	Non-molecular			75106	CHEMBL2434821	23932339	Bioorg. Med. Chem. Lett.	2013	23
CHEMBL237330	399691	CHEMBL237330	399691		7	469.74	6.15	52.32	1	C[C@@H]1CC[C@]2(C)CC[C@]3(C)C(=CC[C@@H]4[C@@]5(C)CC[C@@H](OC(=O)C)[C@](C)(N)[C@@H]5CC[C@@]34C)[C@@H]2[C@H]1C	2000481	Inhibition	=	10	%					BAO_0000201	UO_0000187	http://qudt.org/vocab/unit#Percent	451295	CHEMBL901506	F	Cytotoxicity against human MCF7 cells at 10 uM after 48 hrs	1	Scientific Literature	Homo sapiens		9606	Autocuration	BAO_0000219	80224	CHEMBL387	CELL-LINE		MCF7	Homo sapiens	1	Non-molecular			37176	CHEMBL1138253	17950603	Bioorg. Med. Chem. Lett.	2007	17
CHEMBL231855	393222	CHEMBL231855	393222		40d	438.5	5.19	107.42	1	COC(=O)\C(=C\c1c(sc2ccccc12)c3ccc(cc3)C#N)\NC(=O)c4ccccc4	1949940	Inhibition	=	0	%					BAO_0000201	UO_0000187	http://qudt.org/vocab/unit#Percent	444593	CHEMBL894838	F	Cytotoxicity against MCF7 cells at 10 uM	1	Scientific Literature	Homo sapiens		9606	Autocuration	BAO_0000219	80224	CHEMBL387	CELL-LINE		MCF7	Homo sapiens	1	Non-molecular			36588	CHEMBL1148697	17498961	Bioorg. Med. Chem.	2007	15
CHEMBL567994	582245	CHEMBL567994	582245		2h	830.84	6.91	170.12	3	CCOP(=O)(OCC)C(Nc1ccc(Cc2ccc(NC(c3cc(OC)c(OC)c(OC)c3)P(=O)(OCC)OCC)cc2)cc1)c4cc(OC)c(OC)c(OC)c4	3010123	Inhibition	=	3.5	%					BAO_0000201	UO_0000187	http://qudt.org/vocab/unit#Percent	600727	CHEMBL1037439	F	Cytotoxicity against human MCF7 cells assessed as growth inhibition at 100 uM after 72 hrs by MTT assay	1	Scientific Literature	Homo sapiens		9606	Autocuration	BAO_0000219	80224	CHEMBL387	CELL-LINE		MCF7	Homo sapiens	1	Non-molecular			48890	CHEMBL1155977	19679380	Eur. J. Med. Chem.	2009	44
CHEMBL235655	399714	CHEMBL235655	399714		30	441.69	4.98	63.32	0	C[C@@H]1CC[C@]2(C)CC[C@]3(C)C(=CC(=O)[C@@H]4[C@@]5(C)CC[C@H](O)[C@](C)(N)[C@@H]5CC[C@@]34C)[C@@H]2[C@H]1C	2000458	Inhibition	=	17	%					BAO_0000201	UO_0000187	http://qudt.org/vocab/unit#Percent	451295	CHEMBL901506	F	Cytotoxicity against human MCF7 cells at 10 uM after 48 hrs	1	Scientific Literature	Homo sapiens		9606	Autocuration	BAO_0000219	80224	CHEMBL387	CELL-LINE		MCF7	Homo sapiens	1	Non-molecular			37176	CHEMBL1138253	17950603	Bioorg. Med. Chem. Lett.	2007	17
CHEMBL2304286	1503737	CHEMBL2304286	1503737	DIDEMNIN B	1 (Didemnin B)	1112.35				CC[C@H](C)[C@H]1NC(=O)[C@@H](NC(=O)[C@@H](CC(C)C)N(C)C(=O)[C@@H]2CCCN2C(=O)C(C)O)[C@@H](C)OC(=O)[C@H](Cc3ccc(OC)cc3)N(C)C(=O)[C@@H]4CCCN4C(=O)[C@H](CC(C)C)NC(=O)[C@@H](C)C(=O)[C@@H](OC(=O)C[C@@H]1O)C(C)C	596932	Inhibition	=	76	%					BAO_0000201	UO_0000187	http://qudt.org/vocab/unit#Percent	99966	CHEMBL713527	F	Inhibition of protein synthesis in human mammary carcinoma MCF-7 cells after 18 hr at 50 nM	1	Scientific Literature	Homo sapiens		9606	Intermediate	BAO_0000219	80224	CHEMBL387	CELL-LINE		MCF7	Homo sapiens	1	Non-molecular			15695	CHEMBL1133447	11063617	J. Med. Chem.	2000	43
CHEMBL1086934	628995	CHEMBL1086934	628995		10f	255.27	-4.62	112.73	0	NCCC[C@H](N1C(=O)[C@@H]2CNC[C@@H]2C1=O)C(=O)O	3278347	Inhibition	=	22	%					BAO_0000201	UO_0000187	http://qudt.org/vocab/unit#Percent	629621	CHEMBL1121190	F	Cytotoxicity against human MCF7 cells at 100 uM after 72 hrs by MTT assay	1	Scientific Literature	Homo sapiens		9606	Autocuration	BAO_0000219	80224	CHEMBL387	CELL-LINE		MCF7	Homo sapiens	1	Non-molecular			51051	CHEMBL1157873	20153915	Eur. J. Med. Chem.	2010	45
CHEMBL238307	401336	CHEMBL238307	401336		42	374.39	-1.24	93.22	0	O=C1[C@@H]2[C@@H]3CC[C@@H](O3)[C@@H]2C(=O)N1CCCN4C(=O)[C@@H]5[C@@H]6CC[C@@H](O6)[C@@H]5C4=O	1977333	Inhibition	=	52	%					BAO_0000201	UO_0000187	http://qudt.org/vocab/unit#Percent	448571	CHEMBL897720	F	Cytotoxicity against human MCF7 cells at 100 uM after 72 hrs by MTT assay	1	Scientific Literature	Homo sapiens		9606	Autocuration	BAO_0000219	80224	CHEMBL387	CELL-LINE		MCF7	Homo sapiens	1	Non-molecular			36906	CHEMBL1149648	17606377	Bioorg. Med. Chem.	2007	15
CHEMBL411388	399694	CHEMBL411388	399694		10	441.69	4.98	63.32	0	C[C@@H]1CC[C@]2(C)CC[C@]3(C)C(=CC(=O)[C@@H]4[C@@]5(C)CC[C@@H](O)[C@](C)(N)[C@@H]5CC[C@@]34C)[C@@H]2[C@H]1C	2000478	Inhibition	=	44	%					BAO_0000201	UO_0000187	http://qudt.org/vocab/unit#Percent	451295	CHEMBL901506	F	Cytotoxicity against human MCF7 cells at 10 uM after 48 hrs	1	Scientific Literature	Homo sapiens		9606	Autocuration	BAO_0000219	80224	CHEMBL387	CELL-LINE		MCF7	Homo sapiens	1	Non-molecular			37176	CHEMBL1138253	17950603	Bioorg. Med. Chem. Lett.	2007	17
CHEMBL211163	353007	CHEMBL211163	353007		26	398.43	3.71	124.72	0	CCOc1cc(\C=C/2\S\C(=N/c3ccc(cc3)C(=O)O)\N(C)C2=O)ccc1O	1733639	Inhibition	=	37	%					BAO_0000201	UO_0000187	http://qudt.org/vocab/unit#Percent	366376	CHEMBL866017	F	Cytotoxicity against human MCF7 cell line at 20 uM by MTT assay	1	Scientific Literature	Homo sapiens		9606	Intermediate	BAO_0000219	80224	CHEMBL387	CELL-LINE		MCF7	Homo sapiens	1	Non-molecular			31324	CHEMBL1137431	16854058	J. Med. Chem.	2006	49
CHEMBL377833	352949	CHEMBL377833	352949		23	385.4	2.56	155.53	0	OC(=O)c1cccc(CNC(=O)CSc2nnn(n2)c3ccc(O)cc3)c1	1733662	Inhibition	=	34	%					BAO_0000201	UO_0000187	http://qudt.org/vocab/unit#Percent	366376	CHEMBL866017	F	Cytotoxicity against human MCF7 cell line at 20 uM by MTT assay	1	Scientific Literature	Homo sapiens		9606	Intermediate	BAO_0000219	80224	CHEMBL387	CELL-LINE		MCF7	Homo sapiens	1	Non-molecular			31324	CHEMBL1137431	16854058	J. Med. Chem.	2006	49
CHEMBL1939132	1273973	CHEMBL1939132	1273973		5e	652.78	7.89	91.94	2	COc1cc2C(=O)N3CCC[C@H]3C=Nc2cc1OCCCCCOc4ccc(cc4)C(c5c[nH]c6ccccc56)c7c[nH]c8ccccc78	7996951	Inhibition					Active			BAO_0000376			799020	CHEMBL1941790	F	Inhibition of HDAC3 protein expression in human MCF7 cells at 2 uM after 24 hrs by Western blotting	1	Scientific Literature	Homo sapiens		9606	Autocuration	BAO_0000219	80224	CHEMBL387	CELL-LINE		MCF7	Homo sapiens	1	Non-molecular			60786	CHEMBL1938244	22104151	Bioorg. Med. Chem. Lett.	2012	22
CHEMBL293096	92931	CHEMBL293096	92931		3, DC-81	246.26	1.09	62.13	0	COc1cc2C(=O)N3CCC[C@H]3C=Nc2cc1O	7996955	Inhibition					Active			BAO_0000376			799020	CHEMBL1941790	F	Inhibition of HDAC3 protein expression in human MCF7 cells at 2 uM after 24 hrs by Western blotting	1	Scientific Literature	Homo sapiens		9606	Autocuration	BAO_0000219	80224	CHEMBL387	CELL-LINE		MCF7	Homo sapiens	1	Non-molecular			60786	CHEMBL1938244	22104151	Bioorg. Med. Chem. Lett.	2012	22
CHEMBL53463	78759	CHEMBL53463	78759	DOXORUBICIN	Dox	543.52	-.04	206.07	3	COc1cccc2C(=O)c3c(O)c4C[C@](O)(C[C@H](O[C@H]5C[C@H](N)[C@H](O)[C@H](C)O5)c4c(O)c3C(=O)c12)C(=O)CO	6254544	Inhibition	=	6	%					BAO_0000201	UO_0000187	http://qudt.org/vocab/unit#Percent	753046	CHEMBL1798913	F	Cytotoxicity against human MCF7 cells assessed as inhibition of cell viability at 25 ug/mL after 48 hrs by MTT assay	1	Scientific Literature	Homo sapiens		9606	Autocuration	BAO_0000219	80224	CHEMBL387	CELL-LINE		MCF7	Homo sapiens	1	Non-molecular			58034	CHEMBL1795304	21531049	Eur. J. Med. Chem.	2011	46
CHEMBL83	6968	CHEMBL83	6968	TAMOXIFEN	TAM	371.51	6.32	12.47	1	CC\C(=C(/c1ccccc1)\c2ccc(OCCN(C)C)cc2)\c3ccccc3	7931632	Inhibition					Active			BAO_0000376			785794	CHEMBL1920917	F	Antiestrogenic activity in human ER-positive MCF7 cells assessed as inhibition of 17beta estradiol-induced secreted alkaline phosphatase activity at 20 nM after 48 hrs by phospha-light reporter chemiluminescence assay	1	Scientific Literature	Homo sapiens		9606	Autocuration	BAO_0000219	80224	CHEMBL387	CELL-LINE		MCF7	Homo sapiens	1	Non-molecular			60199	CHEMBL1914413	21800859	J. Nat. Prod.	2011	74
CHEMBL1956734	1282258	CHEMBL1956734	1282258		28	503.38	7.96	69.92	2	Oc1ccc2CCc3ccc(c(O)c3)c4c(O)ccc(Br)c4CCc5ccc(Oc1c2)cc5	8056483	Inhibition	=	95.53	%					BAO_0000201	UO_0000187	http://qudt.org/vocab/unit#Percent	807713	CHEMBL1959841	F	Growth inhibition of human MCF7 cells at 20 uM after 24 hrs by MTT assay	1	Scientific Literature	Homo sapiens		9606	Autocuration	BAO_0000219	80224	CHEMBL387	CELL-LINE		MCF7	Homo sapiens	1	Non-molecular			61338	CHEMBL1955748	22365913	Bioorg. Med. Chem.	2012	20
CHEMBL772	43952	CHEMBL772	43952	RESERPINE	Reserpine	608.68	4.24	117.78	1	CO[C@H]1[C@@H](C[C@@H]2CN3CCc4c([nH]c5cc(OC)ccc45)[C@H]3C[C@@H]2[C@@H]1C(=O)OC)OC(=O)c6cc(OC)c(OC)c(OC)c6	8035282	Inhibition	=	38	%					BAO_0000201	UO_0000187	http://qudt.org/vocab/unit#Percent	803651	CHEMBL1953591	F	Inhibition of p-glycoprotein expression in vinblastine-sensitive human MCF7 cells at 5 ug/ml after 24 hrs by by immunofluorescence flow cytometry relative to control	1	Scientific Literature	Homo sapiens		9606	Autocuration	BAO_0000219	80224	CHEMBL387	CELL-LINE		MCF7	Homo sapiens	1	Non-molecular			61091	CHEMBL1949591	22148475	J. Nat. Prod.	2012	75
CHEMBL591255	597844	CHEMBL591255	597844		25	372.27	6.27	54.27	1	Clc1oc(cc1)c2cc(nc(c2)c3ccccc3Cl)c4ccsc4	3118634	Inhibition	=	1.71	%					BAO_0000201	UO_0000187	http://qudt.org/vocab/unit#Percent	613380	CHEMBL1067578	F	Cytotoxicity against human MCF7 cells in presence of 10% fetal bovine serum	1	Scientific Literature	Homo sapiens		9606	Autocuration	BAO_0000219	80224	CHEMBL387	CELL-LINE		MCF7	Homo sapiens	1	Non-molecular			49744	CHEMBL1157645	20188578	Bioorg. Med. Chem.	2010	18
CHEMBL2064359	1357766	CHEMBL2064359	1357766		3e	342.22	3.02	87.72	0	Cc1[nH]nc2OC(=C(C#N)C(c3c(F)c(F)c(F)c(F)c3F)c12)N	10967281	Inhibition	=	1.1	%					BAO_0000201	UO_0000187	http://qudt.org/vocab/unit#Percent	831911	CHEMBL2065985	F	Cytotoxicity against estrogen receptor-positive human MCF7 cells assessed as inhibition of cell proliferation at 1 ug/ml after 24 hrs by MTT assay	1	Scientific Literature	Homo sapiens		9606	Autocuration	BAO_0000219	80224	CHEMBL387	CELL-LINE		MCF7	Homo sapiens	1	Non-molecular			62860	CHEMBL2062449	22818081	Bioorg. Med. Chem. Lett.	2012	22
CHEMBL2064359	1357766	CHEMBL2064359	1357766		3e	342.22	3.02	87.72	0	Cc1[nH]nc2OC(=C(C#N)C(c3c(F)c(F)c(F)c(F)c3F)c12)N	10967284	Inhibition	=	45.07	%					BAO_0000201	UO_0000187	http://qudt.org/vocab/unit#Percent	831914	CHEMBL2065988	F	Cytotoxicity against estrogen receptor-positive human MCF7 cells assessed as inhibition of cell proliferation at 25 ug/ml after 24 hrs by MTT assay	1	Scientific Literature	Homo sapiens		9606	Autocuration	BAO_0000219	80224	CHEMBL387	CELL-LINE		MCF7	Homo sapiens	1	Non-molecular			62860	CHEMBL2062449	22818081	Bioorg. Med. Chem. Lett.	2012	22
CHEMBL2064360	1357767	CHEMBL2064360	1357767		3f	253.26	.84	100.61	0	Cc1[nH]nc2OC(=C(C#N)C(c3cccnc3)c12)N	10967288	Inhibition	=	16.33	%					BAO_0000201	UO_0000187	http://qudt.org/vocab/unit#Percent	831913	CHEMBL2065987	F	Cytotoxicity against estrogen receptor-positive human MCF7 cells assessed as inhibition of cell proliferation at 10 ug/ml after 24 hrs by MTT assay	1	Scientific Literature	Homo sapiens		9606	Autocuration	BAO_0000219	80224	CHEMBL387	CELL-LINE		MCF7	Homo sapiens	1	Non-molecular			62860	CHEMBL2062449	22818081	Bioorg. Med. Chem. Lett.	2012	22
CHEMBL2023378	1338756	CHEMBL2023378	1338756	ELAEOCARPUCIN C	3, Elaeocarpucin C	486.68	2.93	86.99	0	C\C(=C/[C@H]1C[C@](C)(O)[C@H]2[C@@H](C[C@@]3(C)[C@@H]4CC=C5[C@@H](CC[C@H](O)C5(C)C)[C@]4(C)C(=O)C[C@]23C)O1)\CO	10874801	Inhibition					Not Active			BAO_0000376			816328	CHEMBL2027150	F	Antitumor activity against human MCF7 cells xenografted in immunodeficient NCr nu/nu mouse assessed as inhibition of tumor growth at 0.5 to 10 mg/kg, ip dosed as four daily injections on day 3,4,5 and 6 followed by fiber retrieval on day 7 by in-vivo hollow fiber assay	1	Scientific Literature	Homo sapiens		9606	Autocuration	BAO_0000218	80224	CHEMBL387	CELL-LINE		MCF7	Homo sapiens	1	Non-molecular			61837	CHEMBL2021769	22239601	J. Nat. Prod.	2012	75
CHEMBL2436378	1585527	CHEMBL2436378	1585527		10	380.23	4.01	67.89	0	Clc1ccc(cc1)C2=C(C#N)C(=O)N(CC#N)C(=C2)c3ccc(Cl)cc3	13483788	Inhibition					Not Active			BAO_0000376			989020	CHEMBL2437666	F	Inhibition of uPA protein expression in human MCF7 cells at 0.1 time compound IC50 after 48 hrs by ELISA	1	Scientific Literature	Homo sapiens		9606	Autocuration	BAO_0000219	80224	CHEMBL387	CELL-LINE		MCF7	Homo sapiens	1	Non-molecular			75209	CHEMBL2434837	24095746	Eur. J. Med. Chem.	2013	69
CHEMBL2436377	1585526	CHEMBL2436377	1585526		9	379.24	5.47	44.1	1	Clc1ccc(cc1)C2=C(C#N)C(=O)N(CC#C)C(=C2)c3ccc(Cl)cc3	13483789	Inhibition	=	7	%					BAO_0000201	UO_0000187	http://qudt.org/vocab/unit#Percent	989020	CHEMBL2437666	F	Inhibition of uPA protein expression in human MCF7 cells at 0.1 time compound IC50 after 48 hrs by ELISA	1	Scientific Literature	Homo sapiens		9606	Autocuration	BAO_0000219	80224	CHEMBL387	CELL-LINE		MCF7	Homo sapiens	1	Non-molecular			75209	CHEMBL2434837	24095746	Eur. J. Med. Chem.	2013	69
CHEMBL53463	78759	CHEMBL53463	78759	DOXORUBICIN	Doxorubicin	543.52	-.04	206.07	3	COc1cccc2C(=O)c3c(O)c4C[C@](O)(C[C@H](O[C@H]5C[C@H](N)[C@H](O)[C@H](C)O5)c4c(O)c3C(=O)c12)C(=O)CO	13483797	Inhibition	=	91	%					BAO_0000201	UO_0000187	http://qudt.org/vocab/unit#Percent	989020	CHEMBL2437666	F	Inhibition of uPA protein expression in human MCF7 cells at 0.1 time compound IC50 after 48 hrs by ELISA	1	Scientific Literature	Homo sapiens		9606	Autocuration	BAO_0000219	80224	CHEMBL387	CELL-LINE		MCF7	Homo sapiens	1	Non-molecular			75209	CHEMBL2434837	24095746	Eur. J. Med. Chem.	2013	69
CHEMBL391310	399705	CHEMBL391310	399705		21	470.73	6.72	46.53	1	COC(=O)[C@@]1(C)[C@@H](O)CC[C@@]2(C)[C@H]1CC[C@]3(C)[C@@H]2CC=C4[C@@H]5[C@@H](C)[C@H](C)CC[C@]5(C)CC[C@@]34C	2000467	Inhibition	=	0	%					BAO_0000201	UO_0000187	http://qudt.org/vocab/unit#Percent	451295	CHEMBL901506	F	Cytotoxicity against human MCF7 cells at 10 uM after 48 hrs	1	Scientific Literature	Homo sapiens		9606	Autocuration	BAO_0000219	80224	CHEMBL387	CELL-LINE		MCF7	Homo sapiens	1	Non-molecular			37176	CHEMBL1138253	17950603	Bioorg. Med. Chem. Lett.	2007	17
CHEMBL2367897	1542348	CHEMBL2367897	1542348		5b	828.98	3.11	207.73	2	CCCC(=O)[C@@H](C)[C@@]1(O)[C@H](CC2C3CC=C4C[C@@H](O)CC[C@]4(C)C3CC[C@]12C)O[C@H]5OC[C@H](O)[C@@H](O[C@@H]6OC[C@@H](O)[C@H](O)[C@@H]6OCC(=O)c7ccccc7)[C@H]5OC(=O)C	171447	Inhibition	=	0	%					BAO_0000201	UO_0000187	http://qudt.org/vocab/unit#Percent	98948	CHEMBL705512	F	Cytotoxicity (growth inhibition) against breast cancer MCF-7 cell line at 10E-9 mol/L	1	Scientific Literature	Homo sapiens		9606	Intermediate	BAO_0000219	80224	CHEMBL387	CELL-LINE		MCF7	Homo sapiens	1	Non-molecular			6441	CHEMBL1147449	15149699	Bioorg. Med. Chem. Lett.	2004	14
CHEMBL272536	438813	CHEMBL272536	438813		2, L-Met AAC	586.77	.51	219.04	2	CSCC[C@H](N)C(=O)NCCNc1ccc(NCCNC(=O)[C@@H](N)CCSC)c2C(=O)c3ccccc3C(=O)c12	2084783	Inhibition	=	60	%					BAO_0000201	UO_0000187	http://qudt.org/vocab/unit#Percent	468459	CHEMBL929838	F	Cytotoxicity against human MCF7 cells at 4 ug/ml after 48 hrs by SRB assay	1	Scientific Literature	Homo sapiens		9606	Autocuration	BAO_0000219	80224	CHEMBL387	CELL-LINE		MCF7	Homo sapiens	1	Non-molecular			38764	CHEMBL1143145	17962028	Bioorg. Med. Chem.	2008	16
CHEMBL2443307	1589840	CHEMBL2443307	1589840		ent-7	347.37	3.29	76.64	0	CN1[C@@H]2N([C@H](Cc3c2[nH]c4ccccc34)C(=O)O)C(=O)c5ccccc15	13510197	Inhibition	=	103	%					BAO_0000201	UO_0000187	http://qudt.org/vocab/unit#Percent	989836	CHEMBL2446512	F	Cytotoxicity against human MCF7 cells at 15 uM after 72 hrs by MTT assay relative to control	1	Scientific Literature	Homo sapiens		9606	Autocuration	BAO_0000219	80224	CHEMBL387	CELL-LINE		MCF7	Homo sapiens	1	Non-molecular			75386	CHEMBL2440052	24103429	Bioorg. Med. Chem.	2013	21
CHEMBL378729	353159	CHEMBL378729	353159		17	451.45	2.57	151.64	0	CC1=NN(C(=O)/C/1=C\c2oc(cc2)c3ccccc3C(=O)O)c4ccc(cc4)S(=O)(=O)N	1733711	Inhibition	=	20	%					BAO_0000201	UO_0000187	http://qudt.org/vocab/unit#Percent	366376	CHEMBL866017	F	Cytotoxicity against human MCF7 cell line at 20 uM by MTT assay	1	Scientific Literature	Homo sapiens		9606	Intermediate	BAO_0000219	80224	CHEMBL387	CELL-LINE		MCF7	Homo sapiens	1	Non-molecular			31324	CHEMBL1137431	16854058	J. Med. Chem.	2006	49
CHEMBL1098767	628836	CHEMBL1098767	628836		8j	199.2	-1.55	66.84	0	OCCCN1C(=O)[C@@H]2COC[C@@H]2C1=O	3278617	Inhibition	<	10	%					BAO_0000201	UO_0000187	http://qudt.org/vocab/unit#Percent	629621	CHEMBL1121190	F	Cytotoxicity against human MCF7 cells at 100 uM after 72 hrs by MTT assay	1	Scientific Literature	Homo sapiens		9606	Autocuration	BAO_0000219	80224	CHEMBL387	CELL-LINE		MCF7	Homo sapiens	1	Non-molecular			51051	CHEMBL1157873	20153915	Eur. J. Med. Chem.	2010	45
CHEMBL1082743	630872	CHEMBL1082743	630872		3d	294.3	3.91	55.76	0	COc1ccc(cc1)C(=O)Oc2cccc3c(O)cccc23	3311902	Inhibition	=	56.19	%					BAO_0000201	UO_0000187	http://qudt.org/vocab/unit#Percent	633232	CHEMBL1119439	F	Antiproliferative activity against human MCF7 cells assessed as viable cells at 100 uM after 24 hrs by MTT assay	1	Scientific Literature	Homo sapiens		9606	Autocuration	BAO_0000219	80224	CHEMBL387	CELL-LINE		MCF7	Homo sapiens	1	Non-molecular			51278	CHEMBL1155450	20553023	J. Med. Chem.	2010	53
CHEMBL374199	369271	CHEMBL374199	369271		10	279.36	4.11	65.48	0	C1N\C(=N/c2ccccc2)\Sc3c1[nH]c4ccccc34	1812203	Inhibition	=	46.3	%					BAO_0000201	UO_0000187	http://qudt.org/vocab/unit#Percent	424883	CHEMBL910131	A	Cytotoxicity against human MCF7 cells at 10 uM	1	Scientific Literature	Homo sapiens		9606	Autocuration	BAO_0000219	80224	CHEMBL387	CELL-LINE		MCF7	Homo sapiens	1	Non-molecular			34955	CHEMBL1146145	16997552	Bioorg. Med. Chem. Lett.	2006	16
CHEMBL328626	159756	CHEMBL328626	159756		9	293.32	3.61	59.42	0	COC(=O)Cc1cccc2c(O)cc(nc12)c3ccccc3	559688	Inhibition	=	15	%					BAO_0000201	UO_0000187	http://qudt.org/vocab/unit#Percent	98951	CHEMBL705515	F	In vitro percent inhibition evaluated against human breast cancer (MCF-7 cell line) at >20 ug/mL	1	Scientific Literature	Homo sapiens		9606	Intermediate	BAO_0000219	80224	CHEMBL387	CELL-LINE		MCF7	Homo sapiens	1	Non-molecular			5726	CHEMBL1136183	14611851	Bioorg. Med. Chem. Lett.	2003	13
CHEMBL1087994	629422	CHEMBL1087994	629422		4, 5-FUdrsuccOH	346.27	-1.55	142.47	0	OC[C@H]1O[C@H](C[C@@H]1OC(=O)CCC(=O)O)N2C=C(F)C(=O)NC2=O	3278064	Inhibition					Not Active			BAO_0000376			631534	CHEMBL1103899	F	Cytotoxicity against human MCF7 cells overexpressing urokinase plasminogen activator at > 144 uM	1	Scientific Literature	Homo sapiens		9606	Autocuration	BAO_0000219	80224	CHEMBL387	CELL-LINE		MCF7	Homo sapiens	1	Non-molecular			51099	CHEMBL1157921	20363130	Bioorg. Med. Chem. Lett.	2010	20
CHEMBL1775069	1146123	CHEMBL1775069	1146123		10	223.27	3.01	54.7	0	Cc1cc(N)cc2[nH]c(nc12)c3ccccc3	6193978	Inhibition	=	21.32	%					BAO_0000201	UO_0000187	http://qudt.org/vocab/unit#Percent	747285	CHEMBL1776544	F	Antiproliferative activity against human MCF7 cells over expressing RSK2 at 100 uM after 48 hrs by MTT assay	1	Scientific Literature	Homo sapiens		9606	Autocuration	BAO_0000219	80224	CHEMBL387	CELL-LINE		MCF7	Homo sapiens	1	Non-molecular			57587	CHEMBL1773035	21488662	J. Med. Chem.	2011	54
CHEMBL1684596	1074899	CHEMBL1684596	1074899		6e	525.47	6.57	69.46	2	Clc1cccc(N2CCN(CCCCNc3nc(NCc4occc4)c5ccccc5n3)CC2)c1Cl	5249588	Inhibition	=	95.82	%					BAO_0000201	UO_0000187	http://qudt.org/vocab/unit#Percent	727214	CHEMBL1687239	F	Cytotoxicity against human MCF7 cells at 10 uM after 2 days by MTT assay	1	Scientific Literature	Homo sapiens		9606	Autocuration	BAO_0000219	80224	CHEMBL387	CELL-LINE		MCF7	Homo sapiens	1	Non-molecular			55838	CHEMBL1681778	21353544	Bioorg. Med. Chem. Lett.	2011	21
CHEMBL1651338	1063619	CHEMBL1651338	1063619		3	434.57	4.36	71.44	0	C[C@@H]1C[C@@H]2[C@@](C)(CC(=C3C4C(=O)C=C5C(=C(O)C(=O)C=C5[C@]4(C)CC[C@@]23C)C)C)CC1=O	5175559	Inhibition	=	5	%					BAO_0000201	UO_0000187	http://qudt.org/vocab/unit#Percent	715387	CHEMBL1664716	F	Cytotoxicity against human MCF7 cells at 30 uM after 48 hrs by MTT assay	1	Scientific Literature	Homo sapiens		9606	Autocuration	BAO_0000219	80224	CHEMBL387	CELL-LINE		MCF7	Homo sapiens	1	Non-molecular			55230	CHEMBL1649362	21090801	J. Nat. Prod.	2010	73
CHEMBL1668828	1067641	CHEMBL1668828	1067641		8	304.38	5.13	37.29	1	C\C(=C/C=C/C(=C/C(=O)O)/C)\C=C\c1ccc2ccccc2c1	5198869	Inhibition	=	-25	%			Outside typical range		BAO_0000201	UO_0000187	http://qudt.org/vocab/unit#Percent	716433	CHEMBL1670057	F	Antiproliferative activity against human MCF7 cells expressing estrogen receptor assessed as cell growth inhibition 50 uM after 72 hrs by WST-1 assay relative to control	1	Scientific Literature	Homo sapiens		9606	Autocuration	BAO_0000219	80224	CHEMBL387	CELL-LINE		MCF7	Homo sapiens	1	Non-molecular			55339	CHEMBL1667765	21208698	Eur. J. Med. Chem.	2011	46
CHEMBL389284	379048	CHEMBL389284	379048		5	438.56	7.31	34.47	1	CCOC(=O)n1cc(C(CC=C)N(Cc2ccccc2)Cc3ccccc3)c4ccccc14	1874695	Inhibition	=	118	%					BAO_0000201	UO_0000187	http://qudt.org/vocab/unit#Percent	435646	CHEMBL904003	F	Growth inhibition of human MCF7 cells at 10 uM	1	Scientific Literature	Homo sapiens		9606	Autocuration	BAO_0000219	80224	CHEMBL387	CELL-LINE		MCF7	Homo sapiens	1	Non-molecular			35719	CHEMBL1142914	17275313	Bioorg. Med. Chem.	2007	15
CHEMBL213945	353257	CHEMBL213945	353257		9	313.33	2.12	133.55	0	Nc1ccc(cc1)C(=O)Nc2nc3ccc(cc3s2)C(=O)O	1733770	Inhibition	=	36	%					BAO_0000201	UO_0000187	http://qudt.org/vocab/unit#Percent	366376	CHEMBL866017	F	Cytotoxicity against human MCF7 cell line at 20 uM by MTT assay	1	Scientific Literature	Homo sapiens		9606	Intermediate	BAO_0000219	80224	CHEMBL387	CELL-LINE		MCF7	Homo sapiens	1	Non-molecular			31324	CHEMBL1137431	16854058	J. Med. Chem.	2006	49
CHEMBL236501	399708	CHEMBL236501	399708		24	470.68	5.7	74.59	1	C[C@@H]1CC[C@]2(C)CC[C@]3(C)C(=CC(=O)[C@@H]4[C@@]5(C)CC[C@H](O)[C@@](C)([C@@H]5CC[C@@]34C)C(=O)O)[C@@H]2[C@H]1C	2000464	Inhibition	=	16	%					BAO_0000201	UO_0000187	http://qudt.org/vocab/unit#Percent	451295	CHEMBL901506	F	Cytotoxicity against human MCF7 cells at 10 uM after 48 hrs	1	Scientific Literature	Homo sapiens		9606	Autocuration	BAO_0000219	80224	CHEMBL387	CELL-LINE		MCF7	Homo sapiens	1	Non-molecular			37176	CHEMBL1138253	17950603	Bioorg. Med. Chem. Lett.	2007	17
CHEMBL13786	13432	CHEMBL13786	13432		OGF, 7	573.66	-2.76	225.24	2	CSCC[C@H](NC(=O)[C@H](Cc1ccccc1)NC(=O)CNC(=O)CNC(=O)[C@@H](N)Cc2ccc(O)cc2)C(=O)O	1718378	Inhibition	=	4.1	%					BAO_0000201	UO_0000187	http://qudt.org/vocab/unit#Percent	358447	CHEMBL866976	F	Antiproliferative activity against human MCF7 cell line at 10 uM relative to control	1	Scientific Literature	Homo sapiens		9606	Expert	BAO_0000219	80224	CHEMBL387	CELL-LINE		MCF7	Homo sapiens	1	Non-molecular			31195	CHEMBL1147809	16722632	J. Med. Chem.	2006	49
CHEMBL1775072	1146126	CHEMBL1775072	1146126		13	260.74	3.88	49.69	0	Clc1ccc2N=C(NSc2c1)c3ccccc3	6193981	Inhibition	=	3.6	%					BAO_0000201	UO_0000187	http://qudt.org/vocab/unit#Percent	747285	CHEMBL1776544	F	Antiproliferative activity against human MCF7 cells over expressing RSK2 at 100 uM after 48 hrs by MTT assay	1	Scientific Literature	Homo sapiens		9606	Autocuration	BAO_0000219	80224	CHEMBL387	CELL-LINE		MCF7	Homo sapiens	1	Non-molecular			57587	CHEMBL1773035	21488662	J. Med. Chem.	2011	54
CHEMBL53463	78759	CHEMBL53463	78759	DOXORUBICIN	Dox	543.52	-.04	206.07	3	COc1cccc2C(=O)c3c(O)c4C[C@](O)(C[C@H](O[C@H]5C[C@H](N)[C@H](O)[C@H](C)O5)c4c(O)c3C(=O)c12)C(=O)CO	6254553	Inhibition	=	15	%					BAO_0000201	UO_0000187	http://qudt.org/vocab/unit#Percent	753045	CHEMBL1798912	F	Cytotoxicity against human MCF7 cells assessed as inhibition of cell viability at 50 ug/mL after 48 hrs by MTT assay	1	Scientific Literature	Homo sapiens		9606	Autocuration	BAO_0000219	80224	CHEMBL387	CELL-LINE		MCF7	Homo sapiens	1	Non-molecular			58034	CHEMBL1795304	21531049	Eur. J. Med. Chem.	2011	46
CHEMBL1796575	1159626	CHEMBL1796575	1159626		11	571	4.66	162.27	1	CC(=O)OC[C@H]1O[C@@H](Oc2nc(cc(c3ccc(Cl)cc3)c2C#N)c4cccs4)[C@H](OC(=O)C)[C@H]1OC(=O)C	6254558	Inhibition	=	0	%					BAO_0000201	UO_0000187	http://qudt.org/vocab/unit#Percent	753045	CHEMBL1798912	F	Cytotoxicity against human MCF7 cells assessed as inhibition of cell viability at 50 ug/mL after 48 hrs by MTT assay	1	Scientific Literature	Homo sapiens		9606	Autocuration	BAO_0000219	80224	CHEMBL387	CELL-LINE		MCF7	Homo sapiens	1	Non-molecular			58034	CHEMBL1795304	21531049	Eur. J. Med. Chem.	2011	46
CHEMBL53463	78759	CHEMBL53463	78759	DOXORUBICIN	Dox	543.52	-.04	206.07	3	COc1cccc2C(=O)c3c(O)c4C[C@](O)(C[C@H](O[C@H]5C[C@H](N)[C@H](O)[C@H](C)O5)c4c(O)c3C(=O)c12)C(=O)CO	6254562	Inhibition	=	50	%					BAO_0000201	UO_0000187	http://qudt.org/vocab/unit#Percent	753044	CHEMBL1798911	F	Cytotoxicity against human MCF7 cells assessed as inhibition of cell viability at 100 ug/mL after 48 hrs by MTT assay	1	Scientific Literature	Homo sapiens		9606	Autocuration	BAO_0000219	80224	CHEMBL387	CELL-LINE		MCF7	Homo sapiens	1	Non-molecular			58034	CHEMBL1795304	21531049	Eur. J. Med. Chem.	2011	46
CHEMBL2147275	1420773	CHEMBL2147275	1420773		6	213.19	-.55	72.91	0	COC(=O)CC(=O)N1CC(=CC1=O)OC	12044339	Inhibition	=	19	%					BAO_0000201	UO_0000187	http://qudt.org/vocab/unit#Percent	848699	CHEMBL2148696	F	Antiproliferative activity against human MCF7 cells at 20 uM after 48 hrs by MTT assay	1	Scientific Literature	Homo sapiens		9606	Autocuration	BAO_0000219	80224	CHEMBL387	CELL-LINE		MCF7	Homo sapiens	1	Non-molecular			65379	CHEMBL2146405	21676505	Eur. J. Med. Chem.	2011	46
CHEMBL2071171	1361328	CHEMBL2071171	1361328		1f	270.32	4.39	46.53	0	Oc1cccc2c(OC(=O)C3CCCCC3)cccc12	10985542	Inhibition	=	0	%					BAO_0000201	UO_0000187	http://qudt.org/vocab/unit#Percent	834994	CHEMBL2073447	F	Antiproliferative activity against human MCF7 cells assessed as inhibition of cell viability at 100 uM after 24 hrs by MTT assay	1	Scientific Literature	Homo sapiens		9606	Autocuration	BAO_0000219	80224	CHEMBL387	CELL-LINE		MCF7	Homo sapiens	1	Non-molecular			62957	CHEMBL2069198	22647217	Eur. J. Med. Chem.	2012	54
CHEMBL209635	355287	CHEMBL209635	355287		1b	494.76	6.7	82.86	1	CCN(CC)CCSc1ccc(cc1)c2cc(ncn2)c3ccc(SCCN(CC)CC)cc3	1751364	Inhibition	=	83	%					BAO_0000201	UO_0000187	http://qudt.org/vocab/unit#Percent	383913	CHEMBL863652	F	Inhibition of human MCF7 cell growth at 100 uM relative to control	1	Scientific Literature	Homo sapiens		9606	Expert	BAO_0000219	80224	CHEMBL387	CELL-LINE		MCF7	Homo sapiens	1	Non-molecular			31548	CHEMBL1146008	16913707	J. Med. Chem.	2006	49
CHEMBL221383	368062	CHEMBL221383	368062		7	463.61	4.64	127.85	0	C[C@@H](C[C@@H]1C\C=C\C=C(\C#N)/[C@H](O)[C@@H](C)C[C@H](C)C[C@H](C)C[C@H](C)[C@@H](O)CC(=O)O1)C(=O)O	1809457	Inhibition	=	76	%					BAO_0000201	UO_0000187	http://qudt.org/vocab/unit#Percent	424509	CHEMBL911921	F	Antiproliferative activity against MCF7 cell line at 10 uM	1	Scientific Literature	Homo sapiens		9606	Autocuration	BAO_0000219	80224	CHEMBL387	CELL-LINE		MCF7	Homo sapiens	1	Non-molecular			34918	CHEMBL1139729	16962775	Bioorg. Med. Chem. Lett.	2006	16
CHEMBL13786	13432	CHEMBL13786	13432		OGF, 7	573.66	-2.76	225.24	2	CSCC[C@H](NC(=O)[C@H](Cc1ccccc1)NC(=O)CNC(=O)CNC(=O)[C@@H](N)Cc2ccc(O)cc2)C(=O)O	1718366	Inhibition	=	3.6	%					BAO_0000201	UO_0000187	http://qudt.org/vocab/unit#Percent	358428	CHEMBL870194	F	Antiproliferative activity against human MCF7 cell line at 1 uM relative to control	1	Scientific Literature	Homo sapiens		9606	Expert	BAO_0000219	80224	CHEMBL387	CELL-LINE		MCF7	Homo sapiens	1	Non-molecular			31195	CHEMBL1147809	16722632	J. Med. Chem.	2006	49
CHEMBL108579	177885	CHEMBL108579	177885		12 (Corossolin)	580.88	9.56	96.22	2	CCCCCCCCCCCC[C@@H](O)[C@H]1CC[C@@H](O1)[C@H](O)CCCCC(O)CCCCCCCC2=C[C@H](C)OC2=O	817727	Inhibition	=	55	%					BAO_0000201	UO_0000187	http://qudt.org/vocab/unit#Percent	100262	CHEMBL712005	F	Percent inhibition against MCF-7 human tumor cell line at <5 ug/mL	1	Scientific Literature	Homo sapiens		9606	Intermediate	BAO_0000219	80224	CHEMBL387	CELL-LINE		MCF7	Homo sapiens	1	Non-molecular			17099	CHEMBL1145845	12852747	J. Med. Chem.	2003	46
CHEMBL38718	57180	CHEMBL38718	57180		3	381.47	2.97	74.42	0	COc1ccc2c(C[C@H]3NC(=O)[C@H]4CCCN4C3=O)c(CC=C(C)C)[nH]c2c1	2145028	Inhibition	>	100	%					BAO_0000201	UO_0000187	http://qudt.org/vocab/unit#Percent	475236	CHEMBL922087	F	Cytotoxicity against human MCF7 cells at 10 uM after 72 hrs by Cell Titer 96 Aqueous Non-Radioactive assay	1	Scientific Literature	Homo sapiens		9606	Autocuration	BAO_0000219	80224	CHEMBL387	CELL-LINE		MCF7	Homo sapiens	1	Non-molecular			39228	CHEMBL1144702	18321710	Bioorg. Med. Chem.	2008	16
CHEMBL428425	425069	CHEMBL428425	425069	ACULEATIN A	1	418.61	6.36	55.76	1	CCCCCCCCCCCCC[C@@H]1C[C@@H](O)C[C@]2(CCC3(O2)C=CC(=O)C=C3)O1	2153014	Inhibition	=	10	%					BAO_0000201	UO_0000187	http://qudt.org/vocab/unit#Percent	477602	CHEMBL923582	F	Inhibition of human MCF7 cells propagated in hollow fibers via intraperitoneal site of immunodeficient mouse at 6.25 to 50 mg/kg after 3 to 6 days	1	Scientific Literature	Homo sapiens		9606	Autocuration	BAO_0000218	80224	CHEMBL387	CELL-LINE		MCF7	Homo sapiens	1	Non-molecular			39384	CHEMBL1144816	18260638	J. Nat. Prod.	2008	71
CHEMBL97985	162072	CHEMBL97985	162072		17	463.43	.06	143.52	0	COc1ccc2C(=O)N[C@H]3[C@H](OC(=O)C)[C@H](OC(=O)C)[C@@H](OC(=O)C)[C@H](OC(=O)C)[C@@H]3c2c1	1253478	Inhibition	=	4.6	ug ml-1					BAO_0000181	UO_0000274	http://www.openphacts.org/units/MicrogramPerMilliliter	98956	CHEMBL705520	F	Tested for growth inhibition activity against breast MCF-7 human cancer cell	1	Scientific Literature	Homo sapiens		9606	Intermediate	BAO_0000219	80224	CHEMBL387	CELL-LINE		MCF7	Homo sapiens	1	Non-molecular			6376	CHEMBL1146765	15125958	Bioorg. Med. Chem. Lett.	2004	14
CHEMBL293815	92293	CHEMBL293815	92293		16a	480.49	3.48	177.98	0	CSC1=CC=C2C(=CC1=O)[C@H](CCc3cc(O)c(O)c(O)c23)NC(=O)c4ccc(cc4)[N+](=O)[O-]	1160972	Inhibition	=	38	%					BAO_0000201	UO_0000187	http://qudt.org/vocab/unit#Percent	100464	CHEMBL715115	F	In vitro percent inhibition of MCF-7, breast adenocarcinoma.	1	Scientific Literature	Homo sapiens		9606	Intermediate	BAO_0000219	80224	CHEMBL387	CELL-LINE		MCF7	Homo sapiens	1	Non-molecular			14425	CHEMBL1131236	9599244	J. Med. Chem.	1998	41
CHEMBL512759	464383	CHEMBL512759	464383		beta-carboline-1-propionicacid	240.26	2.3	65.97	0	OC(=O)CCc1nccc2c3ccccc3[nH]c12	2426221	Inhibition	=	8	%					BAO_0000201	UO_0000187	http://qudt.org/vocab/unit#Percent	504528	CHEMBL993047	F	Cytotoxicity against human MCF7 cells by SRB assay	1	Scientific Literature	Homo sapiens		9606	Autocuration	BAO_0000219	80224	CHEMBL387	CELL-LINE		MCF7	Homo sapiens	1	Non-molecular			40496	CHEMBL1147231	14575431	J. Nat. Prod.	2003	66
CHEMBL465286	472927	CHEMBL465286	472927		4	476.69	4.04	90.15	0	C[C@H](CCCC(C)(C)O)[C@H]1CC[C@H]2C(=CCC[C@]12C)\C=C/C3=C[C@@H](O)[C@H](OCCCO)[C@H](O)C3	2591403	Inhibition	=	0	%					BAO_0000201	UO_0000187	http://qudt.org/vocab/unit#Percent	559968	CHEMBL1014567	F	Inhibition of human MCF7 cell proliferation assessed as [3H]thymidine incorporation at EC50 after 72 hrs relative to 1-alpha,25-(OH)2D3	1	Scientific Literature	Homo sapiens		9606	Autocuration	BAO_0000219	80224	CHEMBL387	CELL-LINE		MCF7	Homo sapiens	1	Non-molecular			44954	CHEMBL1152209	19006670	Bioorg. Med. Chem.	2008	16
CHEMBL1834106	1178147	CHEMBL1834106	1178147		4, SF2738B	275.33	2.68	92.9	0	COc1cc(nc(\C=N/O)c1SC)c2ccccn2	6384394	Inhibition	=	20.82	%					BAO_0000201	UO_0000187	http://qudt.org/vocab/unit#Percent	771504	CHEMBL1837403	A	Cytotoxicity against human MCF7 cells assessed as inhibition of cell proliferation at 50 uM	1	Scientific Literature	Homo sapiens		9606	Autocuration	BAO_0000219	80224	CHEMBL387	CELL-LINE		MCF7	Homo sapiens	1	Non-molecular			59130	CHEMBL1833798	21873059	Bioorg. Med. Chem. Lett.	2011	21
CHEMBL486741	516025	CHEMBL486741	516025		6e, NSC-746458	246.22	.71	97.1	0	ONC(=O)c1cn(CC(=O)c2ccccc2)nn1	2383951	Inhibition	=	112.37	%					BAO_0000201	UO_0000187	http://qudt.org/vocab/unit#Percent	495856	CHEMBL995771	F	Growth inhibition of human MCF7 cells at 10 uM relative to control	1	Scientific Literature	Homo sapiens		9606	Autocuration	BAO_0000219	80224	CHEMBL387	CELL-LINE		MCF7	Homo sapiens	1	Non-molecular			45344	CHEMBL1140227	19007204	J. Med. Chem.	2008	51
CHEMBL520920	468085	CHEMBL520920	468085		32	374.39	2.56	92.34	0	O=C(Nc1ccc2C(=O)c3ccc(NC(=O)C4CC4)cc3C(=O)c2c1)C5CC5	2453899	Inhibition	=	77.38	%					BAO_0000201	UO_0000187	http://qudt.org/vocab/unit#Percent	487617	CHEMBL1022800	F	Cytotoxicity against human MCF7 cells at 10 uM after 48 hrs by MTT assay	1	Scientific Literature	Homo sapiens		9606	Autocuration	BAO_0000219	80224	CHEMBL387	CELL-LINE		MCF7	Homo sapiens	1	Non-molecular			43806	CHEMBL1155063	18571928	Bioorg. Med. Chem.	2008	16
CHEMBL3127544	1624170	CHEMBL3127544	1624170		10c	408.53	4.51	72.29	0	C[C@]12CC[C@H]3[C@@H](CC=C4C[C@@H](O)CC[C@]34C)[C@@H]1CC[C@@H]2c5oc(nn5)c6occc6	13953557	Inhibition	=	46.6	%					BAO_0000201	UO_0000187	http://qudt.org/vocab/unit#Percent	1297691	CHEMBL3130985	F	Cytotoxicity against human MCF7 cells at 30 uM after 72 hrs by MTT assay	1	Scientific Literature	Homo sapiens		9606	Autocuration	BAO_0000219	80224	CHEMBL387	CELL-LINE		MCF7	Homo sapiens	1	Non-molecular			77177	CHEMBL3124875	24518189	Bioorg. Med. Chem. Lett.	2014	24
CHEMBL3127552	1624178	CHEMBL3127552	1624178		7b	463.61	3.87	80.65	0	CC(=O)O[C@H]1CC[C@]2(C)[C@H]3CC[C@]4(C)[C@H](CC[C@H]4[C@@H]3CC=C2C1)\C=N\NC(=O)c5cccnc5	13953563	Inhibition	=	28.7	%					BAO_0000201	UO_0000187	http://qudt.org/vocab/unit#Percent	1297691	CHEMBL3130985	F	Cytotoxicity against human MCF7 cells at 30 uM after 72 hrs by MTT assay	1	Scientific Literature	Homo sapiens		9606	Autocuration	BAO_0000219	80224	CHEMBL387	CELL-LINE		MCF7	Homo sapiens	1	Non-molecular			77177	CHEMBL3124875	24518189	Bioorg. Med. Chem. Lett.	2014	24
CHEMBL3127554	1624180	CHEMBL3127554	1624180		8-R	504.66	5.38	68.19	2	CC(=O)O[C@H]1CC[C@]2(C)[C@H]3CC[C@]4(C)[C@H](CC[C@H]4[C@@H]3CC=C2C1)[C@H]5OC(=NN5C(=O)C)c6ccccc6	13953575	Inhibition	<	20	%					BAO_0000201	UO_0000187	http://qudt.org/vocab/unit#Percent	1297690	CHEMBL3130984	F	Cytotoxicity against human MCF7 cells at 10 uM after 72 hrs by MTT assay	1	Scientific Literature	Homo sapiens		9606	Autocuration	BAO_0000219	80224	CHEMBL387	CELL-LINE		MCF7	Homo sapiens	1	Non-molecular			77177	CHEMBL3124875	24518189	Bioorg. Med. Chem. Lett.	2014	24
CHEMBL3105181	1613270	CHEMBL3105181	1613270		5k	393.48	4.22	67.58	0	CCOC(=O)c1ccc2c(c1)nc(c3ccc(cc3)N4CCCCC4)n2CCO	13875994	Inhibition	=	42.37	%					BAO_0000201	UO_0000187	http://qudt.org/vocab/unit#Percent	1285278	CHEMBL3107429	F	Cytotoxicity against human MCF7 cells at 50 uM after 72 hrs by MTS assay	1	Scientific Literature	Homo sapiens		9606	Autocuration	BAO_0000219	80224	CHEMBL387	CELL-LINE		MCF7	Homo sapiens	1	Non-molecular			76573	CHEMBL3102788	24387981	Bioorg. Med. Chem.	2014	22
CHEMBL3133138	1625229	CHEMBL3133138	1625229		13g	688.74	5.49	91.98	2	COc1cc2C(=O)N3CCC[C@H]3C=Nc2cc1OCCCCCN4CCN(CC4)C(=O)c5nc(c6ccc(cc6)C(F)(F)F)n7ccccc57	13969365	Inhibition					Active			BAO_0000376			1298872	CHEMBL3136611	F	Induction of apoptosis in human MCF7 cells assessed as decrease in cyclin D1 expression at 4 uM after 24 hrs by Western blot analysis	1	Scientific Literature	Homo sapiens		9606	Autocuration	BAO_0000219	80224	CHEMBL387	CELL-LINE		MCF7	Homo sapiens	1	Non-molecular			77259	CHEMBL3132779		MedChemComm	2013	4
CHEMBL1277162	713136	CHEMBL1277162	713136		86	416.43	4.15	94.6	0	COc1cc2ncnc(Oc3ccc(NC(=O)Nc4ccccc4)cc3)c2cc1OC	10856738	Inhibition	=	12	%					BAO_0000201	UO_0000187	http://qudt.org/vocab/unit#Percent	813076	CHEMBL2020650	F	Antiproliferative activity against human MCF7 cells at 10 uM after 72 hrs by MTS assay	1	Scientific Literature	Homo sapiens		9606	Autocuration	BAO_0000219	80224	CHEMBL387	CELL-LINE		MCF7	Homo sapiens	1	Non-molecular			61598	CHEMBL2016491	22229669	J. Med. Chem.	2012	55
CHEMBL3127548	1624174	CHEMBL3127548	1624174		6a	420.59	4.64	61.69	0	C[C@]12CC[C@H]3[C@@H](CC=C4C[C@@H](O)CC[C@]34C)[C@@H]1CC[C@@H]2\C=N\NC(=O)c5ccccc5	13953567	Inhibition	=	48	%					BAO_0000201	UO_0000187	http://qudt.org/vocab/unit#Percent	1297691	CHEMBL3130985	F	Cytotoxicity against human MCF7 cells at 30 uM after 72 hrs by MTT assay	1	Scientific Literature	Homo sapiens		9606	Autocuration	BAO_0000219	80224	CHEMBL387	CELL-LINE		MCF7	Homo sapiens	1	Non-molecular			77177	CHEMBL3124875	24518189	Bioorg. Med. Chem. Lett.	2014	24
CHEMBL3127548	1624174	CHEMBL3127548	1624174		6a	420.59	4.64	61.69	0	C[C@]12CC[C@H]3[C@@H](CC=C4C[C@@H](O)CC[C@]34C)[C@@H]1CC[C@@H]2\C=N\NC(=O)c5ccccc5	13953581	Inhibition	<	20	%					BAO_0000201	UO_0000187	http://qudt.org/vocab/unit#Percent	1297690	CHEMBL3130984	F	Cytotoxicity against human MCF7 cells at 10 uM after 72 hrs by MTT assay	1	Scientific Literature	Homo sapiens		9606	Autocuration	BAO_0000219	80224	CHEMBL387	CELL-LINE		MCF7	Homo sapiens	1	Non-molecular			77177	CHEMBL3124875	24518189	Bioorg. Med. Chem. Lett.	2014	24
CHEMBL3087970	1605453	CHEMBL3087970	1605453		11c	506.63	4.77	100.21	1	COc1ccc(cc1)\C(=N\OC(=O)C2=CC[C@H]3[C@@H]4CC=C5C[C@H](CC[C@]5(C)[C@H]4CC[C@]23C)OC(=O)C)\N	13837140	Inhibition	=	84.1	%					BAO_0000201	UO_0000187	http://qudt.org/vocab/unit#Percent	1275236	CHEMBL3091208	F	Antiproliferative activity against human MCF7 cells at 30 uM after 72 hrs by MTT assay	1	Scientific Literature	Homo sapiens		9606	Autocuration	BAO_0000219	80224	CHEMBL387	CELL-LINE		MCF7	Homo sapiens	1	Non-molecular			76088	CHEMBL3085694	24211641	Eur. J. Med. Chem.	2013	70
CHEMBL2322228	1516374	CHEMBL2322228	1516374		43	371.41	3.08	85.47	0	O=C1C=C(Oc2c(csc12)c3ccc4OCCOc4c3)N5CCOCC5	12645692	Inhibition	=	39.9	%					BAO_0000201	UO_0000187	http://qudt.org/vocab/unit#Percent	941556	CHEMBL2330596	F	Antiproliferative activity against human MCF7 cells assessed as inhibition of mammosphere formation at 1 uM after 5 to 7 days by microscopic analysis relative to control	1	Scientific Literature	Homo sapiens		9606	Autocuration	BAO_0000219	80224	CHEMBL387	CELL-LINE		MCF7	Homo sapiens	1	Non-molecular			72171	CHEMBL2321770	23410005	J. Med. Chem.	2013	56
CHEMBL317538	158071	CHEMBL317538	158071		10b	508.61	6	51.24	2	COc1ccc2c(c1)C(=O)N(c3ccc(OCCN4CCCCC4)cc3)c5c2ccc6cc(OC)ccc56	1048582	Inhibition					Not Active			BAO_0000376			100579	CHEMBL707591	F	Inhibition of 17-beta-estradiol induced MCF-7 cell proliferation;NA=not active	1	Scientific Literature	Homo sapiens		9606	Expert	BAO_0000219	80224	CHEMBL387	CELL-LINE		MCF7	Homo sapiens	1	Non-molecular			16073	CHEMBL1134571	11495597	J. Med. Chem.	2001	44
CHEMBL3105180	1613269	CHEMBL3105180	1613269		5j	353.41	3.3	67.58	0	CCOC(=O)c1ccc2c(c1)nc(c3ccc(cc3)N(C)C)n2CCO	13875995	Inhibition	=	49.63	%					BAO_0000201	UO_0000187	http://qudt.org/vocab/unit#Percent	1285278	CHEMBL3107429	F	Cytotoxicity against human MCF7 cells at 50 uM after 72 hrs by MTS assay	1	Scientific Literature	Homo sapiens		9606	Autocuration	BAO_0000219	80224	CHEMBL387	CELL-LINE		MCF7	Homo sapiens	1	Non-molecular			76573	CHEMBL3102788	24387981	Bioorg. Med. Chem.	2014	22
CHEMBL221802	366305	CHEMBL221802	366305		20, E2bisMATE	430.54	1.98	155.54	0	C[C@]12CC[C@H]3[C@@H](CCc4cc(OS(=O)(=O)N)ccc34)[C@@H]1CC[C@@H]2OS(=O)(=O)N	1805480	Inhibition	=	32	%					BAO_0000201	UO_0000187	http://qudt.org/vocab/unit#Percent	423910	CHEMBL910732	F	Antiproliferative activity against human MCF7 cell line at 10 uM	1	Scientific Literature	Homo sapiens		9606	Autocuration	BAO_0000219	80224	CHEMBL387	CELL-LINE		MCF7	Homo sapiens	1	Non-molecular			34849	CHEMBL1138865	17181151	J. Med. Chem.	2006	49
CHEMBL70590	113614	CHEMBL70590	113614	BORRELIDIN	1, Borrelidin	489.64	5.04	127.85	1	C[C@@H]1C[C@H](C)C[C@H](C)[C@@H](O)CC(=O)O[C@@H](C\C=C\C=C(\C#N)/[C@H](O)[C@@H](C)C1)[C@@H]2CCC[C@H]2C(=O)O	1809397	Inhibition	=	13	%					BAO_0000201	UO_0000187	http://qudt.org/vocab/unit#Percent	424509	CHEMBL911921	F	Antiproliferative activity against MCF7 cell line at 10 uM	1	Scientific Literature	Homo sapiens		9606	Autocuration	BAO_0000219	80224	CHEMBL387	CELL-LINE		MCF7	Homo sapiens	1	Non-molecular			34918	CHEMBL1139729	16962775	Bioorg. Med. Chem. Lett.	2006	16
CHEMBL63922	102833	CHEMBL63922	102833		5E	313.35	4.65	64.25	0	Oc1ccc(cc1)\C(=C(\c2ccccc2)/c3ccc(O)cc3)\C#N	618592	Inhibition	=	30	%					BAO_0000201	UO_0000187	http://qudt.org/vocab/unit#Percent	99817	CHEMBL710419	F	Percent of inhibitory activity against proliferation of MCF-7 cells in presence of 10e-6 M concentration of [3H]estradiol (E2).	1	Scientific Literature	Homo sapiens		9606	Expert	BAO_0000219	80224	CHEMBL387	CELL-LINE		MCF7	Homo sapiens	1	Non-molecular			10229	CHEMBL1124584	2769681	J. Med. Chem.	1989	32
CHEMBL559148	562420	CHEMBL559148	562420		19c	654.79	.49	138.52	2	CO[C@H]1CCN(Cc2ccc(CN3CCO[C@H](CC(=O)NCCO[C@H](CC3)OC)OC)cc2)CCO[C@H](CC(=O)NCCO1)OC	2712993	Inhibition	=	8	%					BAO_0000201	UO_0000187	http://qudt.org/vocab/unit#Percent	580571	CHEMBL1054017	F	Antiproliferative activity against human MCF7 cells at 10 uM after 3 hrs by MTS assay	1	Scientific Literature	Homo sapiens		9606	Autocuration	BAO_0000219	80224	CHEMBL387	CELL-LINE		MCF7	Homo sapiens	1	Non-molecular			47973	CHEMBL1153004	19356827	Eur. J. Med. Chem.	2009	44
CHEMBL572465	568826	CHEMBL572465	568826		16	371.42	3.72	109.12	0	C1CN=C(N1)c2nc3ccc4c(nnn4c5ccc6ccccc6n5)c3s2	2909774	Inhibition	=	41.3	%					BAO_0000201	UO_0000187	http://qudt.org/vocab/unit#Percent	587564	CHEMBL1045715	F	Growth inhibition of human MCF7 cells at 10 uM after 72 hrs by MTT assay	1	Scientific Literature	Homo sapiens		9606	Autocuration	BAO_0000219	80224	CHEMBL387	CELL-LINE		MCF7	Homo sapiens	1	Non-molecular			48360	CHEMBL1154158	19427714	Eur. J. Med. Chem.	2009	44
CHEMBL2022698	1338069	CHEMBL2022698	1338069		E4	342.41	3.15	49.41	0	Fc1ccc(CN2C=CC=C(C(=O)NC3CCCCCC3)C2=O)cc1	10866697	Inhibition	=	12	%					BAO_0000201	UO_0000187	http://qudt.org/vocab/unit#Percent	817537	CHEMBL2027760	F	Antiproliferative activity against human MCF7 cells at 1 uM after 4 days by XTT assay	1	Scientific Literature	Homo sapiens		9606	Autocuration	BAO_0000219	80224	CHEMBL387	CELL-LINE		MCF7	Homo sapiens	1	Non-molecular			61762	CHEMBL2021892	22483967	Eur. J. Med. Chem.	2012	52
CHEMBL137821	230895	CHEMBL137821	230895		31	282.29	3.27	64.47	0	COc1cc(OC)cc(c1)c2nc(O)c3ccccc3n2	918123	Inhibition	=	28	%					BAO_0000201	UO_0000187	http://qudt.org/vocab/unit#Percent	98955	CHEMBL705519	F	Tested in vitro for cytotoxic activity against breast cancer(MCF-7) cell line	1	Scientific Literature	Homo sapiens		9606	Expert	BAO_0000219	80224	CHEMBL387	CELL-LINE		MCF7	Homo sapiens	1	Non-molecular			15718	CHEMBL1133524	11087572	J. Med. Chem.	2000	43
CHEMBL228208	376679	CHEMBL228208	376679		7g, NSC-:737147	459.91	2.3	137.66	0	CC(=O)Nc1ccc(cc1)S(=O)(=O)NNC(=O)c2cccnc2Nc3ccc(Cl)cc3	1856219	Inhibition	=	52	%					BAO_0000201	UO_0000187	http://qudt.org/vocab/unit#Percent	432597	CHEMBL919743	F	Growth inhibition of MCF7 cells at 10 uM	1	Scientific Literature	Homo sapiens		9606	Autocuration	BAO_0000219	80224	CHEMBL387	CELL-LINE		MCF7	Homo sapiens	1	Non-molecular			35528	CHEMBL1144562	17097292	Bioorg. Med. Chem.	2007	15
CHEMBL226219	379047	CHEMBL226219	379047		4	382.88	5.86	43.26	1	CCOC(=O)n1cc(C(CC=C)NCc2ccc(Cl)cc2)c3ccccc13	1874696	Inhibition	=	46	%					BAO_0000201	UO_0000187	http://qudt.org/vocab/unit#Percent	435646	CHEMBL904003	F	Growth inhibition of human MCF7 cells at 10 uM	1	Scientific Literature	Homo sapiens		9606	Autocuration	BAO_0000219	80224	CHEMBL387	CELL-LINE		MCF7	Homo sapiens	1	Non-molecular			35719	CHEMBL1142914	17275313	Bioorg. Med. Chem.	2007	15
CHEMBL271929	438960	CHEMBL271929	438960		9, L-Tyr-AAC	650.72	2.48	208.89	2	N[C@@H](Cc1ccc(O)cc1)C(=O)NCCNc2ccc(NCCNC(=O)[C@@H](N)Cc3ccc(O)cc3)c4C(=O)c5ccccc5C(=O)c24	2084811	Inhibition	=	66	%					BAO_0000201	UO_0000187	http://qudt.org/vocab/unit#Percent	468459	CHEMBL929838	F	Cytotoxicity against human MCF7 cells at 4 ug/ml after 48 hrs by SRB assay	1	Scientific Literature	Homo sapiens		9606	Autocuration	BAO_0000219	80224	CHEMBL387	CELL-LINE		MCF7	Homo sapiens	1	Non-molecular			38764	CHEMBL1143145	17962028	Bioorg. Med. Chem.	2008	16
CHEMBL235855	399695	CHEMBL235855	399695		11	511.78	6.17	55.4	2	C[C@@H]1CC[C@]2(C)CC[C@]3(C)C(=CC[C@@H]4[C@@]5(C)CC[C@@H](OC(=O)C)[C@](C)(NC(=O)C)[C@@H]5CC[C@@]34C)[C@@H]2[C@H]1C	2000477	Inhibition	=	57	%					BAO_0000201	UO_0000187	http://qudt.org/vocab/unit#Percent	451295	CHEMBL901506	F	Cytotoxicity against human MCF7 cells at 10 uM after 48 hrs	1	Scientific Literature	Homo sapiens		9606	Autocuration	BAO_0000219	80224	CHEMBL387	CELL-LINE		MCF7	Homo sapiens	1	Non-molecular			37176	CHEMBL1138253	17950603	Bioorg. Med. Chem. Lett.	2007	17
CHEMBL591713	597776	CHEMBL591713	597776		13	337.82	5.52	54.27	1	Clc1ccc(cc1)c2cc(cc(n2)c3ccsc3)c4cocc4	3118646	Inhibition	=	56.14	%					BAO_0000201	UO_0000187	http://qudt.org/vocab/unit#Percent	613380	CHEMBL1067578	F	Cytotoxicity against human MCF7 cells in presence of 10% fetal bovine serum	1	Scientific Literature	Homo sapiens		9606	Autocuration	BAO_0000219	80224	CHEMBL387	CELL-LINE		MCF7	Homo sapiens	1	Non-molecular			49744	CHEMBL1157645	20188578	Bioorg. Med. Chem.	2010	18
CHEMBL375269	383065	CHEMBL375269	383065		5f (OSW-1)	873.03	4.18	216.96	2	COc1ccc(cc1)C(=O)O[C@@H]2[C@@H](O)[C@H](O)CO[C@H]2O[C@H]3[C@@H](O)CO[C@@H](O[C@H]4C[C@H]5[C@@H]6CC=C7C[C@@H](O)CC[C@]7(C)[C@H]6CC[C@]5(C)[C@@]4(O)[C@H](C)C(=O)CCC(C)C)[C@@H]3OC(=O)C	169031	Inhibition	=	100	%					BAO_0000201	UO_0000187	http://qudt.org/vocab/unit#Percent	98947	CHEMBL705511	F	Cytotoxicity (growth inhibition) against breast cancer MCF-7 cell line at 10E-8 mol/L	1	Scientific Literature	Homo sapiens		9606	Intermediate	BAO_0000219	80224	CHEMBL387	CELL-LINE		MCF7	Homo sapiens	1	Non-molecular			6441	CHEMBL1147449	15149699	Bioorg. Med. Chem. Lett.	2004	14
CHEMBL375269	383065	CHEMBL375269	383065		5f (OSW-1)	873.03	4.18	216.96	2	COc1ccc(cc1)C(=O)O[C@@H]2[C@@H](O)[C@H](O)CO[C@H]2O[C@H]3[C@@H](O)CO[C@@H](O[C@H]4C[C@H]5[C@@H]6CC=C7C[C@@H](O)CC[C@]7(C)[C@H]6CC[C@]5(C)[C@@]4(O)[C@H](C)C(=O)CCC(C)C)[C@@H]3OC(=O)C	169032	Inhibition	=	100	%					BAO_0000201	UO_0000187	http://qudt.org/vocab/unit#Percent	98946	CHEMBL705510	F	Cytotoxicity (growth inhibition) against breast cancer MCF-7 cell line at 10E-7 mol/L	1	Scientific Literature	Homo sapiens		9606	Intermediate	BAO_0000219	80224	CHEMBL387	CELL-LINE		MCF7	Homo sapiens	1	Non-molecular			6441	CHEMBL1147449	15149699	Bioorg. Med. Chem. Lett.	2004	14
CHEMBL404657	438768	CHEMBL404657	438768		11, L-Lys-AAC	580.72	-.3	220.48	2	NCCCC[C@H](N)C(=O)NCCNc1ccc(NCCNC(=O)[C@@H](N)CCCCN)c2C(=O)c3ccccc3C(=O)c12	2084809	Inhibition	=	83	%					BAO_0000201	UO_0000187	http://qudt.org/vocab/unit#Percent	468459	CHEMBL929838	F	Cytotoxicity against human MCF7 cells at 4 ug/ml after 48 hrs by SRB assay	1	Scientific Literature	Homo sapiens		9606	Autocuration	BAO_0000219	80224	CHEMBL387	CELL-LINE		MCF7	Homo sapiens	1	Non-molecular			38764	CHEMBL1143145	17962028	Bioorg. Med. Chem.	2008	16
CHEMBL1087611	629168	CHEMBL1087611	629168		11l	229.3	.03	82.91	0	CCC(CO)N1C(=O)[C@@H]2CSC[C@@H]2C1=O	3278455	Inhibition	<	10	%					BAO_0000201	UO_0000187	http://qudt.org/vocab/unit#Percent	629621	CHEMBL1121190	F	Cytotoxicity against human MCF7 cells at 100 uM after 72 hrs by MTT assay	1	Scientific Literature	Homo sapiens		9606	Autocuration	BAO_0000219	80224	CHEMBL387	CELL-LINE		MCF7	Homo sapiens	1	Non-molecular			51051	CHEMBL1157873	20153915	Eur. J. Med. Chem.	2010	45
CHEMBL378530	353403	CHEMBL378530	353403		38	432.88	4.25	113.73	0	COc1cc(Cl)c(\C=C\2/S\C(=N\c3cccc(c3)C(=O)O)\N(C)C2=O)cc1OC	1733474	Inhibition	=	18	%					BAO_0000201	UO_0000187	http://qudt.org/vocab/unit#Percent	366376	CHEMBL866017	F	Cytotoxicity against human MCF7 cell line at 20 uM by MTT assay	1	Scientific Literature	Homo sapiens		9606	Intermediate	BAO_0000219	80224	CHEMBL387	CELL-LINE		MCF7	Homo sapiens	1	Non-molecular			31324	CHEMBL1137431	16854058	J. Med. Chem.	2006	49
CHEMBL196263	327922	CHEMBL196263	327922		7c	413.25	5.97	78.51	1	Oc1ccc(cc1)n2cc(nc2c3ccc(O)cc3Cl)c4ccc(O)cc4Cl	1604988	Inhibition	=	0	%					BAO_0000201	UO_0000187	http://qudt.org/vocab/unit#Percent	322819	CHEMBL885123	F	Treatment upon control percent inhibition against hormone dependent MCF-7 breast cancer cells at 10 uM concentration	1	Scientific Literature	Homo sapiens		9606	Expert	BAO_0000219	80224	CHEMBL387	CELL-LINE		MCF7	Homo sapiens	1	Non-molecular			30226	CHEMBL1141119	16190777	J. Med. Chem.	2005	48
CHEMBL605192	597878	CHEMBL605192	597878		28	338.81	4.89	67.16	0	Clc1oc(cc1)c2cc(nc(c2)c3ccccn3)c4ccsc4	3118631	Inhibition	=	20.99	%					BAO_0000201	UO_0000187	http://qudt.org/vocab/unit#Percent	613380	CHEMBL1067578	F	Cytotoxicity against human MCF7 cells in presence of 10% fetal bovine serum	1	Scientific Literature	Homo sapiens		9606	Autocuration	BAO_0000219	80224	CHEMBL387	CELL-LINE		MCF7	Homo sapiens	1	Non-molecular			49744	CHEMBL1157645	20188578	Bioorg. Med. Chem.	2010	18
CHEMBL591488	597845	CHEMBL591488	597845		26	372.27	6.27	54.27	1	Clc1oc(cc1)c2cc(nc(c2)c3cccc(Cl)c3)c4ccsc4	3118633	Inhibition	=	4.26	%					BAO_0000201	UO_0000187	http://qudt.org/vocab/unit#Percent	613380	CHEMBL1067578	F	Cytotoxicity against human MCF7 cells in presence of 10% fetal bovine serum	1	Scientific Literature	Homo sapiens		9606	Autocuration	BAO_0000219	80224	CHEMBL387	CELL-LINE		MCF7	Homo sapiens	1	Non-molecular			49744	CHEMBL1157645	20188578	Bioorg. Med. Chem.	2010	18
CHEMBL591253	597841	CHEMBL591253	597841		22	351.85	6.09	54.27	1	Cc1ccccc1c2cc(cc(n2)c3ccsc3)c4oc(Cl)cc4	3118637	Inhibition	=	1.23	%					BAO_0000201	UO_0000187	http://qudt.org/vocab/unit#Percent	613380	CHEMBL1067578	F	Cytotoxicity against human MCF7 cells in presence of 10% fetal bovine serum	1	Scientific Literature	Homo sapiens		9606	Autocuration	BAO_0000219	80224	CHEMBL387	CELL-LINE		MCF7	Homo sapiens	1	Non-molecular			49744	CHEMBL1157645	20188578	Bioorg. Med. Chem.	2010	18
CHEMBL602952	597775	CHEMBL602952	597775		12	317.4	5.34	54.27	1	Cc1ccc(cc1)c2cc(cc(n2)c3ccsc3)c4cocc4	3118647	Inhibition	=	9.32	%					BAO_0000201	UO_0000187	http://qudt.org/vocab/unit#Percent	613380	CHEMBL1067578	F	Cytotoxicity against human MCF7 cells in presence of 10% fetal bovine serum	1	Scientific Literature	Homo sapiens		9606	Autocuration	BAO_0000219	80224	CHEMBL387	CELL-LINE		MCF7	Homo sapiens	1	Non-molecular			49744	CHEMBL1157645	20188578	Bioorg. Med. Chem.	2010	18
CHEMBL577536	582241	CHEMBL577536	582241		2c	652.65	6.6	123.97	2	CCOP(=O)(OCC)C(Nc1ccc(Oc2ccc(NC(c3ccccc3)P(=O)(OCC)OCC)cc2)cc1)c4ccccc4	3010119	Inhibition	=	0	%					BAO_0000201	UO_0000187	http://qudt.org/vocab/unit#Percent	600727	CHEMBL1037439	F	Cytotoxicity against human MCF7 cells assessed as growth inhibition at 100 uM after 72 hrs by MTT assay	1	Scientific Literature	Homo sapiens		9606	Autocuration	BAO_0000219	80224	CHEMBL387	CELL-LINE		MCF7	Homo sapiens	1	Non-molecular			48890	CHEMBL1155977	19679380	Eur. J. Med. Chem.	2009	44
CHEMBL589108	599744	CHEMBL589108	599744		5	702.84	4.67	282.02	2	COC(=O)c1ccc(O)c(c1)c2nc(cs2)C(=S)NCCOCCOCCNC(=S)c3csc(n3)c4cc(ccc4O)C(=O)OC	3111953	Inhibition	=	64	%					BAO_0000201	UO_0000187	http://qudt.org/vocab/unit#Percent	611141	CHEMBL1068791	F	Antiproliferative activity against doxorubicin-resistant human MCF7 cells at 10 uM after 72 hrs by MTS assay	1	Scientific Literature	Homo sapiens		9606	Autocuration	BAO_0000219	80224	CHEMBL387	CELL-LINE		MCF7	Homo sapiens	1	Non-molecular			49898	CHEMBL1159061	20036563	Bioorg. Med. Chem.	2010	18
CHEMBL589108	599744	CHEMBL589108	599744		5	702.84	4.67	282.02	2	COC(=O)c1ccc(O)c(c1)c2nc(cs2)C(=S)NCCOCCOCCNC(=S)c3csc(n3)c4cc(ccc4O)C(=O)OC	3111954	Inhibition	=	0	%					BAO_0000201	UO_0000187	http://qudt.org/vocab/unit#Percent	611140	CHEMBL1068790	F	Antiproliferative activity against human MCF7 cells at 1 uM after 72 hrs by MTS assay	1	Scientific Literature	Homo sapiens		9606	Autocuration	BAO_0000219	80224	CHEMBL387	CELL-LINE		MCF7	Homo sapiens	1	Non-molecular			49898	CHEMBL1159061	20036563	Bioorg. Med. Chem.	2010	18
CHEMBL3087914	1605396	CHEMBL3087914	1605396		13c	488.62	5.53	74.45	1	COc1ccc(cc1)c2noc(n2)C3=CC[C@H]4[C@@H]5CC=C6C[C@H](CC[C@]6(C)[C@H]5CC[C@]34C)OC(=O)C	13836699	Inhibition	<	20	%					BAO_0000201	UO_0000187	http://qudt.org/vocab/unit#Percent	1275238	CHEMBL3091210	F	Antiproliferative activity against human MCF7 cells at 10 uM after 72 hrs by MTT assay	1	Scientific Literature	Homo sapiens		9606	Autocuration	BAO_0000219	80224	CHEMBL387	CELL-LINE		MCF7	Homo sapiens	1	Non-molecular			76088	CHEMBL3085694	24211641	Eur. J. Med. Chem.	2013	70
CHEMBL3087973	1605456	CHEMBL3087973	1605456		12a	460.61	5.59	65.22	1	CC(=O)O[C@H]1CC[C@]2(C)[C@H]3CC[C@@]4(C)[C@@H](CC[C@@H]4c5onc(n5)c6ccccc6)[C@@H]3CC=C2C1	13836704	Inhibition	<	20	%					BAO_0000201	UO_0000187	http://qudt.org/vocab/unit#Percent	1275238	CHEMBL3091210	F	Antiproliferative activity against human MCF7 cells at 10 uM after 72 hrs by MTT assay	1	Scientific Literature	Homo sapiens		9606	Autocuration	BAO_0000219	80224	CHEMBL387	CELL-LINE		MCF7	Homo sapiens	1	Non-molecular			76088	CHEMBL3085694	24211641	Eur. J. Med. Chem.	2013	70
CHEMBL3087964	1605447	CHEMBL3087964	1605447		10b	492.65	5.32	90.98	1	CC(=O)O[C@H]1CC[C@]2(C)[C@H]3CC[C@@]4(C)[C@@H](CC[C@@H]4C(=O)O\N=C(/N)\c5ccc(C)cc5)[C@@H]3CC=C2C1	13836772	Inhibition	=	43.7	%					BAO_0000201	UO_0000187	http://qudt.org/vocab/unit#Percent	1275238	CHEMBL3091210	F	Antiproliferative activity against human MCF7 cells at 10 uM after 72 hrs by MTT assay	1	Scientific Literature	Homo sapiens		9606	Autocuration	BAO_0000219	80224	CHEMBL387	CELL-LINE		MCF7	Homo sapiens	1	Non-molecular			76088	CHEMBL3085694	24211641	Eur. J. Med. Chem.	2013	70
CHEMBL3087963	1605446	CHEMBL3087963	1605446		10a	478.62	4.83	90.98	0	CC(=O)O[C@H]1CC[C@]2(C)[C@H]3CC[C@@]4(C)[C@@H](CC[C@@H]4C(=O)O\N=C(/N)\c5ccccc5)[C@@H]3CC=C2C1	13836791	Inhibition	=	78.8	%					BAO_0000201	UO_0000187	http://qudt.org/vocab/unit#Percent	1275236	CHEMBL3091208	F	Antiproliferative activity against human MCF7 cells at 30 uM after 72 hrs by MTT assay	1	Scientific Literature	Homo sapiens		9606	Autocuration	BAO_0000219	80224	CHEMBL387	CELL-LINE		MCF7	Homo sapiens	1	Non-molecular			76088	CHEMBL3085694	24211641	Eur. J. Med. Chem.	2013	70
CHEMBL3087911	1605393	CHEMBL3087911	1605393		12e	398.54	3.92	65.22	0	CC(=O)O[C@H]1CC[C@]2(C)[C@H]3CC[C@@]4(C)[C@@H](CC[C@@H]4c5onc(C)n5)[C@@H]3CC=C2C1	13837120	Inhibition	=	20	%					BAO_0000201	UO_0000187	http://qudt.org/vocab/unit#Percent	1275238	CHEMBL3091210	F	Antiproliferative activity against human MCF7 cells at 10 uM after 72 hrs by MTT assay	1	Scientific Literature	Homo sapiens		9606	Autocuration	BAO_0000219	80224	CHEMBL387	CELL-LINE		MCF7	Homo sapiens	1	Non-molecular			76088	CHEMBL3085694	24211641	Eur. J. Med. Chem.	2013	70
CHEMBL511139	448908	CHEMBL511139	448908		9e	375.77	5.34	29.96	1	FC(F)(F)C1CC(=O)c2c(C1)nc3ccc(Cl)cc3c2c4ccccc4	2445672	Inhibition	<	20	%					BAO_0000201	UO_0000187	http://qudt.org/vocab/unit#Percent	487253	CHEMBL1018373	F	Growth inhibition of human MCF7 cells at 10 uM relative to control	1	Scientific Literature	Homo sapiens		9606	Autocuration	BAO_0000219	80224	CHEMBL387	CELL-LINE		MCF7	Homo sapiens	1	Non-molecular			44467	CHEMBL1157501	18541426	Bioorg. Med. Chem. Lett.	2008	18
CHEMBL554366	558790	CHEMBL554366	558790		13b	959.18	6.94	138.52	3	CO[C@@H]1CCN(Cc2ccc(CN3CC[C@@H](OC)OC[C@H](NC(=O)C[C@H](OC)OC[C@H]3c4ccccc4)c5ccccc5)cc2)[C@@H](CO[C@H](CC(=O)N[C@@H](CO1)c6ccccc6)OC)c7ccccc7	2712953	Inhibition	=	45	%					BAO_0000201	UO_0000187	http://qudt.org/vocab/unit#Percent	580571	CHEMBL1054017	F	Antiproliferative activity against human MCF7 cells at 10 uM after 3 hrs by MTS assay	1	Scientific Literature	Homo sapiens		9606	Autocuration	BAO_0000219	80224	CHEMBL387	CELL-LINE		MCF7	Homo sapiens	1	Non-molecular			47973	CHEMBL1153004	19356827	Eur. J. Med. Chem.	2009	44
CHEMBL464260	472928	CHEMBL464260	472928		5	400.59	4.87	52.99	0	C[C@H](CCCC(C)(C)O)[C@H]1CC[C@H]2C(=CCC[C@]12C)\C=C/C3=C[C@@H](O)[C@@H]4O[C@@H]4C3	2591406	Inhibition	=	0	%					BAO_0000201	UO_0000187	http://qudt.org/vocab/unit#Percent	559968	CHEMBL1014567	F	Inhibition of human MCF7 cell proliferation assessed as [3H]thymidine incorporation at EC50 after 72 hrs relative to 1-alpha,25-(OH)2D3	1	Scientific Literature	Homo sapiens		9606	Autocuration	BAO_0000219	80224	CHEMBL387	CELL-LINE		MCF7	Homo sapiens	1	Non-molecular			44954	CHEMBL1152209	19006670	Bioorg. Med. Chem.	2008	16
CHEMBL429805	401329	CHEMBL429805	401329		35	243.26	1.02	46.61	0	O=C1[C@@H]2[C@@H]3CC[C@@H](O3)[C@@H]2C(=O)N1c4ccccc4	1977340	Inhibition	>	100	%					BAO_0000201	UO_0000187	http://qudt.org/vocab/unit#Percent	448571	CHEMBL897720	F	Cytotoxicity against human MCF7 cells at 100 uM after 72 hrs by MTT assay	1	Scientific Literature	Homo sapiens		9606	Autocuration	BAO_0000219	80224	CHEMBL387	CELL-LINE		MCF7	Homo sapiens	1	Non-molecular			36906	CHEMBL1149648	17606377	Bioorg. Med. Chem.	2007	15
CHEMBL2367899	1542350	CHEMBL2367899	1542350		5e	857.03	4.03	207.73	2	CCCCCC(=O)[C@@H](C)[C@@]1(O)[C@H](CC2C3CC=C4C[C@@H](O)CC[C@]4(C)C3CC[C@]12C)O[C@H]5OC[C@H](O)[C@@H](O[C@@H]6OC[C@@H](O)[C@H](O)[C@@H]6OCC(=O)c7ccccc7)[C@H]5OC(=O)C	165234	Inhibition	=	0	%					BAO_0000201	UO_0000187	http://qudt.org/vocab/unit#Percent	98948	CHEMBL705512	F	Cytotoxicity (growth inhibition) against breast cancer MCF-7 cell line at 10E-9 mol/L	1	Scientific Literature	Homo sapiens		9606	Intermediate	BAO_0000219	80224	CHEMBL387	CELL-LINE		MCF7	Homo sapiens	1	Non-molecular			6441	CHEMBL1147449	15149699	Bioorg. Med. Chem. Lett.	2004	14
CHEMBL3094251	1608640	CHEMBL3094251	1608640		11	521.65	2.9	115.11	1	O=C(CCCCCCCN\C(=N/C#N)\Nc1ccncc1)N(Cc2ccccc2)OCCN3CCOCC3	13840401	Inhibition					Not Determined			BAO_0000376			1280603	CHEMBL3096864	F	Cytotoxicity against human MCF-7 cells assessed as growth inhibition after 72 hrs by WST-1 assay	1	Scientific Literature	Homo sapiens		9606	Autocuration	BAO_0000219	80224	CHEMBL387	CELL-LINE		MCF7	Homo sapiens	1	Non-molecular			76186	CHEMBL3091343	24164086	J. Med. Chem.	2013	56
CHEMBL476498	482609	CHEMBL476498	482609	ANNONACIN	18 (Annonacin)	596.88	8.33	116.45	2	CCCCCCCCCCCC[C@@H](O)[C@H]1CC[C@@H](O1)[C@H](O)CCCC[C@H](O)CCCCC[C@@H](O)CC2=CC(C)OC2=O	792219	Inhibition	=	62	%					BAO_0000201	UO_0000187	http://qudt.org/vocab/unit#Percent	100262	CHEMBL712005	F	Percent inhibition against MCF-7 human tumor cell line at <5 ug/mL	1	Scientific Literature	Homo sapiens		9606	Intermediate	BAO_0000219	80224	CHEMBL387	CELL-LINE		MCF7	Homo sapiens	1	Non-molecular			17099	CHEMBL1145845	12852747	J. Med. Chem.	2003	46
CHEMBL139551	232206	CHEMBL139551	232206		8	440.41	1.9	184.95	0	Nc1nc(O)c2cc(COc3ccc(cc3)C(=O)NC(CCC(=O)O)C(=O)O)ccc2n1	1733779	Inhibition	=	24	%					BAO_0000201	UO_0000187	http://qudt.org/vocab/unit#Percent	366376	CHEMBL866017	F	Cytotoxicity against human MCF7 cell line at 20 uM by MTT assay	1	Scientific Literature	Homo sapiens		9606	Intermediate	BAO_0000219	80224	CHEMBL387	CELL-LINE		MCF7	Homo sapiens	1	Non-molecular			31324	CHEMBL1137431	16854058	J. Med. Chem.	2006	49
CHEMBL570631	582242	CHEMBL570631	582242		2d	650.68	7.01	114.74	2	CCOP(=O)(OCC)C(Nc1ccc(Cc2ccc(NC(c3ccccc3)P(=O)(OCC)OCC)cc2)cc1)c4ccccc4	3010120	Inhibition	=	13.95	%					BAO_0000201	UO_0000187	http://qudt.org/vocab/unit#Percent	600727	CHEMBL1037439	F	Cytotoxicity against human MCF7 cells assessed as growth inhibition at 100 uM after 72 hrs by MTT assay	1	Scientific Literature	Homo sapiens		9606	Autocuration	BAO_0000219	80224	CHEMBL387	CELL-LINE		MCF7	Homo sapiens	1	Non-molecular			48890	CHEMBL1155977	19679380	Eur. J. Med. Chem.	2009	44
CHEMBL1079858	610713	CHEMBL1079858	610713		6	423.31	5.55	55.11	1	FC(F)(F)c1ccc(Nc2nccc(n2)c3c(nc4ccccn34)C(F)(F)F)cc1	3210178	Inhibition	=	100	%					BAO_0000201	UO_0000187	http://qudt.org/vocab/unit#Percent	621279	CHEMBL1105954	F	Cytotoxicity against human MCF7 cells at 50 uM after 48 hrs by SRB assay	1	Scientific Literature	Homo sapiens		9606	Autocuration	BAO_0000219	80224	CHEMBL387	CELL-LINE		MCF7	Homo sapiens	1	Non-molecular			50259	CHEMBL1153702	19879023	Eur. J. Med. Chem.	2010	45
CHEMBL1095959	629100	CHEMBL1095959	629100		10j	198.22	-1.82	69.64	0	OCCCN1C(=O)[C@@H]2CNC[C@@H]2C1=O	3278374	Inhibition	<	10	%					BAO_0000201	UO_0000187	http://qudt.org/vocab/unit#Percent	629621	CHEMBL1121190	F	Cytotoxicity against human MCF7 cells at 100 uM after 72 hrs by MTT assay	1	Scientific Literature	Homo sapiens		9606	Autocuration	BAO_0000219	80224	CHEMBL387	CELL-LINE		MCF7	Homo sapiens	1	Non-molecular			51051	CHEMBL1157873	20153915	Eur. J. Med. Chem.	2010	45
CHEMBL432519	85707	CHEMBL432519	85707	TINGENONE	19	420.58	4.91	54.37	0	C[C@@H]1C[C@@H]2[C@@](C)(CC[C@]3(C)C4=CC=C5C(=C(O)C(=O)C=C5[C@]4(C)CC[C@@]23C)C)CC1=O	5175555	Inhibition	=	100	%					BAO_0000201	UO_0000187	http://qudt.org/vocab/unit#Percent	715387	CHEMBL1664716	F	Cytotoxicity against human MCF7 cells at 30 uM after 48 hrs by MTT assay	1	Scientific Literature	Homo sapiens		9606	Autocuration	BAO_0000219	80224	CHEMBL387	CELL-LINE		MCF7	Homo sapiens	1	Non-molecular			55230	CHEMBL1649362	21090801	J. Nat. Prod.	2010	73
CHEMBL1684336	1074612	CHEMBL1684336	1074612		27	595.62	4.75	168.7	1	CC(C)[C@@H](NC(=O)OCc1ccccc1)P(=O)(Oc2ccc(cc2)S(=O)(=O)C)Oc3ccc(cc3)S(=O)(=O)C	5241717	Inhibition	=	19	%					BAO_0000201	UO_0000187	http://qudt.org/vocab/unit#Percent	727312	CHEMBL1687523	F	Antiproliferative activity against human MCF7 cells assessed as growth inhibition at 100 ug/ml after 72 hrs	1	Scientific Literature	Homo sapiens		9606	Autocuration	BAO_0000219	80224	CHEMBL387	CELL-LINE		MCF7	Homo sapiens	1	Non-molecular			55757	CHEMBL1681697	21315589	Bioorg. Med. Chem. Lett.	2011	21
CHEMBL227511	378079	CHEMBL227511	378079	PERINAPHTHENONE	4	180.2	2.78	17.07	0	O=C1C=Cc2cccc3cccc1c23	3330389	Inhibition	=	0	%					BAO_0000201	UO_0000187	http://qudt.org/vocab/unit#Percent	639387	CHEMBL1167767	A	Cytotoxicity against human MCF7 cells assessed as growth inhibition at 10 uM after 72 hrs by MTT assay	1	Scientific Literature	Homo sapiens		9606	Autocuration	BAO_0000219	80224	CHEMBL387	CELL-LINE		MCF7	Homo sapiens	1	Non-molecular			51555	CHEMBL1165954	20472446	Bioorg. Med. Chem.	2010	18
CHEMBL477	5797	CHEMBL477	5797	ADENOSINE	13	267.24	-1.88	139.54	0	Nc1ncnc2c1ncn2[C@@H]3O[C@H](CO)[C@@H](O)[C@H]3O	3194161	Inhibition	>	90	%					BAO_0000201	UO_0000187	http://qudt.org/vocab/unit#Percent	621032	CHEMBL1109382	F	Antiestrogenic activity in human MCF7 cells assessed as inhibition of E2-enhanced cell proliferation at 0.1 to 100 uM after 96 hrs by alamar blue assay	1	Scientific Literature	Homo sapiens		9606	Autocuration	BAO_0000219	80224	CHEMBL387	CELL-LINE		MCF7	Homo sapiens	1	Non-molecular			50316	CHEMBL1154802	19943620	J. Nat. Prod.	2009	72
CHEMBL1080185	610710	CHEMBL1080185	610710		3	335.38	3.36	100.41	0	Cc1nc2ccccn2c1c3ccnc(Nc4ccc(C=O)s4)n3	3210160	Inhibition	=	75.9	%					BAO_0000201	UO_0000187	http://qudt.org/vocab/unit#Percent	621279	CHEMBL1105954	F	Cytotoxicity against human MCF7 cells at 50 uM after 48 hrs by SRB assay	1	Scientific Literature	Homo sapiens		9606	Autocuration	BAO_0000219	80224	CHEMBL387	CELL-LINE		MCF7	Homo sapiens	1	Non-molecular			50259	CHEMBL1153702	19879023	Eur. J. Med. Chem.	2010	45
CHEMBL1796579	1159630	CHEMBL1796579	1159630		16	931.31	3.92	285.93	2	CC(=O)OC[C@H]1O[C@@H](Oc2nc(cc(c3ccc(Cl)cc3)c2C#N)c4cccs4)[C@H](OC(=O)C)[C@@H](OC(=O)C)[C@@H]1O[C@@H]5O[C@H](COC(=O)C)[C@H](OC(=O)C)[C@H](OC(=O)C)[C@H]5OC(=O)C	6254564	Inhibition	=	10	%					BAO_0000201	UO_0000187	http://qudt.org/vocab/unit#Percent	753044	CHEMBL1798911	F	Cytotoxicity against human MCF7 cells assessed as inhibition of cell viability at 100 ug/mL after 48 hrs by MTT assay	1	Scientific Literature	Homo sapiens		9606	Autocuration	BAO_0000219	80224	CHEMBL387	CELL-LINE		MCF7	Homo sapiens	1	Non-molecular			58034	CHEMBL1795304	21531049	Eur. J. Med. Chem.	2011	46
CHEMBL1651344	1063628	CHEMBL1651344	1063628	DISPERMOQUINONE	24	480.64	5.16	80.67	1	COC(=O)[C@]1(C)CC[C@]2(C)CC[C@]3(C)C4C(=O)C=C5C(=C(O)C(=O)C=C5[C@]4(C)CC[C@@]3(C)C2C1)C	5171745	Inhibition	=	60	%					BAO_0000201	UO_0000187	http://qudt.org/vocab/unit#Percent	715387	CHEMBL1664716	F	Cytotoxicity against human MCF7 cells at 30 uM after 48 hrs by MTT assay	1	Scientific Literature	Homo sapiens		9606	Autocuration	BAO_0000219	80224	CHEMBL387	CELL-LINE		MCF7	Homo sapiens	1	Non-molecular			55230	CHEMBL1649362	21090801	J. Nat. Prod.	2010	73
CHEMBL381796	348177	CHEMBL381796	348177		18	707.88	-.17	225.24	2	CSCC[C@H](NC(=O)[C@H](Cc1ccccc1)NC(=O)CNC(=O)C(NC(=O)[C@@H](N)Cc2ccc(O)cc2)C3C4CC5CC(CC3C5)C4)C(=O)O	1718495	Inhibition	=	9.6	%					BAO_0000201	UO_0000187	http://qudt.org/vocab/unit#Percent	358448	CHEMBL866977	F	Antiproliferative activity against human MCF7 cell line at 100 uM relative to control	1	Scientific Literature	Homo sapiens		9606	Expert	BAO_0000219	80224	CHEMBL387	CELL-LINE		MCF7	Homo sapiens	1	Non-molecular			31195	CHEMBL1147809	16722632	J. Med. Chem.	2006	49
CHEMBL234535	393196	CHEMBL234535	393196		23	215.27	3.16	61.26	0	COc1ccsc1c2ccccc2C#N	1949943	Inhibition	=	17	%					BAO_0000201	UO_0000187	http://qudt.org/vocab/unit#Percent	444593	CHEMBL894838	F	Cytotoxicity against MCF7 cells at 10 uM	1	Scientific Literature	Homo sapiens		9606	Autocuration	BAO_0000219	80224	CHEMBL387	CELL-LINE		MCF7	Homo sapiens	1	Non-molecular			36588	CHEMBL1148697	17498961	Bioorg. Med. Chem.	2007	15
CHEMBL393639	401255	CHEMBL393639	401255		14	249.31	1.3	46.61	0	O=C1[C@@H]2[C@@H]3CC[C@@H](O3)[C@@H]2C(=O)N1C4CCCCC4	1977361	Inhibition	<	10	%					BAO_0000201	UO_0000187	http://qudt.org/vocab/unit#Percent	448571	CHEMBL897720	F	Cytotoxicity against human MCF7 cells at 100 uM after 72 hrs by MTT assay	1	Scientific Literature	Homo sapiens		9606	Autocuration	BAO_0000219	80224	CHEMBL387	CELL-LINE		MCF7	Homo sapiens	1	Non-molecular			36906	CHEMBL1149648	17606377	Bioorg. Med. Chem.	2007	15
CHEMBL2370456	1544907	CHEMBL2370456	1544907		15	1257.32				NCCCC[C@H](NC(=O)[C@H](Cc1c[nH]c2ccccc12)NC(=O)[C@H](CC(=O)O)NC(=O)[C@H](Cc3c[nH]cn3)NC(=O)[C@H](CO)NC(=O)[C@H](Cc4c[nH]c5ccccc45)NC(=O)[C@H](Cc6c[nH]cn6)NC(=O)[C@@H]7NCCC7=O)C(=O)N8CC=C[C@H]8C(=O)NCC(=O)N	556830	Inhibition	=	19	%					BAO_0000201	UO_0000187	http://qudt.org/vocab/unit#Percent	98958	CHEMBL705522	F	The concentration to inhibit cell proliferation of MCF-7 human tumor cell lines using the sulforhodamine B assay	1	Scientific Literature	Homo sapiens		9606	Intermediate	BAO_0000219	80224	CHEMBL387	CELL-LINE		MCF7	Homo sapiens	1	Non-molecular			14143	CHEMBL1130330	9341910	J. Med. Chem.	1997	40
CHEMBL396824	393184	CHEMBL396824	393184		11	269.75	5.04	52.03	1	Clc1ccc(cc1)c2sc3ccccc3c2C#N	1949948	Inhibition	=	27	%					BAO_0000201	UO_0000187	http://qudt.org/vocab/unit#Percent	444593	CHEMBL894838	F	Cytotoxicity against MCF7 cells at 10 uM	1	Scientific Literature	Homo sapiens		9606	Autocuration	BAO_0000219	80224	CHEMBL387	CELL-LINE		MCF7	Homo sapiens	1	Non-molecular			36588	CHEMBL1148697	17498961	Bioorg. Med. Chem.	2007	15
CHEMBL1079859	610714	CHEMBL1079859	610714		7	222.25	1.96	64.69	0	Nc1nccc(n1)c2ccnc3ccccc23	3210184	Inhibition	=	100	%					BAO_0000201	UO_0000187	http://qudt.org/vocab/unit#Percent	621279	CHEMBL1105954	F	Cytotoxicity against human MCF7 cells at 50 uM after 48 hrs by SRB assay	1	Scientific Literature	Homo sapiens		9606	Autocuration	BAO_0000219	80224	CHEMBL387	CELL-LINE		MCF7	Homo sapiens	1	Non-molecular			50259	CHEMBL1153702	19879023	Eur. J. Med. Chem.	2010	45
CHEMBL1080840	610809	CHEMBL1080840	610809		12	366.34	5.2	50.7	1	FC(F)(F)c1ccc(Nc2nccc(n2)c3cnc4ccccc4c3)cc1	3210214	Inhibition	=	80.9	%					BAO_0000201	UO_0000187	http://qudt.org/vocab/unit#Percent	621279	CHEMBL1105954	F	Cytotoxicity against human MCF7 cells at 50 uM after 48 hrs by SRB assay	1	Scientific Literature	Homo sapiens		9606	Autocuration	BAO_0000219	80224	CHEMBL387	CELL-LINE		MCF7	Homo sapiens	1	Non-molecular			50259	CHEMBL1153702	19879023	Eur. J. Med. Chem.	2010	45
CHEMBL1095801	628770	CHEMBL1095801	628770		8d	327.33	-.26	99.21	0	CCOC(=O)CC[C@H](N1C(=O)[C@@H]2COC[C@@H]2C1=O)C(=O)OCC	3278563	Inhibition	=	28	%					BAO_0000201	UO_0000187	http://qudt.org/vocab/unit#Percent	629621	CHEMBL1121190	F	Cytotoxicity against human MCF7 cells at 100 uM after 72 hrs by MTT assay	1	Scientific Literature	Homo sapiens		9606	Autocuration	BAO_0000219	80224	CHEMBL387	CELL-LINE		MCF7	Homo sapiens	1	Non-molecular			51051	CHEMBL1157873	20153915	Eur. J. Med. Chem.	2010	45
CHEMBL1095802	628771	CHEMBL1095802	628771		8e	256.26	-4.13	109.93	0	NCCC[C@H](N1C(=O)[C@@H]2COC[C@@H]2C1=O)C(=O)O	3278572	Inhibition	<	10	%					BAO_0000201	UO_0000187	http://qudt.org/vocab/unit#Percent	629621	CHEMBL1121190	F	Cytotoxicity against human MCF7 cells at 100 uM after 72 hrs by MTT assay	1	Scientific Literature	Homo sapiens		9606	Autocuration	BAO_0000219	80224	CHEMBL387	CELL-LINE		MCF7	Homo sapiens	1	Non-molecular			51051	CHEMBL1157873	20153915	Eur. J. Med. Chem.	2010	45
CHEMBL1086827	629801	CHEMBL1086827	629801		9n	286.37	2.11	40.62	0	CCCCN1C(=O)[C@@H]2CN(Cc3ccccc3)C[C@@H]2C1=O	3278761	Inhibition	=	50	%					BAO_0000201	UO_0000187	http://qudt.org/vocab/unit#Percent	629621	CHEMBL1121190	F	Cytotoxicity against human MCF7 cells at 100 uM after 72 hrs by MTT assay	1	Scientific Literature	Homo sapiens		9606	Autocuration	BAO_0000219	80224	CHEMBL387	CELL-LINE		MCF7	Homo sapiens	1	Non-molecular			51051	CHEMBL1157873	20153915	Eur. J. Med. Chem.	2010	45
CHEMBL53463	78759	CHEMBL53463	78759	DOXORUBICIN	Doxorubicin	543.52	-.04	206.07	3	COc1cccc2C(=O)c3c(O)c4C[C@](O)(C[C@H](O[C@H]5C[C@H](N)[C@H](O)[C@H](C)O5)c4c(O)c3C(=O)c12)C(=O)CO	5249610	Inhibition					Not Determined			BAO_0000376			727214	CHEMBL1687239	F	Cytotoxicity against human MCF7 cells at 10 uM after 2 days by MTT assay	1	Scientific Literature	Homo sapiens		9606	Autocuration	BAO_0000219	80224	CHEMBL387	CELL-LINE		MCF7	Homo sapiens	1	Non-molecular			55838	CHEMBL1681778	21353544	Bioorg. Med. Chem. Lett.	2011	21
CHEMBL1277254	713229	CHEMBL1277254	713229		93	446.46	4.13	103.83	0	COc1ccc(NC(=O)Nc2cccc(Oc3ncnc4cc(OC)c(OC)cc34)c2)cc1	10856743	Inhibition	=	0	%					BAO_0000201	UO_0000187	http://qudt.org/vocab/unit#Percent	813076	CHEMBL2020650	F	Antiproliferative activity against human MCF7 cells at 10 uM after 72 hrs by MTS assay	1	Scientific Literature	Homo sapiens		9606	Autocuration	BAO_0000219	80224	CHEMBL387	CELL-LINE		MCF7	Homo sapiens	1	Non-molecular			61598	CHEMBL2016491	22229669	J. Med. Chem.	2012	55
CHEMBL2018883	1336622	CHEMBL2018883	1336622		99	509.35	5.38	94.6	2	COc1cc2ncnc(Oc3ccc(NC(=O)Nc4ccc(Br)cc4)c(C)c3)c2cc1OC	10856744	Inhibition	=	3	%					BAO_0000201	UO_0000187	http://qudt.org/vocab/unit#Percent	813076	CHEMBL2020650	F	Antiproliferative activity against human MCF7 cells at 10 uM after 72 hrs by MTS assay	1	Scientific Literature	Homo sapiens		9606	Autocuration	BAO_0000219	80224	CHEMBL387	CELL-LINE		MCF7	Homo sapiens	1	Non-molecular			61598	CHEMBL2016491	22229669	J. Med. Chem.	2012	55
CHEMBL2018761	1336498	CHEMBL2018761	1336498		57	368.39	3.69	94.6	0	COC(=O)Nc1cc(Nc2ncnc3cc(OC)c(OC)cc23)ccc1C	10856715	Inhibition	=	12	%					BAO_0000201	UO_0000187	http://qudt.org/vocab/unit#Percent	813076	CHEMBL2020650	F	Antiproliferative activity against human MCF7 cells at 10 uM after 72 hrs by MTS assay	1	Scientific Literature	Homo sapiens		9606	Autocuration	BAO_0000219	80224	CHEMBL387	CELL-LINE		MCF7	Homo sapiens	1	Non-molecular			61598	CHEMBL2016491	22229669	J. Med. Chem.	2012	55
CHEMBL2018763	1336501	CHEMBL2018763	1336501		60	395.45	3.89	97.4	0	CCCCNC(=O)Nc1ccc(Nc2ncnc3cc(OC)c(OC)cc23)cc1	10856718	Inhibition	=	26	%					BAO_0000201	UO_0000187	http://qudt.org/vocab/unit#Percent	813076	CHEMBL2020650	F	Antiproliferative activity against human MCF7 cells at 10 uM after 72 hrs by MTS assay	1	Scientific Literature	Homo sapiens		9606	Autocuration	BAO_0000219	80224	CHEMBL387	CELL-LINE		MCF7	Homo sapiens	1	Non-molecular			61598	CHEMBL2016491	22229669	J. Med. Chem.	2012	55
CHEMBL2018769	1336507	CHEMBL2018769	1336507		68	487.98	5.06	97.84	1	CCOC(=O)Nc1ccc(Nc2ncnc3cc(OCCN(CC)CC)c(OC)cc23)cc1Cl	10856722	Inhibition	=	0	%					BAO_0000201	UO_0000187	http://qudt.org/vocab/unit#Percent	813076	CHEMBL2020650	F	Antiproliferative activity against human MCF7 cells at 10 uM after 72 hrs by MTS assay	1	Scientific Literature	Homo sapiens		9606	Autocuration	BAO_0000219	80224	CHEMBL387	CELL-LINE		MCF7	Homo sapiens	1	Non-molecular			61598	CHEMBL2016491	22229669	J. Med. Chem.	2012	55
CHEMBL1278149	714133	CHEMBL1278149	714133		80	379.18	4.41	53.47	0	COc1cc2ncnc(Oc3ccc(Br)c(F)c3)c2cc1OC	10856732	Inhibition	=	0	%					BAO_0000201	UO_0000187	http://qudt.org/vocab/unit#Percent	813076	CHEMBL2020650	F	Antiproliferative activity against human MCF7 cells at 10 uM after 72 hrs by MTS assay	1	Scientific Literature	Homo sapiens		9606	Autocuration	BAO_0000219	80224	CHEMBL387	CELL-LINE		MCF7	Homo sapiens	1	Non-molecular			61598	CHEMBL2016491	22229669	J. Med. Chem.	2012	55
CHEMBL1684611	1074915	CHEMBL1684611	1074915		7l	357.43	3.87	66.22	0	CCN(CC)CCNc1nc(NCc2occc2)c3cc(F)ccc3n1	5249605	Inhibition					Not Determined			BAO_0000376			727214	CHEMBL1687239	F	Cytotoxicity against human MCF7 cells at 10 uM after 2 days by MTT assay	1	Scientific Literature	Homo sapiens		9606	Autocuration	BAO_0000219	80224	CHEMBL387	CELL-LINE		MCF7	Homo sapiens	1	Non-molecular			55838	CHEMBL1681778	21353544	Bioorg. Med. Chem. Lett.	2011	21
CHEMBL1164172	645361	CHEMBL1164172	645361		23	286.32	4.28	26.3	0	COc1ccc(cc1)c2ccc3cccc4C(=O)C=Cc2c34	3329252	Inhibition	=	17	%					BAO_0000201	UO_0000187	http://qudt.org/vocab/unit#Percent	639387	CHEMBL1167767	A	Cytotoxicity against human MCF7 cells assessed as growth inhibition at 10 uM after 72 hrs by MTT assay	1	Scientific Literature	Homo sapiens		9606	Autocuration	BAO_0000219	80224	CHEMBL387	CELL-LINE		MCF7	Homo sapiens	1	Non-molecular			51555	CHEMBL1165954	20472446	Bioorg. Med. Chem.	2010	18
CHEMBL1939127	1273968	CHEMBL1939127	1273968		2b	338.4	5.43	51.81	1	Oc1ccc(cc1)C(c2c[nH]c3ccccc23)c4c[nH]c5ccccc45	7996948	Inhibition					Active			BAO_0000376			799021	CHEMBL1941791	F	Inhibition of HDAC8 protein expression in human MCF7 cells at 2 uM after 24 hrs by Western blotting	1	Scientific Literature	Homo sapiens		9606	Autocuration	BAO_0000219	80224	CHEMBL387	CELL-LINE		MCF7	Homo sapiens	1	Non-molecular			60786	CHEMBL1938244	22104151	Bioorg. Med. Chem. Lett.	2012	22
CHEMBL1956724	1282248	CHEMBL1956724	1282248	PLAGIOCHIN E	plagiochin E	424.49	7.21	69.92	1	Oc1ccc2c(CCc3ccc(O)c(Oc4ccc(CCc5cccc(O)c25)cc4)c3)c1	8056487	Inhibition	=	6.9	%					BAO_0000201	UO_0000187	http://qudt.org/vocab/unit#Percent	807713	CHEMBL1959841	F	Growth inhibition of human MCF7 cells at 20 uM after 24 hrs by MTT assay	1	Scientific Literature	Homo sapiens		9606	Autocuration	BAO_0000219	80224	CHEMBL387	CELL-LINE		MCF7	Homo sapiens	1	Non-molecular			61338	CHEMBL1955748	22365913	Bioorg. Med. Chem.	2012	20
CHEMBL1234833	697183	CHEMBL1234833	697183		4k, BS-194	385.46	2.02	114.94	0	CC(C)c1cnn2c(NCc3ccccc3)cc(N[C@@H](CO)[C@H](O)CO)nc12	6274538	Inhibition	=	30	%					BAO_0000201	UO_0000187	http://qudt.org/vocab/unit#Percent	754785	CHEMBL1805640	F	Antitumor activity against human MCF7 cells xenografted in nude BALB/c mouse assessed as decrease in tumor volume at 5 mg/kg, ip bid for 14 days relative to control on day 1	1	Scientific Literature	Homo sapiens		9606	Autocuration	BAO_0000218	80224	CHEMBL387	CELL-LINE		MCF7	Homo sapiens	1	Non-molecular			58135	CHEMBL1800061	21080703	J. Med. Chem.	2010	53
CHEMBL30683	45538	CHEMBL30683	45538		16	563.53	3.91	121.78	1	COc1cc(cc(OC)c1O)[C@@H]2c3cc4OCOc4cc3[C@@H](Nc5ccc6C(=O)CCOc6c5)[C@H]7COC(=O)[C@]27F	520304	Inhibition	=	1.4	%					BAO_0000201	UO_0000187	http://qudt.org/vocab/unit#Percent	99813	CHEMBL710415	F	% inhibition against MCF-7 cells (breast cancer) at 0.4 ug/mL	1	Scientific Literature	Homo sapiens		9606	Intermediate	BAO_0000219	80224	CHEMBL387	CELL-LINE		MCF7	Homo sapiens	1	Non-molecular			16381	CHEMBL1134408	11311065	J. Med. Chem.	2001	44
CHEMBL379175	348242	CHEMBL379175	348242		22	664.85	.56	196.14	2	CSCC[C@H](NC(=O)[C@H](Cc1ccccc1)NC(=O)CC23CC4CC(CC(CNC(=O)[C@@H](N)Cc5ccc(O)cc5)(C4)C2)C3)C(=O)O	1732750	Inhibition					Not Determined			BAO_0000376			358447	CHEMBL866976	F	Antiproliferative activity against human MCF7 cell line at 10 uM relative to control	1	Scientific Literature	Homo sapiens		9606	Expert	BAO_0000219	80224	CHEMBL387	CELL-LINE		MCF7	Homo sapiens	1	Non-molecular			31195	CHEMBL1147809	16722632	J. Med. Chem.	2006	49
CHEMBL227806	376858	CHEMBL227806	376858		4	263.38	4.57	49.33	0	CCCCCCCCCC(=O)Nc1ccc(O)cc1	1857856	Inhibition	=	30	%					BAO_0000201	UO_0000187	http://qudt.org/vocab/unit#Percent	432567	CHEMBL918273	F	Growth inhibition of human estrogen receptor expressing MCF7 cells at 4 uM after 68 hrs relative to control	1	Scientific Literature	Homo sapiens		9606	Autocuration	BAO_0000219	80224	CHEMBL387	CELL-LINE		MCF7	Homo sapiens	1	Non-molecular			35524	CHEMBL1144558	17092729	Bioorg. Med. Chem.	2007	15
CHEMBL1253521	702975	CHEMBL1253521	702975		3	584.87	8.89	46.53	2	CC(=O)O[C@H]1CC[C@@]2(C)[C@@H](CC[C@]3(C)[C@@H]2CC[C@@H]4[C@H]5[C@@H](CC[C@@]5(CC[C@@]34C)[C@H](O)C#Cc6ccccc6)C(=C)C)C1(C)C	3467335	Inhibition					Not Active			BAO_0000376			663833	CHEMBL1250733	F	Cytotoxicity against human MCF7 cells at 30 uM after 96 hrs by sulforhodamine B assay	1	Scientific Literature	Homo sapiens		9606	Autocuration	BAO_0000219	80224	CHEMBL387	CELL-LINE		MCF7	Homo sapiens	1	Non-molecular			52941	CHEMBL1250553	20846866	Bioorg. Med. Chem.	2010	18
CHEMBL1668823	1067636	CHEMBL1668823	1067636		3	344.4	4.17	64.99	0	COc1cc(OC)c(\C=C\C(=C\C=C\C(=C\C(=O)O)\C)\C)c(OC)c1	5198852	Inhibition					Active			BAO_0000376			716425	CHEMBL1670049	F	Antiproliferative activity against human MCF7 cells expressing estrogen receptor after 72 hrs by WST-1 assay	1	Scientific Literature	Homo sapiens		9606	Autocuration	BAO_0000219	80224	CHEMBL387	CELL-LINE		MCF7	Homo sapiens	1	Non-molecular			55339	CHEMBL1667765	21208698	Eur. J. Med. Chem.	2011	46
CHEMBL2064366	1357773	CHEMBL2064366	1357773		3m	426.43	2.15	175.44	0	Cc1[nH]nc2OC(=C(C#N)C(c3ccc(cc3)C4C(=C(N)Oc5n[nH]c(C)c45)C#N)c12)N	10967318	Inhibition	=	11.45	%					BAO_0000201	UO_0000187	http://qudt.org/vocab/unit#Percent	831911	CHEMBL2065985	F	Cytotoxicity against estrogen receptor-positive human MCF7 cells assessed as inhibition of cell proliferation at 1 ug/ml after 24 hrs by MTT assay	1	Scientific Literature	Homo sapiens		9606	Autocuration	BAO_0000219	80224	CHEMBL387	CELL-LINE		MCF7	Homo sapiens	1	Non-molecular			62860	CHEMBL2062449	22818081	Bioorg. Med. Chem. Lett.	2012	22
CHEMBL1490372	914256	CHEMBL1490372	914256		4q	373.36	3.39	122.68	0	Cc1nn(c2OC(=C(C#N)C(c3ccc(cc3)[N+](=O)[O-])c12)N)c4ccccc4	10967338	Inhibition	=	2.04	%					BAO_0000201	UO_0000187	http://qudt.org/vocab/unit#Percent	831911	CHEMBL2065985	F	Cytotoxicity against estrogen receptor-positive human MCF7 cells assessed as inhibition of cell proliferation at 1 ug/ml after 24 hrs by MTT assay	1	Scientific Literature	Homo sapiens		9606	Autocuration	BAO_0000219	80224	CHEMBL387	CELL-LINE		MCF7	Homo sapiens	1	Non-molecular			62860	CHEMBL2062449	22818081	Bioorg. Med. Chem. Lett.	2012	22
CHEMBL2064370	1357777	CHEMBL2064370	1357777		4u	369.38	2.17	105.96	0	Cc1nn(c2OC(=C(C#N)C3(C(=O)Nc4ccccc34)c12)N)c5ccccc5	10967345	Inhibition	=	40.26	%					BAO_0000201	UO_0000187	http://qudt.org/vocab/unit#Percent	831913	CHEMBL2065987	F	Cytotoxicity against estrogen receptor-positive human MCF7 cells assessed as inhibition of cell proliferation at 10 ug/ml after 24 hrs by MTT assay	1	Scientific Literature	Homo sapiens		9606	Autocuration	BAO_0000219	80224	CHEMBL387	CELL-LINE		MCF7	Homo sapiens	1	Non-molecular			62860	CHEMBL2062449	22818081	Bioorg. Med. Chem. Lett.	2012	22
CHEMBL1956727	1282251	CHEMBL1956727	1282251		21	503.38	8.25	58.92	2	Oc1ccc2CCc3cccc(Oc4c(O)ccc(Br)c4CCc5ccc(Oc1c2)cc5)c3	8056476	Inhibition	=	58.45	%					BAO_0000201	UO_0000187	http://qudt.org/vocab/unit#Percent	807713	CHEMBL1959841	F	Growth inhibition of human MCF7 cells at 20 uM after 24 hrs by MTT assay	1	Scientific Literature	Homo sapiens		9606	Autocuration	BAO_0000219	80224	CHEMBL387	CELL-LINE		MCF7	Homo sapiens	1	Non-molecular			61338	CHEMBL1955748	22365913	Bioorg. Med. Chem.	2012	20
CHEMBL1898553	1239124	CHEMBL1898553	1239124		4p	358.39	3.48	86.09	0	COc1ccc(cc1)C2C(=C(N)Oc3c2c(C)nn3c4ccccc4)C#N	10967334	Inhibition	=	4.19	%					BAO_0000201	UO_0000187	http://qudt.org/vocab/unit#Percent	831912	CHEMBL2065986	F	Cytotoxicity against estrogen receptor-positive human MCF7 cells assessed as inhibition of cell proliferation at 5 ug/ml after 24 hrs by MTT assay	1	Scientific Literature	Homo sapiens		9606	Autocuration	BAO_0000219	80224	CHEMBL387	CELL-LINE		MCF7	Homo sapiens	1	Non-molecular			62860	CHEMBL2062449	22818081	Bioorg. Med. Chem. Lett.	2012	22
CHEMBL2018751	1336488	CHEMBL2018751	1336488		47	388.8	3.87	94.6	0	COC(=O)Nc1ccc(Nc2ncnc3cc(OC)c(OC)cc23)cc1Cl	10856705	Inhibition	=	0	%					BAO_0000201	UO_0000187	http://qudt.org/vocab/unit#Percent	813076	CHEMBL2020650	F	Antiproliferative activity against human MCF7 cells at 10 uM after 72 hrs by MTS assay	1	Scientific Literature	Homo sapiens		9606	Autocuration	BAO_0000219	80224	CHEMBL387	CELL-LINE		MCF7	Homo sapiens	1	Non-molecular			61598	CHEMBL2016491	22229669	J. Med. Chem.	2012	55
CHEMBL2420867	1579662	CHEMBL2420867	1579662		1a	325.79	5.05	38.25	1	COc1ccc2N(CCCc2c1)c3nc(Cl)nc4ccccc34	13943530	Inhibition	=	22.9	%					BAO_0000201	UO_0000187	http://qudt.org/vocab/unit#Percent	1295111	CHEMBL3128350	F	Antitumor activity against human MCF7 cells xenografted in athymic Balb/c nu/nu mouse assessed as tumor growth inhibition at 4 mg/kg, iv administered as Q3D X 6 regimen	1	Scientific Literature	Homo sapiens		9606	Autocuration	BAO_0000218	80224	CHEMBL387	CELL-LINE		MCF7	Homo sapiens	1	Non-molecular			77158	CHEMBL3124791	24502232	J. Med. Chem.	2014	57
CHEMBL2147277	1420775	CHEMBL2147277	1420775		8	441.6	4	124.59	0	CCCCCCCCCCCCCC(=O)NCCNC(=O)C(C)(C)C(=O)NCC(=O)O	12044341	Inhibition	=	7	%					BAO_0000201	UO_0000187	http://qudt.org/vocab/unit#Percent	848699	CHEMBL2148696	F	Antiproliferative activity against human MCF7 cells at 20 uM after 48 hrs by MTT assay	1	Scientific Literature	Homo sapiens		9606	Autocuration	BAO_0000219	80224	CHEMBL387	CELL-LINE		MCF7	Homo sapiens	1	Non-molecular			65379	CHEMBL2146405	21676505	Eur. J. Med. Chem.	2011	46
CHEMBL213896	353131	CHEMBL213896	353131		14	491.54	5.55	134.09	2	CCOc1cc(\C=N\Nc2nc(Nc3ccccc3)nc(n2)N4CCCCC4)ccc1OCC(=O)O	1733725	Inhibition	=	3	%					BAO_0000201	UO_0000187	http://qudt.org/vocab/unit#Percent	366376	CHEMBL866017	F	Cytotoxicity against human MCF7 cell line at 20 uM by MTT assay	1	Scientific Literature	Homo sapiens		9606	Intermediate	BAO_0000219	80224	CHEMBL387	CELL-LINE		MCF7	Homo sapiens	1	Non-molecular			31324	CHEMBL1137431	16854058	J. Med. Chem.	2006	49
CHEMBL83	6968	CHEMBL83	6968	TAMOXIFEN	TAM Z	371.51	6.32	12.47	1	CC\C(=C(/c1ccccc1)\c2ccc(OCCN(C)C)cc2)\c3ccccc3	631123	Inhibition	=	90	%					BAO_0000201	UO_0000187	http://qudt.org/vocab/unit#Percent	99818	CHEMBL710420	F	Percent of inhibitory activity versus 0.1 nm [3H]estradiol against proliferation of MCF-7 cells.	1	Scientific Literature	Homo sapiens		9606	Expert	BAO_0000219	80224	CHEMBL387	CELL-LINE		MCF7	Homo sapiens	1	Non-molecular			10229	CHEMBL1124584	2769681	J. Med. Chem.	1989	32
CHEMBL489	6402	CHEMBL489	6402	AFIMOXIFENE	4-OH- TAM Z	387.51	6.08	32.7	1	CC\C(=C(/c1ccc(O)cc1)\c2ccc(OCCN(C)C)cc2)\c3ccccc3	610781	Inhibition	=	100	%					BAO_0000201	UO_0000187	http://qudt.org/vocab/unit#Percent	99818	CHEMBL710420	F	Percent of inhibitory activity versus 0.1 nm [3H]estradiol against proliferation of MCF-7 cells.	1	Scientific Literature	Homo sapiens		9606	Expert	BAO_0000219	80224	CHEMBL387	CELL-LINE		MCF7	Homo sapiens	1	Non-molecular			10229	CHEMBL1124584	2769681	J. Med. Chem.	1989	32
CHEMBL377411	352851	CHEMBL377411	352851		32	419.45	1.25	137.66	0	CS(=O)(=O)Nc1ccc(cc1)C2=NN(C(C2)c3occc3)C(=O)CCCC(=O)O	1733542	Inhibition	=	26	%					BAO_0000201	UO_0000187	http://qudt.org/vocab/unit#Percent	366376	CHEMBL866017	F	Cytotoxicity against human MCF7 cell line at 20 uM by MTT assay	1	Scientific Literature	Homo sapiens		9606	Intermediate	BAO_0000219	80224	CHEMBL387	CELL-LINE		MCF7	Homo sapiens	1	Non-molecular			31324	CHEMBL1137431	16854058	J. Med. Chem.	2006	49
CHEMBL34215	45202	CHEMBL34215	45202		12	418.37	2.25	103.68	0	COc1cc(cc(OC)c1O)[C@@H]2c3cc4OCOc4cc3[C@@H](O)[C@H]5COC(=O)[C@]25F	544085	Inhibition	=	21.8	%					BAO_0000201	UO_0000187	http://qudt.org/vocab/unit#Percent	99813	CHEMBL710415	F	% inhibition against MCF-7 cells (breast cancer) at 0.4 ug/mL	1	Scientific Literature	Homo sapiens		9606	Intermediate	BAO_0000219	80224	CHEMBL387	CELL-LINE		MCF7	Homo sapiens	1	Non-molecular			16381	CHEMBL1134408	11311065	J. Med. Chem.	2001	44
CHEMBL2071181	1361338	CHEMBL2071181	1361338		3b	308.33	4.26	55.76	0	CCOc1ccccc1C(=O)Oc2ccc3ccc(O)cc3c2	10985984	Inhibition	=	46.29	%					BAO_0000201	UO_0000187	http://qudt.org/vocab/unit#Percent	834994	CHEMBL2073447	F	Antiproliferative activity against human MCF7 cells assessed as inhibition of cell viability at 100 uM after 24 hrs by MTT assay	1	Scientific Literature	Homo sapiens		9606	Autocuration	BAO_0000219	80224	CHEMBL387	CELL-LINE		MCF7	Homo sapiens	1	Non-molecular			62957	CHEMBL2069198	22647217	Eur. J. Med. Chem.	2012	54
CHEMBL2071183	1361340	CHEMBL2071183	1361340		3e	290.31	4.4	46.53	0	Oc1cccc2c(OC(=O)\C=C\c3ccccc3)cccc12	10985987	Inhibition	=	35.04	%					BAO_0000201	UO_0000187	http://qudt.org/vocab/unit#Percent	834994	CHEMBL2073447	F	Antiproliferative activity against human MCF7 cells assessed as inhibition of cell viability at 100 uM after 24 hrs by MTT assay	1	Scientific Literature	Homo sapiens		9606	Autocuration	BAO_0000219	80224	CHEMBL387	CELL-LINE		MCF7	Homo sapiens	1	Non-molecular			62957	CHEMBL2069198	22647217	Eur. J. Med. Chem.	2012	54
CHEMBL83	6968	CHEMBL83	6968	TAMOXIFEN	Tam	371.51	6.32	12.47	1	CC\C(=C(/c1ccccc1)\c2ccc(OCCN(C)C)cc2)\c3ccccc3	10985990	Inhibition	=	93.3	%					BAO_0000201	UO_0000187	http://qudt.org/vocab/unit#Percent	834994	CHEMBL2073447	F	Antiproliferative activity against human MCF7 cells assessed as inhibition of cell viability at 100 uM after 24 hrs by MTT assay	1	Scientific Literature	Homo sapiens		9606	Autocuration	BAO_0000219	80224	CHEMBL387	CELL-LINE		MCF7	Homo sapiens	1	Non-molecular			62957	CHEMBL2069198	22647217	Eur. J. Med. Chem.	2012	54
CHEMBL2031692	1343759	CHEMBL2031692	1343759		MAP-04-03	1727.07				CC(C)C[C@H](NC(=O)[C@H](Cc1c[nH]c2ccccc12)NC(=O)[C@@H](N)CCCCN)C(=O)N[C@@H](CCCNC(=N)N)C(=O)N[C@@H](CCCNC(=N)N)C(=O)N[C@@H](C(C)C)C(=O)N[C@@H](Cc3c[nH]c4ccccc34)C(=O)N[C@@H](CCCNC(=N)N)C(=O)N[C@@H](Cc5c[nH]c6ccccc56)C(=O)N[C@@H](Cc7c[nH]c8ccccc78)C(=O)N[C@@H](CCCNC(=N)N)C(=O)N	13459752	Inhibition					Active			BAO_0000376			985671	CHEMBL2433437	F	Inhibition of F-actin structural changes in human MCF7 cells at 25 uM after 24 to 48 hrs using AlexaFluor 488 and TRITC staining by confocal microscopic analysis	1	Scientific Literature	Homo sapiens		9606	Autocuration	BAO_0000219	80224	CHEMBL387	CELL-LINE		MCF7	Homo sapiens	1	Non-molecular			75016	CHEMBL2429744	23993331	Bioorg. Med. Chem. Lett.	2013	23
CHEMBL2443208	1589740	CHEMBL2443208	1589740		ent-10	416.47	2.76	68.88	0	CN1[C@@H]2N([C@H](Cc3c2[nH]c4ccccc34)C(=O)N5CCOCC5)C(=O)c6ccccc16	13510191	Inhibition	=	72	%					BAO_0000201	UO_0000187	http://qudt.org/vocab/unit#Percent	989836	CHEMBL2446512	F	Cytotoxicity against human MCF7 cells at 15 uM after 72 hrs by MTT assay relative to control	1	Scientific Literature	Homo sapiens		9606	Autocuration	BAO_0000219	80224	CHEMBL387	CELL-LINE		MCF7	Homo sapiens	1	Non-molecular			75386	CHEMBL2440052	24103429	Bioorg. Med. Chem.	2013	21
CHEMBL2443308	1589841	CHEMBL2443308	1589841		8	360.41	2.87	68.44	0	CNC(=O)[C@@H]1Cc2c([nH]c3ccccc23)[C@H]4N(C)c5ccccc5C(=O)N14	13510196	Inhibition	=	94	%					BAO_0000201	UO_0000187	http://qudt.org/vocab/unit#Percent	989836	CHEMBL2446512	F	Cytotoxicity against human MCF7 cells at 15 uM after 72 hrs by MTT assay relative to control	1	Scientific Literature	Homo sapiens		9606	Autocuration	BAO_0000219	80224	CHEMBL387	CELL-LINE		MCF7	Homo sapiens	1	Non-molecular			75386	CHEMBL2440052	24103429	Bioorg. Med. Chem.	2013	21
CHEMBL2443306	1589839	CHEMBL2443306	1589839		7	347.37	3.29	76.64	0	CN1[C@H]2N([C@@H](Cc3c2[nH]c4ccccc34)C(=O)O)C(=O)c5ccccc15	13510198	Inhibition	=	128	%					BAO_0000201	UO_0000187	http://qudt.org/vocab/unit#Percent	989836	CHEMBL2446512	F	Cytotoxicity against human MCF7 cells at 15 uM after 72 hrs by MTT assay relative to control	1	Scientific Literature	Homo sapiens		9606	Autocuration	BAO_0000219	80224	CHEMBL387	CELL-LINE		MCF7	Homo sapiens	1	Non-molecular			75386	CHEMBL2440052	24103429	Bioorg. Med. Chem.	2013	21
CHEMBL2426730	1581857	CHEMBL2426730	1581857		8d	376.44	5.31	66.76	1	CCOC(=O)C(C(c1ccc(O)cc1)c2ccc(O)cc2)c3ccc(C)cc3	13446486	Inhibition	=	80	%					BAO_0000201	UO_0000187	http://qudt.org/vocab/unit#Percent	982287	CHEMBL2429354	F	Antiproliferative activity against human MCF7 cells assessed as cell viability at 75 uM after 72 hrs relative to control	1	Scientific Literature	Homo sapiens		9606	Autocuration	BAO_0000219	80224	CHEMBL387	CELL-LINE		MCF7	Homo sapiens	1	Non-molecular			74855	CHEMBL2424626	23953195	Bioorg. Med. Chem. Lett.	2013	23
CHEMBL2147272	1420770	CHEMBL2147272	1420770		3	113.11	-.57	38.33	0	COC1=CC(=O)NC1	12044336	Inhibition	=	2	%					BAO_0000201	UO_0000187	http://qudt.org/vocab/unit#Percent	848699	CHEMBL2148696	F	Antiproliferative activity against human MCF7 cells at 20 uM after 48 hrs by MTT assay	1	Scientific Literature	Homo sapiens		9606	Autocuration	BAO_0000219	80224	CHEMBL387	CELL-LINE		MCF7	Homo sapiens	1	Non-molecular			65379	CHEMBL2146405	21676505	Eur. J. Med. Chem.	2011	46
CHEMBL342675	230912	CHEMBL342675	230912		24	252.27	3.29	55.24	0	COc1ccccc1c2nc(O)c3ccccc3n2	935360	Inhibition	=	23	%					BAO_0000201	UO_0000187	http://qudt.org/vocab/unit#Percent	98955	CHEMBL705519	F	Tested in vitro for cytotoxic activity against breast cancer(MCF-7) cell line	1	Scientific Literature	Homo sapiens		9606	Expert	BAO_0000219	80224	CHEMBL387	CELL-LINE		MCF7	Homo sapiens	1	Non-molecular			15718	CHEMBL1133524	11087572	J. Med. Chem.	2000	43
CHEMBL191592	320113	CHEMBL191592	320113		16	302.37	2.45	51.88	0	CN(C)CCO\N=C\c1c(C)nn(C)c1Oc2ccccc2	1493077	Inhibition	=	8.9	%					BAO_0000201	UO_0000187	http://qudt.org/vocab/unit#Percent	315942	CHEMBL825428	F	In vitro antiproliferative activity against MCF-7 cell line (human breast tumor) at 1 uM concentration	1	Scientific Literature	Homo sapiens		9606	Intermediate	BAO_0000219	80224	CHEMBL387	CELL-LINE		MCF7	Homo sapiens	1	Non-molecular			20543	CHEMBL1140245	15922597	Bioorg. Med. Chem. Lett.	2005	15
CHEMBL38	2208	CHEMBL38	2208	TRETINOIN	RA	300.44	5.55	37.29	1	C\C(=C/C=C/C(=C/C(=O)O)/C)\C=C\C1=C(C)CCCC1(C)C	1857860	Inhibition	=	12	%					BAO_0000201	UO_0000187	http://qudt.org/vocab/unit#Percent	432568	CHEMBL918274	F	Growth inhibition of human estrogen receptor deficient adriamycin-resistant MCF7 cells at 4 uM after 68 hrs relative to control	1	Scientific Literature	Homo sapiens		9606	Autocuration	BAO_0000219	80224	CHEMBL387	CELL-LINE		MCF7	Homo sapiens	1	Non-molecular			35524	CHEMBL1144558	17092729	Bioorg. Med. Chem.	2007	15
CHEMBL293174	102566	CHEMBL293174	102566		9Z	327.38	5.14	64.25	1	Cc1ccc(cc1)\C(=C(\C#N)/c2ccc(O)cc2)\c3ccc(O)cc3	619891	Inhibition	=	41	%					BAO_0000201	UO_0000187	http://qudt.org/vocab/unit#Percent	99818	CHEMBL710420	F	Percent of inhibitory activity versus 0.1 nm [3H]estradiol against proliferation of MCF-7 cells.	1	Scientific Literature	Homo sapiens		9606	Expert	BAO_0000219	80224	CHEMBL387	CELL-LINE		MCF7	Homo sapiens	1	Non-molecular			10229	CHEMBL1124584	2769681	J. Med. Chem.	1989	32
CHEMBL570938	578807	CHEMBL570938	578807		4	458.63	7.91	72.83	1	CC(C)CCCC(C)C\C=C\[C@@]1(C)CCc2c(C)c(OC(=O)CCC(=O)O)c(C)c(C)c2O1	3002185	Inhibition					Dose-dependent effect			BAO_0000376			599190	CHEMBL1049833	F	Inhibition of human MCF7 cells adhesion to gelatinous matrix protein-coated surface after 60 mins by ELISA	1	Scientific Literature	Homo sapiens		9606	Autocuration	BAO_0000219	80224	CHEMBL387	CELL-LINE		MCF7	Homo sapiens	1	Non-molecular			48930	CHEMBL1156017	19708661	J. Med. Chem.	2009	52
CHEMBL1223674	690123	CHEMBL1223674	690123		3	298.09	1.8	75.63	0	COc1cc(Br)cc2C(=O)C=C(Nc12)C(=O)O	3414143	Inhibition	=	40	%					BAO_0000201	UO_0000187	http://qudt.org/vocab/unit#Percent	652797	CHEMBL1226000	F	Cytotoxicity against human MCF7 cells at 100 uM	1	Scientific Literature	Homo sapiens		9606	Autocuration	BAO_0000219	80224	CHEMBL387	CELL-LINE		MCF7	Homo sapiens	1	Non-molecular			52467	CHEMBL1221343	20704301	J. Nat. Prod.	2010	73
CHEMBL415202	186680	CHEMBL415202	186680		8	1314.45				NCCCC[C@H](NC(=O)[C@H](Cc1c[nH]c2ccccc12)NC(=O)[C@H](Cc3c[nH]cn3)NC(=O)[C@@H]4NCCC4=O)C(=O)N[C@@H](Cc5c[nH]cn5)C(=O)N[C@@H](CCC(=O)O)C(=O)N[C@@H](Cc6c[nH]c7ccccc67)C(=O)N[C@@H](CCCCN)C(=O)N8CCC[C@@H]8C(=O)NCC(=O)N	563837	Inhibition	=	44	%					BAO_0000201	UO_0000187	http://qudt.org/vocab/unit#Percent	98959	CHEMBL712690	F	The concentration to inhibit colony formation of MCF-7 human tumor cell lines	1	Scientific Literature	Homo sapiens		9606	Intermediate	BAO_0000219	80224	CHEMBL387	CELL-LINE		MCF7	Homo sapiens	1	Non-molecular			14143	CHEMBL1130330	9341910	J. Med. Chem.	1997	40
CHEMBL3087924	1605407	CHEMBL3087924	1605407		15d	495.45	5.92	59.15	1	C[C@]12CC[C@H](O)CC1=CC[C@@H]3[C@@H]2CC[C@@]4(C)[C@H]3CC=C4c5onc(n5)c6ccc(Br)cc6	13836724	Inhibition	=	42.5	%					BAO_0000201	UO_0000187	http://qudt.org/vocab/unit#Percent	1275238	CHEMBL3091210	F	Antiproliferative activity against human MCF7 cells at 10 uM after 72 hrs by MTT assay	1	Scientific Literature	Homo sapiens		9606	Autocuration	BAO_0000219	80224	CHEMBL387	CELL-LINE		MCF7	Homo sapiens	1	Non-molecular			76088	CHEMBL3085694	24211641	Eur. J. Med. Chem.	2013	70
CHEMBL330307	150320	CHEMBL330307	150320		11f	492.63	5.04	78.46	1	Cc1ccc(cc1)S(=O)(=O)N2CCc3cc(O)ccc3C2c4ccc(OCCN5CCCC5)cc4	1067526	Inhibition	=	66	%					BAO_0000201	UO_0000187	http://qudt.org/vocab/unit#Percent	99308	CHEMBL706329	F	Percent inhibition of antagonistic activity in MCF-7 cell lines derived from breast tumors that predominantly express ER-alpha	1	Scientific Literature	Homo sapiens		9606	Intermediate	BAO_0000219	80224	CHEMBL387	CELL-LINE		MCF7	Homo sapiens	1	Non-molecular			6360	CHEMBL1146753	15125923	Bioorg. Med. Chem. Lett.	2004	14
CHEMBL1086826	629800	CHEMBL1086826	629800		9m	272.34	1.65	40.62	0	CCCN1C(=O)[C@@H]2CN(Cc3ccccc3)C[C@@H]2C1=O	3278752	Inhibition	=	23	%					BAO_0000201	UO_0000187	http://qudt.org/vocab/unit#Percent	629621	CHEMBL1121190	F	Cytotoxicity against human MCF7 cells at 100 uM after 72 hrs by MTT assay	1	Scientific Literature	Homo sapiens		9606	Autocuration	BAO_0000219	80224	CHEMBL387	CELL-LINE		MCF7	Homo sapiens	1	Non-molecular			51051	CHEMBL1157873	20153915	Eur. J. Med. Chem.	2010	45
CHEMBL399742	420752	CHEMBL399742	420752	CROTONKININ A	1, crotonkinin A	302.45	3.6	37.29	0	CC1(C)CCC[C@]2(C)[C@H]3CC[C@H]4[C@H](O)[C@@]3(CC4=C)C(=O)C[C@@H]12	2066456	Inhibition	<	50	%					BAO_0000201	UO_0000187	http://qudt.org/vocab/unit#Percent	460585	CHEMBL926661	F	Cytotoxicity against human MCF7 cells at 20 ug/ml	1	Scientific Literature	Homo sapiens		9606	Autocuration	BAO_0000219	80224	CHEMBL387	CELL-LINE		MCF7	Homo sapiens	1	Non-molecular			38144	CHEMBL1141451	18161942	J. Nat. Prod.	2007	70
CHEMBL1165169	646226	CHEMBL1165169	646226		14	284.35	5.27	17.07	1	Cc1cccc(C)c1c2ccc3cccc4C=CC(=O)c2c34	3330386	Inhibition	=	1	%					BAO_0000201	UO_0000187	http://qudt.org/vocab/unit#Percent	639387	CHEMBL1167767	A	Cytotoxicity against human MCF7 cells assessed as growth inhibition at 10 uM after 72 hrs by MTT assay	1	Scientific Literature	Homo sapiens		9606	Autocuration	BAO_0000219	80224	CHEMBL387	CELL-LINE		MCF7	Homo sapiens	1	Non-molecular			51555	CHEMBL1165954	20472446	Bioorg. Med. Chem.	2010	18
CHEMBL293096	92931	CHEMBL293096	92931		3, DC-81	246.26	1.09	62.13	0	COc1cc2C(=O)N3CCC[C@H]3C=Nc2cc1O	7996959	Inhibition					Active			BAO_0000376			799019	CHEMBL1941789	F	Inhibition of HDAC2 protein expression in human MCF7 cells at 2 uM after 24 hrs by Western blotting	1	Scientific Literature	Homo sapiens		9606	Autocuration	BAO_0000219	80224	CHEMBL387	CELL-LINE		MCF7	Homo sapiens	1	Non-molecular			60786	CHEMBL1938244	22104151	Bioorg. Med. Chem. Lett.	2012	22
CHEMBL1796572	1159623	CHEMBL1796572	1159623		5b	643.06	4.53	188.58	2	CC(=O)OC[C@H]1O[C@@H](Oc2nc(cc(c3ccc(Cl)cc3)c2C#N)c4cccs4)[C@H](OC(=O)C)[C@@H](OC(=O)C)[C@H]1OC(=O)C	6254569	Inhibition	=	20	%					BAO_0000201	UO_0000187	http://qudt.org/vocab/unit#Percent	753044	CHEMBL1798911	F	Cytotoxicity against human MCF7 cells assessed as inhibition of cell viability at 100 ug/mL after 48 hrs by MTT assay	1	Scientific Literature	Homo sapiens		9606	Autocuration	BAO_0000219	80224	CHEMBL387	CELL-LINE		MCF7	Homo sapiens	1	Non-molecular			58034	CHEMBL1795304	21531049	Eur. J. Med. Chem.	2011	46
CHEMBL2371919	1546370	CHEMBL2371919	1546370		25	778.96	-1.32	254.35	2	CSCC[C@H](NC(=O)[C@H](Cc1ccccc1)NC(=O)CNC(=O)CNC(=O)[C@@H](N)Cc2ccc(O)cc2)C(=O)NCC34CC5CC(C3)CC(CC(=O)O)(C5)C4	1731659	Inhibition					Not Determined			BAO_0000376			358449	CHEMBL866978	F	Antiproliferative activity against human MCF7 cell line at 1000 uM relative to control	1	Scientific Literature	Homo sapiens		9606	Expert	BAO_0000219	80224	CHEMBL387	CELL-LINE		MCF7	Homo sapiens	1	Non-molecular			31195	CHEMBL1147809	16722632	J. Med. Chem.	2006	49
CHEMBL2371919	1546370	CHEMBL2371919	1546370		25	778.96	-1.32	254.35	2	CSCC[C@H](NC(=O)[C@H](Cc1ccccc1)NC(=O)CNC(=O)CNC(=O)[C@@H](N)Cc2ccc(O)cc2)C(=O)NCC34CC5CC(C3)CC(CC(=O)O)(C5)C4	1731658	Inhibition					Not Determined			BAO_0000376			358448	CHEMBL866977	F	Antiproliferative activity against human MCF7 cell line at 100 uM relative to control	1	Scientific Literature	Homo sapiens		9606	Expert	BAO_0000219	80224	CHEMBL387	CELL-LINE		MCF7	Homo sapiens	1	Non-molecular			31195	CHEMBL1147809	16722632	J. Med. Chem.	2006	49
CHEMBL212938	355320	CHEMBL212938	355320		1d	412.57	4.77	94.84	0	COCCSc1ccc(cc1)c2cc(ncn2)c3ccc(SCCOC)cc3	1751371	Inhibition	=	33	%					BAO_0000201	UO_0000187	http://qudt.org/vocab/unit#Percent	383913	CHEMBL863652	F	Inhibition of human MCF7 cell growth at 100 uM relative to control	1	Scientific Literature	Homo sapiens		9606	Expert	BAO_0000219	80224	CHEMBL387	CELL-LINE		MCF7	Homo sapiens	1	Non-molecular			31548	CHEMBL1146008	16913707	J. Med. Chem.	2006	49
CHEMBL378739	348241	CHEMBL378739	348241		21	650.83	.23	196.15	2	CSCC[C@H](NC(=O)[C@H](Cc1ccccc1)NC(=O)CC23CC4CC(C2)CC(C4)(C3)NC(=O)[C@@H](N)Cc5ccc(O)cc5)C(=O)O	1732722	Inhibition					Not Determined			BAO_0000376			358447	CHEMBL866976	F	Antiproliferative activity against human MCF7 cell line at 10 uM relative to control	1	Scientific Literature	Homo sapiens		9606	Expert	BAO_0000219	80224	CHEMBL387	CELL-LINE		MCF7	Homo sapiens	1	Non-molecular			31195	CHEMBL1147809	16722632	J. Med. Chem.	2006	49
CHEMBL1087610	629166	CHEMBL1087610	629166		11f	286.35	-2.92	126	0	NCCCC[C@H](N1C(=O)[C@@H]2CSC[C@@H]2C1=O)C(=O)O	3278437	Inhibition	=	30	%					BAO_0000201	UO_0000187	http://qudt.org/vocab/unit#Percent	629621	CHEMBL1121190	F	Cytotoxicity against human MCF7 cells at 100 uM after 72 hrs by MTT assay	1	Scientific Literature	Homo sapiens		9606	Autocuration	BAO_0000219	80224	CHEMBL387	CELL-LINE		MCF7	Homo sapiens	1	Non-molecular			51051	CHEMBL1157873	20153915	Eur. J. Med. Chem.	2010	45
CHEMBL254219	419508	CHEMBL254219	419508	DIGITOXIN	2	764.94	3.1	182.83	2	C[C@H]1O[C@H](C[C@H](O)[C@@H]1O)O[C@H]2[C@@H](O)C[C@H](O[C@H]3[C@@H](O)C[C@H](O[C@H]4CC[C@@]5(C)[C@H](CC[C@@H]6[C@@H]5CC[C@]7(C)[C@H](CC[C@]67O)C8=CC(=O)OC8)C4)O[C@@H]3C)O[C@@H]2C	3198080	Inhibition					Not Active			BAO_0000376			622383	CHEMBL1100190	F	Inhibition of TNF-alpha-stimulated NF-kappaB translocation from cytoplasm to nucleus in human MCF7 cells at 0.4 to 10 uM	1	Scientific Literature	Homo sapiens		9606	Autocuration	BAO_0000219	80224	CHEMBL387	CELL-LINE		MCF7	Homo sapiens	1	Non-molecular			50280	CHEMBL1153723	19894733	J. Nat. Prod.	2009	72
CHEMBL403536	438576	CHEMBL403536	438576		15	819	3.22	284.11	3	CSCC[C@H](NC(=O)OC(C)(C)C)C(=O)NCCNc1ccc(NCCNC(=O)[C@H](CCSC)NC(=O)OC(C)(C)C)c2C(=O)c3c(O)ccc(O)c3C(=O)c12	2084805	Inhibition	=	92	%					BAO_0000201	UO_0000187	http://qudt.org/vocab/unit#Percent	468459	CHEMBL929838	F	Cytotoxicity against human MCF7 cells at 4 ug/ml after 48 hrs by SRB assay	1	Scientific Literature	Homo sapiens		9606	Autocuration	BAO_0000219	80224	CHEMBL387	CELL-LINE		MCF7	Homo sapiens	1	Non-molecular			38764	CHEMBL1143145	17962028	Bioorg. Med. Chem.	2008	16
CHEMBL1099107	628839	CHEMBL1099107	628839		9b	402.44	1.27	93.22	0	CCOC(=O)C[C@H](N1C(=O)[C@@H]2CN(Cc3ccccc3)C[C@@H]2C1=O)C(=O)OCC	3278680	Inhibition	=	21	%					BAO_0000201	UO_0000187	http://qudt.org/vocab/unit#Percent	629621	CHEMBL1121190	F	Cytotoxicity against human MCF7 cells at 100 uM after 72 hrs by MTT assay	1	Scientific Literature	Homo sapiens		9606	Autocuration	BAO_0000219	80224	CHEMBL387	CELL-LINE		MCF7	Homo sapiens	1	Non-molecular			51051	CHEMBL1157873	20153915	Eur. J. Med. Chem.	2010	45
CHEMBL1083981	630869	CHEMBL1083981	630869		3a	341.77	2.76	109.21	0	COC(=O)C(C)N1C(=O)S\C(=C\c2ccc(O)c(Cl)c2)\C1=O	3311901	Inhibition	=	47.44	%					BAO_0000201	UO_0000187	http://qudt.org/vocab/unit#Percent	633232	CHEMBL1119439	F	Antiproliferative activity against human MCF7 cells assessed as viable cells at 100 uM after 24 hrs by MTT assay	1	Scientific Literature	Homo sapiens		9606	Autocuration	BAO_0000219	80224	CHEMBL387	CELL-LINE		MCF7	Homo sapiens	1	Non-molecular			51278	CHEMBL1155450	20553023	J. Med. Chem.	2010	53
CHEMBL402975	421819	CHEMBL402975	421819	TINGENIN B	22	436.58	4.26	74.59	0	C[C@@H]1C[C@@H]2[C@@](C)(CC[C@]3(C)C4=CC=C5C(=C(O)C(=O)C=C5[C@]4(C)CC[C@@]23C)C)[C@H](O)C1=O	5175568	Inhibition	=	96	%					BAO_0000201	UO_0000187	http://qudt.org/vocab/unit#Percent	715386	CHEMBL1664715	F	Cytotoxicity against human MCF7 cells at 10 uM after 48 hrs by MTT assay	1	Scientific Literature	Homo sapiens		9606	Autocuration	BAO_0000219	80224	CHEMBL387	CELL-LINE		MCF7	Homo sapiens	1	Non-molecular			55230	CHEMBL1649362	21090801	J. Nat. Prod.	2010	73
CHEMBL54804	85602	CHEMBL54804	85602	PRISTIMERIN	23	464.64	5.7	63.6	1	COC(=O)[C@]1(C)CC[C@]2(C)CC[C@]3(C)C4=CC=C5C(=C(O)C(=O)C=C5[C@]4(C)CC[C@@]3(C)[C@@H]2C1)C	5175583	Inhibition	=	42	%					BAO_0000201	UO_0000187	http://qudt.org/vocab/unit#Percent	715385	CHEMBL1664714	F	Cytotoxicity against human MCF7 cells at 1 uM after 48 hrs by MTT assay	1	Scientific Literature	Homo sapiens		9606	Autocuration	BAO_0000219	80224	CHEMBL387	CELL-LINE		MCF7	Homo sapiens	1	Non-molecular			55230	CHEMBL1649362	21090801	J. Nat. Prod.	2010	73
CHEMBL236904	399699	CHEMBL236904	399699		15	553.82	6.72	72.47	2	CCC(=O)N[C@@]1(C)[C@@H](CC[C@@]2(C)[C@H]1CC[C@]3(C)[C@@H]2C(=O)C=C4[C@@H]5[C@@H](C)[C@H](C)CC[C@]5(C)CC[C@@]34C)OC(=O)CC	2000473	Inhibition	=	4	%					BAO_0000201	UO_0000187	http://qudt.org/vocab/unit#Percent	451295	CHEMBL901506	F	Cytotoxicity against human MCF7 cells at 10 uM after 48 hrs	1	Scientific Literature	Homo sapiens		9606	Autocuration	BAO_0000219	80224	CHEMBL387	CELL-LINE		MCF7	Homo sapiens	1	Non-molecular			37176	CHEMBL1138253	17950603	Bioorg. Med. Chem. Lett.	2007	17
CHEMBL38396	57185	CHEMBL38396	57185		8	351.44	2.98	65.19	0	CC(=CCc1[nH]c2ccccc2c1C[C@@H]3NC(=O)[C@H]4CCCN4C3=O)C	2145039	Inhibition	=	0	%					BAO_0000201	UO_0000187	http://qudt.org/vocab/unit#Percent	475237	CHEMBL922088	F	Cytotoxicity against human MCF7 cells at 100 uM after 72 hrs by Cell Titer 96 Aqueous Non-Radioactive assay	1	Scientific Literature	Homo sapiens		9606	Autocuration	BAO_0000219	80224	CHEMBL387	CELL-LINE		MCF7	Homo sapiens	1	Non-molecular			39228	CHEMBL1144702	18321710	Bioorg. Med. Chem.	2008	16
CHEMBL1668824	1067637	CHEMBL1668824	1067637		4	314.38	4.19	55.76	0	COc1ccc(\C=C\C(=C\C=C\C(=C\C(=O)O)\C)\C)cc1OC	5198865	Inhibition	=	-30	%			Outside typical range		BAO_0000201	UO_0000187	http://qudt.org/vocab/unit#Percent	716433	CHEMBL1670057	F	Antiproliferative activity against human MCF7 cells expressing estrogen receptor assessed as cell growth inhibition 50 uM after 72 hrs by WST-1 assay relative to control	1	Scientific Literature	Homo sapiens		9606	Autocuration	BAO_0000219	80224	CHEMBL387	CELL-LINE		MCF7	Homo sapiens	1	Non-molecular			55339	CHEMBL1667765	21208698	Eur. J. Med. Chem.	2011	46
CHEMBL436410	231198	CHEMBL436410	231198		49	284.31	2.42	59.59	0	COc1cc(OC)cc(c1)C2NC(=O)c3ccccc3N2	943410	Inhibition	=	49	%					BAO_0000201	UO_0000187	http://qudt.org/vocab/unit#Percent	98955	CHEMBL705519	F	Tested in vitro for cytotoxic activity against breast cancer(MCF-7) cell line	1	Scientific Literature	Homo sapiens		9606	Expert	BAO_0000219	80224	CHEMBL387	CELL-LINE		MCF7	Homo sapiens	1	Non-molecular			15718	CHEMBL1133524	11087572	J. Med. Chem.	2000	43
CHEMBL1165204	646170	CHEMBL1165204	646170		8	336.39	3.9	46.01	0	OC1(C=Cc2cccc3ccc(c4ccccn4)c1c23)c5ccccn5	3330393	Inhibition	=	0	%					BAO_0000201	UO_0000187	http://qudt.org/vocab/unit#Percent	639387	CHEMBL1167767	A	Cytotoxicity against human MCF7 cells assessed as growth inhibition at 10 uM after 72 hrs by MTT assay	1	Scientific Literature	Homo sapiens		9606	Autocuration	BAO_0000219	80224	CHEMBL387	CELL-LINE		MCF7	Homo sapiens	1	Non-molecular			51555	CHEMBL1165954	20472446	Bioorg. Med. Chem.	2010	18
CHEMBL239195	401260	CHEMBL239195	401260		17	335.48	4.42	46.61	0	CCCCCCCCCCCCN1C(=O)[C@@H]2[C@@H]3CC[C@@H](O3)[C@@H]2C1=O	1977358	Inhibition	=	52	%					BAO_0000201	UO_0000187	http://qudt.org/vocab/unit#Percent	448571	CHEMBL897720	F	Cytotoxicity against human MCF7 cells at 100 uM after 72 hrs by MTT assay	1	Scientific Literature	Homo sapiens		9606	Autocuration	BAO_0000219	80224	CHEMBL387	CELL-LINE		MCF7	Homo sapiens	1	Non-molecular			36906	CHEMBL1149648	17606377	Bioorg. Med. Chem.	2007	15
CHEMBL1796573	1159624	CHEMBL1796573	1159624		7a	474.91	3.01	164.3	0	OC[C@H]1O[C@@H](Oc2nc(cc(c3ccc(Cl)cc3)c2C#N)c4cccs4)[C@H](O)[C@@H](O)[C@@H]1O	6254550	Inhibition	=	0	%					BAO_0000201	UO_0000187	http://qudt.org/vocab/unit#Percent	753046	CHEMBL1798913	F	Cytotoxicity against human MCF7 cells assessed as inhibition of cell viability at 25 ug/mL after 48 hrs by MTT assay	1	Scientific Literature	Homo sapiens		9606	Autocuration	BAO_0000219	80224	CHEMBL387	CELL-LINE		MCF7	Homo sapiens	1	Non-molecular			58034	CHEMBL1795304	21531049	Eur. J. Med. Chem.	2011	46
CHEMBL1796578	1159629	CHEMBL1796578	1159629		14	444.89	3.52	144.07	0	OC[C@H]1O[C@@H](Oc2nc(cc(c3ccc(Cl)cc3)c2C#N)c4cccs4)[C@H](O)[C@@H]1O	6254556	Inhibition	=	0	%					BAO_0000201	UO_0000187	http://qudt.org/vocab/unit#Percent	753045	CHEMBL1798912	F	Cytotoxicity against human MCF7 cells assessed as inhibition of cell viability at 50 ug/mL after 48 hrs by MTT assay	1	Scientific Literature	Homo sapiens		9606	Autocuration	BAO_0000219	80224	CHEMBL387	CELL-LINE		MCF7	Homo sapiens	1	Non-molecular			58034	CHEMBL1795304	21531049	Eur. J. Med. Chem.	2011	46
CHEMBL1796571	1159622	CHEMBL1796571	1159622		5a	643.06	4.53	188.58	2	CC(=O)OC[C@H]1O[C@@H](Oc2nc(cc(c3ccc(Cl)cc3)c2C#N)c4cccs4)[C@H](OC(=O)C)[C@@H](OC(=O)C)[C@@H]1OC(=O)C	6254570	Inhibition	=	10	%					BAO_0000201	UO_0000187	http://qudt.org/vocab/unit#Percent	753044	CHEMBL1798911	F	Cytotoxicity against human MCF7 cells assessed as inhibition of cell viability at 100 ug/mL after 48 hrs by MTT assay	1	Scientific Literature	Homo sapiens		9606	Autocuration	BAO_0000219	80224	CHEMBL387	CELL-LINE		MCF7	Homo sapiens	1	Non-molecular			58034	CHEMBL1795304	21531049	Eur. J. Med. Chem.	2011	46
CHEMBL556	15938	CHEMBL556	15938	DEFEROXAMINE	DFO	560.68	-.89	205.83	2	CC(=O)N(O)CCCCCNC(=O)CCC(=O)N(O)CCCCCNC(=O)CCC(=O)N(O)CCCCCN	3111877	Inhibition	=	0	%					BAO_0000201	UO_0000187	http://qudt.org/vocab/unit#Percent	611139	CHEMBL1068789	F	Antiproliferative activity against human MCF7 cells at 10 uM after 72 hrs by MTS assay	1	Scientific Literature	Homo sapiens		9606	Autocuration	BAO_0000219	80224	CHEMBL387	CELL-LINE		MCF7	Homo sapiens	1	Non-molecular			49898	CHEMBL1159061	20036563	Bioorg. Med. Chem.	2010	18
CHEMBL1087201	629802	CHEMBL1087201	629802		9o	314.42	3.02	40.62	0	CCCCCCN1C(=O)[C@@H]2CN(Cc3ccccc3)C[C@@H]2C1=O	3278770	Inhibition	=	100	%					BAO_0000201	UO_0000187	http://qudt.org/vocab/unit#Percent	629621	CHEMBL1121190	F	Cytotoxicity against human MCF7 cells at 100 uM after 72 hrs by MTT assay	1	Scientific Literature	Homo sapiens		9606	Autocuration	BAO_0000219	80224	CHEMBL387	CELL-LINE		MCF7	Homo sapiens	1	Non-molecular			51051	CHEMBL1157873	20153915	Eur. J. Med. Chem.	2010	45
CHEMBL2018755	1336492	CHEMBL2018755	1336492		51	368.39	3.69	94.6	0	COC(=O)Nc1ccc(Nc2ncnc3cc(OC)c(OC)cc23)cc1C	10856709	Inhibition	=	0	%					BAO_0000201	UO_0000187	http://qudt.org/vocab/unit#Percent	813076	CHEMBL2020650	F	Antiproliferative activity against human MCF7 cells at 10 uM after 72 hrs by MTS assay	1	Scientific Literature	Homo sapiens		9606	Autocuration	BAO_0000219	80224	CHEMBL387	CELL-LINE		MCF7	Homo sapiens	1	Non-molecular			61598	CHEMBL2016491	22229669	J. Med. Chem.	2012	55
CHEMBL34324	45221	CHEMBL34324	45221		11	432.4	2.48	92.68	0	COc1cc(cc(OC)c1OC)[C@@H]2c3cc4OCOc4cc3[C@H](O)[C@H]5COC(=O)[C@]25F	524375	Inhibition	=	48	%					BAO_0000201	UO_0000187	http://qudt.org/vocab/unit#Percent	99813	CHEMBL710415	F	% inhibition against MCF-7 cells (breast cancer) at 0.4 ug/mL	1	Scientific Literature	Homo sapiens		9606	Intermediate	BAO_0000219	80224	CHEMBL387	CELL-LINE		MCF7	Homo sapiens	1	Non-molecular			16381	CHEMBL1134408	11311065	J. Med. Chem.	2001	44
CHEMBL212225	353379	CHEMBL212225	353379		37	418.85	4.02	124.73	0	COc1cc(O)c(Cl)cc1\C=C\2/S\C(=N\c3cccc(c3)C(=O)O)\N(C)C2=O	1733479	Inhibition	=	9	%					BAO_0000201	UO_0000187	http://qudt.org/vocab/unit#Percent	366376	CHEMBL866017	F	Cytotoxicity against human MCF7 cell line at 20 uM by MTT assay	1	Scientific Literature	Homo sapiens		9606	Intermediate	BAO_0000219	80224	CHEMBL387	CELL-LINE		MCF7	Homo sapiens	1	Non-molecular			31324	CHEMBL1137431	16854058	J. Med. Chem.	2006	49
CHEMBL425287	366318	CHEMBL425287	366318		23, 2-EtE2bisMATE	458.59	2.92	155.54	0	CCc1cc2[C@H]3CC[C@]4(C)[C@H](CC[C@H]4[C@@H]3CCc2cc1OS(=O)(=O)N)OS(=O)(=O)N	1805545	Inhibition	=	50	%					BAO_0000201	UO_0000187	http://qudt.org/vocab/unit#Percent	423926	CHEMBL871528	F	Antiproliferative activity against human MCF7 cell line at 70 nM	1	Scientific Literature	Homo sapiens		9606	Autocuration	BAO_0000219	80224	CHEMBL387	CELL-LINE		MCF7	Homo sapiens	1	Non-molecular			34849	CHEMBL1138865	17181151	J. Med. Chem.	2006	49
CHEMBL427041	347993	CHEMBL427041	347993		12	372.46	-.44	112.65	0	N[C@@H](Cc1ccc(O)cc1)C(=O)NCC23CC4CC(C2)CC(C4)(C3)C(=O)O	1732584	Inhibition					Not Determined			BAO_0000376			358448	CHEMBL866977	F	Antiproliferative activity against human MCF7 cell line at 100 uM relative to control	1	Scientific Literature	Homo sapiens		9606	Expert	BAO_0000219	80224	CHEMBL387	CELL-LINE		MCF7	Homo sapiens	1	Non-molecular			31195	CHEMBL1147809	16722632	J. Med. Chem.	2006	49
CHEMBL189746	319570	CHEMBL189746	319570		21	501.54	4.93	55.12	1	Cc1nn(C)c(Oc2ccccc2)c1\C=N\OCCN3CCN(Cc4ccc(cc4)C(F)(F)F)CC3	1493331	Inhibition	=	37.7	%					BAO_0000201	UO_0000187	http://qudt.org/vocab/unit#Percent	315942	CHEMBL825428	F	In vitro antiproliferative activity against MCF-7 cell line (human breast tumor) at 1 uM concentration	1	Scientific Literature	Homo sapiens		9606	Intermediate	BAO_0000219	80224	CHEMBL387	CELL-LINE		MCF7	Homo sapiens	1	Non-molecular			20543	CHEMBL1140245	15922597	Bioorg. Med. Chem. Lett.	2005	15
CHEMBL233330	393195	CHEMBL233330	393195		22	333.33	5.2	61.26	1	FC(F)(F)COc1sc2ccccc2c1c3ccccc3C#N	1949944	Inhibition	=	92	%					BAO_0000201	UO_0000187	http://qudt.org/vocab/unit#Percent	444593	CHEMBL894838	F	Cytotoxicity against MCF7 cells at 10 uM	1	Scientific Literature	Homo sapiens		9606	Autocuration	BAO_0000219	80224	CHEMBL387	CELL-LINE		MCF7	Homo sapiens	1	Non-molecular			36588	CHEMBL1148697	17498961	Bioorg. Med. Chem.	2007	15
CHEMBL237653	401296	CHEMBL237653	401296		27	225.24	-.72	66.84	0	CC(CO)N1C(=O)[C@@H]2[C@@H]3CC[C@@H](O3)[C@@H]2C1=O	1977348	Inhibition	<	10	%					BAO_0000201	UO_0000187	http://qudt.org/vocab/unit#Percent	448571	CHEMBL897720	F	Cytotoxicity against human MCF7 cells at 100 uM after 72 hrs by MTT assay	1	Scientific Literature	Homo sapiens		9606	Autocuration	BAO_0000219	80224	CHEMBL387	CELL-LINE		MCF7	Homo sapiens	1	Non-molecular			36906	CHEMBL1149648	17606377	Bioorg. Med. Chem.	2007	15
CHEMBL39517	57195	CHEMBL39517	57195		5	381.47	2.97	74.42	0	COc1ccc2c(C[C@H]3NC(=O)[C@@H]4CCCN4C3=O)c(CC=C(C)C)[nH]c2c1	2145026	Inhibition	>	100	%					BAO_0000201	UO_0000187	http://qudt.org/vocab/unit#Percent	475236	CHEMBL922087	F	Cytotoxicity against human MCF7 cells at 10 uM after 72 hrs by Cell Titer 96 Aqueous Non-Radioactive assay	1	Scientific Literature	Homo sapiens		9606	Autocuration	BAO_0000219	80224	CHEMBL387	CELL-LINE		MCF7	Homo sapiens	1	Non-molecular			39228	CHEMBL1144702	18321710	Bioorg. Med. Chem.	2008	16
CHEMBL507001	444203	CHEMBL507001	444203	DIOSCIN	2	869.04	1.17	235.67	3	C[C@@H]1CC[C@@]2(OC1)O[C@H]3C[C@H]4[C@@H]5CC=C6C[C@H](CC[C@]6(C)[C@H]5CC[C@]4(C)[C@H]3[C@@H]2C)O[C@@H]7O[C@H](CO)[C@@H](O[C@@H]8O[C@@H](C)[C@H](O)[C@@H](O)[C@H]8O)[C@H](O)[C@H]7O[C@@H]9O[C@@H](C)[C@H](O)[C@@H](O)[C@H]9O	2533523	Inhibition	=	7.3	%					BAO_0000201	UO_0000187	http://qudt.org/vocab/unit#Percent	482916	CHEMBL964294	F	Growth inhibition of human MCF7 cells implanted subcutaneously to NCr nu/nu mouse at 7.13 to 28.5 umol/kg, ip administered from day 3 to 6 after implantation measured on day 7 by MTT-based hollow-fiber test	1	Scientific Literature	Homo sapiens		9606	Autocuration	BAO_0000218	80224	CHEMBL387	CELL-LINE		MCF7	Homo sapiens	1	Non-molecular			41443	CHEMBL1150587	12088425	J. Nat. Prod.	2002	65
CHEMBL392078	401333	CHEMBL392078	401333		39	287.31	1.01	55.84	0	COc1ccc(CN2C(=O)[C@@H]3[C@@H]4CC[C@@H](O4)[C@@H]3C2=O)cc1	1977336	Inhibition	=	64	%					BAO_0000201	UO_0000187	http://qudt.org/vocab/unit#Percent	448571	CHEMBL897720	F	Cytotoxicity against human MCF7 cells at 100 uM after 72 hrs by MTT assay	1	Scientific Literature	Homo sapiens		9606	Autocuration	BAO_0000219	80224	CHEMBL387	CELL-LINE		MCF7	Homo sapiens	1	Non-molecular			36906	CHEMBL1149648	17606377	Bioorg. Med. Chem.	2007	15
CHEMBL209327	353107	CHEMBL209327	353107		10	491.5	7.06	137.56	1	OC(=O)c1ccc(cc1)c2oc(\C=N\Nc3nc(Nc4ccccc4)nc(Nc5ccccc5)n3)cc2	1733758	Inhibition	=	62	%					BAO_0000201	UO_0000187	http://qudt.org/vocab/unit#Percent	366376	CHEMBL866017	F	Cytotoxicity against human MCF7 cell line at 20 uM by MTT assay	1	Scientific Literature	Homo sapiens		9606	Intermediate	BAO_0000219	80224	CHEMBL387	CELL-LINE		MCF7	Homo sapiens	1	Non-molecular			31324	CHEMBL1137431	16854058	J. Med. Chem.	2006	49
CHEMBL2112545	1384796	CHEMBL2112545	1384796		GnRH-III	1259.33				NCCCC[C@H](NC(=O)[C@H](Cc1c[nH]c2ccccc12)NC(=O)[C@H](CC(=O)O)NC(=O)[C@H](Cc3c[nH]cn3)NC(=O)[C@H](CO)NC(=O)[C@H](Cc4c[nH]c5ccccc45)NC(=O)[C@H](Cc6c[nH]cn6)NC(=O)[C@@H]7NCCC7=O)C(=O)N8CCC[C@H]8C(=O)NCC(=O)N	559295	Inhibition	=	20	%					BAO_0000201	UO_0000187	http://qudt.org/vocab/unit#Percent	98958	CHEMBL705522	F	The concentration to inhibit cell proliferation of MCF-7 human tumor cell lines using the sulforhodamine B assay	1	Scientific Literature	Homo sapiens		9606	Intermediate	BAO_0000219	80224	CHEMBL387	CELL-LINE		MCF7	Homo sapiens	1	Non-molecular			14143	CHEMBL1130330	9341910	J. Med. Chem.	1997	40
CHEMBL209464	347920	CHEMBL209464	347920		8	358.43	-.46	112.65	0	N[C@@H](Cc1ccc(O)cc1)C(=O)NC2(C3CC4CC(CC2C4)C3)C(=O)O	1718506	Inhibition	=	7.5	%					BAO_0000201	UO_0000187	http://qudt.org/vocab/unit#Percent	358449	CHEMBL866978	F	Antiproliferative activity against human MCF7 cell line at 1000 uM relative to control	1	Scientific Literature	Homo sapiens		9606	Expert	BAO_0000219	80224	CHEMBL387	CELL-LINE		MCF7	Homo sapiens	1	Non-molecular			31195	CHEMBL1147809	16722632	J. Med. Chem.	2006	49
CHEMBL286649	44859	CHEMBL286649	44859		17	508.5	3.5	121.5	1	COc1cc(cc(OC)c1O)[C@@H]2c3cc4OCOc4cc3[C@@H](Nc5ccc(N)cc5)[C@H]6COC(=O)[C@]26F	525531	Inhibition	=	5.8	%					BAO_0000201	UO_0000187	http://qudt.org/vocab/unit#Percent	99964	CHEMBL713525	F	% inhibition against MCF-7 cells (breast cancer) at 0.4 ug/mL	1	Scientific Literature	Homo sapiens		9606	Intermediate	BAO_0000219	80224	CHEMBL387	CELL-LINE		MCF7	Homo sapiens	1	Non-molecular			16381	CHEMBL1134408	11311065	J. Med. Chem.	2001	44
CHEMBL209464	347920	CHEMBL209464	347920		8	358.43	-.46	112.65	0	N[C@@H](Cc1ccc(O)cc1)C(=O)NC2(C3CC4CC(CC2C4)C3)C(=O)O	1718392	Inhibition	=	2.4	%					BAO_0000201	UO_0000187	http://qudt.org/vocab/unit#Percent	358447	CHEMBL866976	F	Antiproliferative activity against human MCF7 cell line at 10 uM relative to control	1	Scientific Literature	Homo sapiens		9606	Expert	BAO_0000219	80224	CHEMBL387	CELL-LINE		MCF7	Homo sapiens	1	Non-molecular			31195	CHEMBL1147809	16722632	J. Med. Chem.	2006	49
CHEMBL415044	348001	CHEMBL415044	348001		14	386.48	-.41	112.65	0	N[C@@H](Cc1ccc(O)cc1)C(=O)NCC23CC4CC(C2)CC(CC(=O)O)(C4)C3	1732647	Inhibition					Not Determined			BAO_0000376			358449	CHEMBL866978	F	Antiproliferative activity against human MCF7 cell line at 1000 uM relative to control	1	Scientific Literature	Homo sapiens		9606	Expert	BAO_0000219	80224	CHEMBL387	CELL-LINE		MCF7	Homo sapiens	1	Non-molecular			31195	CHEMBL1147809	16722632	J. Med. Chem.	2006	49
CHEMBL1825088	1175195	CHEMBL1825088	1175195		48	520.74	5.31	93.06	2	CC(C)CCC[C@@H](C)[C@H]1CC[C@H]2[C@H]3[C@H](CC[C@]12C)[C@@]4(C)CC[C@H](O)C[C@]4(O)[C@H](OC(=O)C)[C@@H]3OC(=O)C	6338950	Inhibition					Dose-dependent effect			BAO_0000376			767336	CHEMBL1825448	F	Cytotoxicity against human MCF7 cells assessed as cell viability after 48 hrs by alamar blue assay	1	Scientific Literature	Homo sapiens		9606	Autocuration	BAO_0000219	80224	CHEMBL387	CELL-LINE		MCF7	Homo sapiens	1	Non-molecular			58835	CHEMBL1821637	21797280	J. Med. Chem.	2011	54
CHEMBL137922	231545	CHEMBL137922	231545		30	282.29	3.27	64.47	0	COc1ccc(cc1OC)c2nc(O)c3ccccc3n2	931099	Inhibition	=	48	%					BAO_0000201	UO_0000187	http://qudt.org/vocab/unit#Percent	98955	CHEMBL705519	F	Tested in vitro for cytotoxic activity against breast cancer(MCF-7) cell line	1	Scientific Literature	Homo sapiens		9606	Expert	BAO_0000219	80224	CHEMBL387	CELL-LINE		MCF7	Homo sapiens	1	Non-molecular			15718	CHEMBL1133524	11087572	J. Med. Chem.	2000	43
CHEMBL489	6402	CHEMBL489	6402	AFIMOXIFENE	4-OH- TAM Z	387.51	6.08	32.7	1	CC\C(=C(/c1ccc(O)cc1)\c2ccc(OCCN(C)C)cc2)\c3ccccc3	610783	Inhibition	=	81	%					BAO_0000201	UO_0000187	http://qudt.org/vocab/unit#Percent	99817	CHEMBL710419	F	Percent of inhibitory activity against proliferation of MCF-7 cells in presence of 10e-6 M concentration of [3H]estradiol (E2).	1	Scientific Literature	Homo sapiens		9606	Expert	BAO_0000219	80224	CHEMBL387	CELL-LINE		MCF7	Homo sapiens	1	Non-molecular			10229	CHEMBL1124584	2769681	J. Med. Chem.	1989	32
CHEMBL189850	320084	CHEMBL189850	320084		15	484.55	5.65	87.83	1	Cc1nn(c(Oc2ccccc2)c1\C=N\OCc3ccc(cc3)C(=O)OC(C)(C)C)c4ccccn4	1493073	Inhibition	=	-14.8	%			Outside typical range		BAO_0000201	UO_0000187	http://qudt.org/vocab/unit#Percent	315942	CHEMBL825428	F	In vitro antiproliferative activity against MCF-7 cell line (human breast tumor) at 1 uM concentration	1	Scientific Literature	Homo sapiens		9606	Intermediate	BAO_0000219	80224	CHEMBL387	CELL-LINE		MCF7	Homo sapiens	1	Non-molecular			20543	CHEMBL1140245	15922597	Bioorg. Med. Chem. Lett.	2005	15
CHEMBL13786	13432	CHEMBL13786	13432		OGF, 7	573.66	-2.76	225.24	2	CSCC[C@H](NC(=O)[C@H](Cc1ccccc1)NC(=O)CNC(=O)CNC(=O)[C@@H](N)Cc2ccc(O)cc2)C(=O)O	1718498	Inhibition	=	15.4	%					BAO_0000201	UO_0000187	http://qudt.org/vocab/unit#Percent	358449	CHEMBL866978	F	Antiproliferative activity against human MCF7 cell line at 1000 uM relative to control	1	Scientific Literature	Homo sapiens		9606	Expert	BAO_0000219	80224	CHEMBL387	CELL-LINE		MCF7	Homo sapiens	1	Non-molecular			31195	CHEMBL1147809	16722632	J. Med. Chem.	2006	49
CHEMBL520507	483464	CHEMBL520507	483464	HYPERXANTHONE A	4	344.32	2.37	116.45	0	CC(C)(O)C1Cc2c(O1)c(O)cc3Oc4cc(O)cc(O)c4C(=O)c23	2430903	Inhibition	=	27	%					BAO_0000201	UO_0000187	http://qudt.org/vocab/unit#Percent	481555	CHEMBL1001923	F	Cytotoxicity against human MCF7 cells at 20 mcg/mL after 3 days by SRB assay	1	Scientific Literature	Homo sapiens		9606	Autocuration	BAO_0000219	80224	CHEMBL387	CELL-LINE		MCF7	Homo sapiens	1	Non-molecular			40913	CHEMBL1148947	15568778	J. Nat. Prod.	2004	67
CHEMBL484836	483483	CHEMBL484836	483483	HYPERXANTHONE D	7	328.32	3.05	107.22	0	CC(=C)C(O)Cc1c(O)ccc2Oc3cc(O)cc(O)c3C(=O)c12	2430904	Inhibition	=	34	%					BAO_0000201	UO_0000187	http://qudt.org/vocab/unit#Percent	481555	CHEMBL1001923	F	Cytotoxicity against human MCF7 cells at 20 mcg/mL after 3 days by SRB assay	1	Scientific Literature	Homo sapiens		9606	Autocuration	BAO_0000219	80224	CHEMBL387	CELL-LINE		MCF7	Homo sapiens	1	Non-molecular			40913	CHEMBL1148947	15568778	J. Nat. Prod.	2004	67
CHEMBL3127545	1624171	CHEMBL3127545	1624171		11a	460.61	5.5	65.22	1	CC(=O)O[C@H]1CC[C@]2(C)[C@H]3CC[C@@]4(C)[C@@H](CC[C@@H]4c5oc(nn5)c6ccccc6)[C@@H]3CC=C2C1	13953570	Inhibition	=	22.6	%					BAO_0000201	UO_0000187	http://qudt.org/vocab/unit#Percent	1297690	CHEMBL3130984	F	Cytotoxicity against human MCF7 cells at 10 uM after 72 hrs by MTT assay	1	Scientific Literature	Homo sapiens		9606	Autocuration	BAO_0000219	80224	CHEMBL387	CELL-LINE		MCF7	Homo sapiens	1	Non-molecular			77177	CHEMBL3124875	24518189	Bioorg. Med. Chem. Lett.	2014	24
CHEMBL3127552	1624178	CHEMBL3127552	1624178		7b	463.61	3.87	80.65	0	CC(=O)O[C@H]1CC[C@]2(C)[C@H]3CC[C@]4(C)[C@H](CC[C@H]4[C@@H]3CC=C2C1)\C=N\NC(=O)c5cccnc5	13953577	Inhibition	<	20	%					BAO_0000201	UO_0000187	http://qudt.org/vocab/unit#Percent	1297690	CHEMBL3130984	F	Cytotoxicity against human MCF7 cells at 10 uM after 72 hrs by MTT assay	1	Scientific Literature	Homo sapiens		9606	Autocuration	BAO_0000219	80224	CHEMBL387	CELL-LINE		MCF7	Homo sapiens	1	Non-molecular			77177	CHEMBL3124875	24518189	Bioorg. Med. Chem. Lett.	2014	24
CHEMBL3093551	1607933	CHEMBL3093551	1607933		9					COc1cccc(c1)[Si](C)(C)c2cc(OC)c(OC)c(OC)c2	13850484	Inhibition	=	52	%					BAO_0000201	UO_0000187	http://qudt.org/vocab/unit#Percent	1278982	CHEMBL3097628	F	Cytotoxicity against human MCF7 cells at 30 uM after 3 days	1	Scientific Literature	Homo sapiens		9606	Autocuration	BAO_0000219	80224	CHEMBL387	CELL-LINE		MCF7	Homo sapiens	1	Non-molecular			76167	CHEMBL3091408	24139940	Bioorg. Med. Chem.	2013	21
CHEMBL1164085	645360	CHEMBL1164085	645360		22	272.3	3.76	37.29	0	OC1=Cc2c(ccc3cccc(C1=O)c23)c4ccccc4	3329251	Inhibition	=	19	%					BAO_0000201	UO_0000187	http://qudt.org/vocab/unit#Percent	639387	CHEMBL1167767	A	Cytotoxicity against human MCF7 cells assessed as growth inhibition at 10 uM after 72 hrs by MTT assay	1	Scientific Literature	Homo sapiens		9606	Autocuration	BAO_0000219	80224	CHEMBL387	CELL-LINE		MCF7	Homo sapiens	1	Non-molecular			51555	CHEMBL1165954	20472446	Bioorg. Med. Chem.	2010	18
CHEMBL292980	92179	CHEMBL292980	92179		27	606.6	3.51	196.18	2	CSC1=CC=C2C(=CC1=O)[C@H](CCc3cc(OC(=O)C)c(OC(=O)C)c(OC(=O)C)c23)NC(=O)c4ccc(cc4)[N+](=O)[O-]	1155781	Inhibition	=	23	%					BAO_0000201	UO_0000187	http://qudt.org/vocab/unit#Percent	100465	CHEMBL715116	F	In vitro percent inhibition of MCF-7, breast adenocarcinoma.; Range 23-48	1	Scientific Literature	Homo sapiens		9606	Intermediate	BAO_0000219	80224	CHEMBL387	CELL-LINE		MCF7	Homo sapiens	1	Non-molecular			14425	CHEMBL1131236	9599244	J. Med. Chem.	1998	41
CHEMBL426146	352804	CHEMBL426146	352804		3	469.45	.84	213.54	2	Nc1nc(O)c2nc(CCCNc3ccc(cc3)C(=O)NC(CCC(=O)O)C(=O)O)cnc2n1	1733890	Inhibition	=	0	%					BAO_0000201	UO_0000187	http://qudt.org/vocab/unit#Percent	366376	CHEMBL866017	F	Cytotoxicity against human MCF7 cell line at 20 uM by MTT assay	1	Scientific Literature	Homo sapiens		9606	Intermediate	BAO_0000219	80224	CHEMBL387	CELL-LINE		MCF7	Homo sapiens	1	Non-molecular			31324	CHEMBL1137431	16854058	J. Med. Chem.	2006	49
CHEMBL135	27626	CHEMBL135	27626	ESTRADIOL	estradiol	272.38	3.84	40.46	0	C[C@]12CC[C@H]3[C@@H](CCc4cc(O)ccc34)[C@@H]1CC[C@@H]2O	1041051	Inhibition					Not Active			BAO_0000376			100578	CHEMBL707590	F	Inhibition of 17-beta-estradiol induced MCF-7 cell proliferation; NA=not active	1	Scientific Literature	Homo sapiens		9606	Expert	BAO_0000219	80224	CHEMBL387	CELL-LINE		MCF7	Homo sapiens	1	Non-molecular			16073	CHEMBL1134571	11495597	J. Med. Chem.	2001	44
CHEMBL240954	407240	CHEMBL240954	407240		1, SL0101	516.45	1.59	178.28	2	C[C@@H]1O[C@@H](OC2=C(Oc3cc(O)cc(O)c3C2=O)c4ccc(O)cc4)[C@H](O)[C@H](OC(=O)C)[C@H]1OC(=O)C	12652498	Inhibition					Active			BAO_0000376			939964	CHEMBL2327516	F	Decrease in cyclin D1 level in human PMA-stimulated MCF7 cells at 100 uM pretreated for 2 hrs prior to PMA addition measured after 20 mins by immunoblot analysis	1	Scientific Literature	Homo sapiens		9606	Autocuration	BAO_0000219	80224	CHEMBL387	CELL-LINE		MCF7	Homo sapiens	1	Non-molecular			72016	CHEMBL2321721		ACS Med. Chem. Lett.	2013	4
CHEMBL236712	399710	CHEMBL236712	399710		26	512.72	6.08	80.67	2	C[C@@H]1CC[C@]2(C)CC[C@]3(C)C(=CC(=O)[C@@H]4[C@@]5(C)CC[C@H](OC(=O)C)[C@@](C)([C@@H]5CC[C@@]34C)C(=O)O)[C@@H]2[C@H]1C	2000462	Inhibition	=	21	%					BAO_0000201	UO_0000187	http://qudt.org/vocab/unit#Percent	451295	CHEMBL901506	F	Cytotoxicity against human MCF7 cells at 10 uM after 48 hrs	1	Scientific Literature	Homo sapiens		9606	Autocuration	BAO_0000219	80224	CHEMBL387	CELL-LINE		MCF7	Homo sapiens	1	Non-molecular			37176	CHEMBL1138253	17950603	Bioorg. Med. Chem. Lett.	2007	17
CHEMBL64918	102535	CHEMBL64918	102535		16	367.49	5.46	30.27	1	CN(C)c1ccc(cc1)C(=C(C#N)c2ccccc2)c3ccc(cc3)N(C)C	623499	Inhibition	=	3	%					BAO_0000201	UO_0000187	http://qudt.org/vocab/unit#Percent	99818	CHEMBL710420	F	Percent of inhibitory activity versus 0.1 nm [3H]estradiol against proliferation of MCF-7 cells.	1	Scientific Literature	Homo sapiens		9606	Expert	BAO_0000219	80224	CHEMBL387	CELL-LINE		MCF7	Homo sapiens	1	Non-molecular			10229	CHEMBL1124584	2769681	J. Med. Chem.	1989	32
CHEMBL71325	112519	CHEMBL71325	112519		2	235.24	1.44	48	0	COC1=C(C)Oc2cc(OC)ccc2N1C=O	425401	Inhibition	=	49	%					BAO_0000201	UO_0000187	http://qudt.org/vocab/unit#Percent	99816	CHEMBL710418	F	In vitro anticancer activity against human breast (MCF-7) cell line	1	Scientific Literature	Homo sapiens		9606	Intermediate	BAO_0000219	80224	CHEMBL387	CELL-LINE		MCF7	Homo sapiens	1	Non-molecular			5609	CHEMBL1136088	12798338	Bioorg. Med. Chem. Lett.	2003	13
CHEMBL494283	468771	CHEMBL494283	468771		8	408.45	1.06	98.82	0	CN(C)CC(=O)Nc1ccc2C(=O)c3ccc(NC(=O)CN(C)C)cc3C(=O)c2c1	2453907	Inhibition	=	7.92	%					BAO_0000201	UO_0000187	http://qudt.org/vocab/unit#Percent	487617	CHEMBL1022800	F	Cytotoxicity against human MCF7 cells at 10 uM after 48 hrs by MTT assay	1	Scientific Literature	Homo sapiens		9606	Autocuration	BAO_0000219	80224	CHEMBL387	CELL-LINE		MCF7	Homo sapiens	1	Non-molecular			43806	CHEMBL1155063	18571928	Bioorg. Med. Chem.	2008	16
CHEMBL288188	57181	CHEMBL288188	57181		4	351.44	2.98	65.19	0	CC(=CCc1[nH]c2ccccc2c1C[C@H]3NC(=O)[C@H]4CCCN4C3=O)C	2145045	Inhibition	>	100	%					BAO_0000201	UO_0000187	http://qudt.org/vocab/unit#Percent	475237	CHEMBL922088	F	Cytotoxicity against human MCF7 cells at 100 uM after 72 hrs by Cell Titer 96 Aqueous Non-Radioactive assay	1	Scientific Literature	Homo sapiens		9606	Autocuration	BAO_0000219	80224	CHEMBL387	CELL-LINE		MCF7	Homo sapiens	1	Non-molecular			39228	CHEMBL1144702	18321710	Bioorg. Med. Chem.	2008	16
CHEMBL380694	347968	CHEMBL380694	347968		20	650.83	.53	196.15	2	CSCC[C@H](NC(=O)[C@H](Cc1ccccc1)NC(=O)C23CC4CC(CC(CNC(=O)[C@@H](N)Cc5ccc(O)cc5)(C4)C2)C3)C(=O)O	1732410	Inhibition					Not Determined			BAO_0000376			358428	CHEMBL870194	F	Antiproliferative activity against human MCF7 cell line at 1 uM relative to control	1	Scientific Literature	Homo sapiens		9606	Expert	BAO_0000219	80224	CHEMBL387	CELL-LINE		MCF7	Homo sapiens	1	Non-molecular			31195	CHEMBL1147809	16722632	J. Med. Chem.	2006	49
CHEMBL236906	399687	CHEMBL236906	399687		3	498.74	6.87	63.6	1	C[C@@H]1CC[C@]2(C)CC[C@]3(C)C(=CC[C@@H]4[C@@]5(C)CC[C@@H](OC(=O)C)[C@@](C)([C@@H]5CC[C@@]34C)C(=O)O)[C@@H]2[C@H]1C	2000485	Inhibition	=	0	%					BAO_0000201	UO_0000187	http://qudt.org/vocab/unit#Percent	451295	CHEMBL901506	F	Cytotoxicity against human MCF7 cells at 10 uM after 48 hrs	1	Scientific Literature	Homo sapiens		9606	Autocuration	BAO_0000219	80224	CHEMBL387	CELL-LINE		MCF7	Homo sapiens	1	Non-molecular			37176	CHEMBL1138253	17950603	Bioorg. Med. Chem. Lett.	2007	17
CHEMBL279301	31125	CHEMBL279301	31125		E-4-hydroxytamoxifen	387.51	6.08	32.7	1	CC\C(=C(\c1ccc(O)cc1)/c2ccc(OCCN(C)C)cc2)\c3ccccc3	3252277	Inhibition					Active			BAO_0000376			624267	CHEMBL1106111	F	Antiestrogenic activity in human MCF7 cells assessed as inhibition of estradiol-stimulated prolactin gene expression	1	Scientific Literature	Homo sapiens		9606	Autocuration	BAO_0000219	80224	CHEMBL387	CELL-LINE		MCF7	Homo sapiens	1	Non-molecular			50789	CHEMBL1156189	20334368	J. Med. Chem.	2010	53
CHEMBL436525	369396	CHEMBL436525	369396	ISOCYCLOBRASSININ	8a, Isocyclobrassinin	234.34	3.74	78.75	0	CSC1=NCc2[nH]c3ccccc3c2S1	1812194	Inhibition	<	10	%					BAO_0000201	UO_0000187	http://qudt.org/vocab/unit#Percent	424884	CHEMBL910132	A	Cytotoxicity against human MCF7 cells at 30 uM	1	Scientific Literature	Homo sapiens		9606	Autocuration	BAO_0000219	80224	CHEMBL387	CELL-LINE		MCF7	Homo sapiens	1	Non-molecular			34955	CHEMBL1146145	16997552	Bioorg. Med. Chem. Lett.	2006	16
CHEMBL415044	348001	CHEMBL415044	348001		14	386.48	-.41	112.65	0	N[C@@H](Cc1ccc(O)cc1)C(=O)NCC23CC4CC(C2)CC(CC(=O)O)(C4)C3	1732646	Inhibition					Not Determined			BAO_0000376			358448	CHEMBL866977	F	Antiproliferative activity against human MCF7 cell line at 100 uM relative to control	1	Scientific Literature	Homo sapiens		9606	Expert	BAO_0000219	80224	CHEMBL387	CELL-LINE		MCF7	Homo sapiens	1	Non-molecular			31195	CHEMBL1147809	16722632	J. Med. Chem.	2006	49
CHEMBL303857	102491	CHEMBL303857	102491		18	427.54	4.8	70.73	0	CN(C)Cc1cc(ccc1O)C(=C(C#N)c2ccccc2)c3ccc(O)c(CN(C)C)c3	628571	Inhibition	=	7	%					BAO_0000201	UO_0000187	http://qudt.org/vocab/unit#Percent	99818	CHEMBL710420	F	Percent of inhibitory activity versus 0.1 nm [3H]estradiol against proliferation of MCF-7 cells.	1	Scientific Literature	Homo sapiens		9606	Expert	BAO_0000219	80224	CHEMBL387	CELL-LINE		MCF7	Homo sapiens	1	Non-molecular			10229	CHEMBL1124584	2769681	J. Med. Chem.	1989	32
CHEMBL387470	186678	CHEMBL387470	186678		6	1300.43				NCCCC[C@H](NC(=O)[C@H](Cc1c[nH]c2ccccc12)NC(=O)[C@H](Cc3c[nH]cn3)NC(=O)[C@@H]4NCCC4=O)C(=O)N[C@@H](Cc5c[nH]cn5)C(=O)N[C@@H](CC(=O)O)C(=O)N[C@@H](Cc6c[nH]c7ccccc67)C(=O)N[C@@H](CCCCN)C(=O)N8CCC[C@@H]8C(=O)NCC(=O)N	578655	Inhibition	=	40	%					BAO_0000201	UO_0000187	http://qudt.org/vocab/unit#Percent	98959	CHEMBL712690	F	The concentration to inhibit colony formation of MCF-7 human tumor cell lines	1	Scientific Literature	Homo sapiens		9606	Intermediate	BAO_0000219	80224	CHEMBL387	CELL-LINE		MCF7	Homo sapiens	1	Non-molecular			14143	CHEMBL1130330	9341910	J. Med. Chem.	1997	40
CHEMBL303857	102491	CHEMBL303857	102491		18	427.54	4.8	70.73	0	CN(C)Cc1cc(ccc1O)C(=C(C#N)c2ccccc2)c3ccc(O)c(CN(C)C)c3	628573	Inhibition	=	36	%					BAO_0000201	UO_0000187	http://qudt.org/vocab/unit#Percent	99817	CHEMBL710419	F	Percent of inhibitory activity against proliferation of MCF-7 cells in presence of 10e-6 M concentration of [3H]estradiol (E2).	1	Scientific Literature	Homo sapiens		9606	Expert	BAO_0000219	80224	CHEMBL387	CELL-LINE		MCF7	Homo sapiens	1	Non-molecular			10229	CHEMBL1124584	2769681	J. Med. Chem.	1989	32
CHEMBL589745	597809	CHEMBL589745	597809		19	338.81	4.75	67.16	0	Clc1oc(cc1)c2cc(nc(c2)c3cccs3)c4cccnc4	3118640	Inhibition	=	2.87	%					BAO_0000201	UO_0000187	http://qudt.org/vocab/unit#Percent	613380	CHEMBL1067578	F	Cytotoxicity against human MCF7 cells in presence of 10% fetal bovine serum	1	Scientific Literature	Homo sapiens		9606	Autocuration	BAO_0000219	80224	CHEMBL387	CELL-LINE		MCF7	Homo sapiens	1	Non-molecular			49744	CHEMBL1157645	20188578	Bioorg. Med. Chem.	2010	18
CHEMBL81421	129103	CHEMBL81421	129103	(+)-ALPHA-TOCOPHERYL SUCCINATE	1, VES	530.78	10.3	72.83	2	CC(C)CCC[C@@H](C)CCC[C@@H](C)CCC[C@]1(C)CCc2c(C)c(OC(=O)CCC(=O)O)c(C)c(C)c2O1	3002196	Inhibition					Not Active			BAO_0000376			599788	CHEMBL1050795	F	Inhibition of human MCF7 cells adhesion to gelatinous matrix protein-coated surface at 100 uM after 60 mins by ELISA	1	Scientific Literature	Homo sapiens		9606	Autocuration	BAO_0000219	80224	CHEMBL387	CELL-LINE		MCF7	Homo sapiens	1	Non-molecular			48930	CHEMBL1156017	19708661	J. Med. Chem.	2009	52
CHEMBL568427	582244	CHEMBL568427	582244		2g	736.82	7.34	121.22	2	CCOP(=O)(OCC)C(Nc1ccc(Cc2ccc(NC(c3ccc(cc3)N(C)C)P(=O)(OCC)OCC)cc2)cc1)c4ccc(cc4)N(C)C	3010122	Inhibition	=	12.7	%					BAO_0000201	UO_0000187	http://qudt.org/vocab/unit#Percent	600727	CHEMBL1037439	F	Cytotoxicity against human MCF7 cells assessed as growth inhibition at 100 uM after 72 hrs by MTT assay	1	Scientific Literature	Homo sapiens		9606	Autocuration	BAO_0000219	80224	CHEMBL387	CELL-LINE		MCF7	Homo sapiens	1	Non-molecular			48890	CHEMBL1155977	19679380	Eur. J. Med. Chem.	2009	44
CHEMBL570632	582257	CHEMBL570632	582257		2n	676.56	.29	255.01	3	CCOP(=O)(OCC)C(NC1=Nc2[nH]cnc2C(=O)N1)c3ccc(cc3)C(NC4=Nc5[nH]cnc5C(=O)N4)P(=O)(OCC)OCC	3010128	Inhibition	=	12.7	%					BAO_0000201	UO_0000187	http://qudt.org/vocab/unit#Percent	600727	CHEMBL1037439	F	Cytotoxicity against human MCF7 cells assessed as growth inhibition at 100 uM after 72 hrs by MTT assay	1	Scientific Literature	Homo sapiens		9606	Autocuration	BAO_0000219	80224	CHEMBL387	CELL-LINE		MCF7	Homo sapiens	1	Non-molecular			48890	CHEMBL1155977	19679380	Eur. J. Med. Chem.	2009	44
CHEMBL53463	78759	CHEMBL53463	78759	DOXORUBICIN	Doxorubicin	543.52	-.04	206.07	3	COc1cccc2C(=O)c3c(O)c4C[C@](O)(C[C@H](O[C@H]5C[C@H](N)[C@H](O)[C@H](C)O5)c4c(O)c3C(=O)c12)C(=O)CO	3010129	Inhibition	=	65.47	%					BAO_0000201	UO_0000187	http://qudt.org/vocab/unit#Percent	600727	CHEMBL1037439	F	Cytotoxicity against human MCF7 cells assessed as growth inhibition at 100 uM after 72 hrs by MTT assay	1	Scientific Literature	Homo sapiens		9606	Autocuration	BAO_0000219	80224	CHEMBL387	CELL-LINE		MCF7	Homo sapiens	1	Non-molecular			48890	CHEMBL1155977	19679380	Eur. J. Med. Chem.	2009	44
CHEMBL589132	599745	CHEMBL589132	599745		6	642.66	2.03	273.97	3	OC(=O)c1ccc(O)c(c1)c2nc(cs2)C(=O)NCCOCCOCCNC(=O)c3csc(n3)c4cc(ccc4O)C(=O)O	3111926	Inhibition	=	0	%					BAO_0000201	UO_0000187	http://qudt.org/vocab/unit#Percent	611142	CHEMBL1068792	F	Antiproliferative activity against doxorubicin-resistant human MCF7 cells at 1 uM after 72 hrs by MTS assay	1	Scientific Literature	Homo sapiens		9606	Autocuration	BAO_0000219	80224	CHEMBL387	CELL-LINE		MCF7	Homo sapiens	1	Non-molecular			49898	CHEMBL1159061	20036563	Bioorg. Med. Chem.	2010	18
CHEMBL359744	462435	CHEMBL53463	78759	DOXORUBICIN HYDROCHLORIDE	adriamicin	543.52	-.04	206.07	3	Cl.COc1cccc2C(=O)c3c(O)c4C[C@](O)(C[C@H](O[C@H]5C[C@H](N)[C@H](O)[C@H](C)O5)c4c(O)c3C(=O)c12)C(=O)CO	5175577	Inhibition	=	69	%					BAO_0000201	UO_0000187	http://qudt.org/vocab/unit#Percent	715385	CHEMBL1664714	F	Cytotoxicity against human MCF7 cells at 1 uM after 48 hrs by MTT assay	1	Scientific Literature	Homo sapiens		9606	Autocuration	BAO_0000219	80224	CHEMBL387	CELL-LINE		MCF7	Homo sapiens	1	Non-molecular			55230	CHEMBL1649362	21090801	J. Nat. Prod.	2010	73
CHEMBL396191	401299	CHEMBL396191	401299		28	239.27	-.52	66.84	0	CC(C)(CO)N1C(=O)[C@@H]2[C@@H]3CC[C@@H](O3)[C@@H]2C1=O	1977347	Inhibition	<	10	%					BAO_0000201	UO_0000187	http://qudt.org/vocab/unit#Percent	448571	CHEMBL897720	F	Cytotoxicity against human MCF7 cells at 100 uM after 72 hrs by MTT assay	1	Scientific Literature	Homo sapiens		9606	Autocuration	BAO_0000219	80224	CHEMBL387	CELL-LINE		MCF7	Homo sapiens	1	Non-molecular			36906	CHEMBL1149648	17606377	Bioorg. Med. Chem.	2007	15
CHEMBL3087972	1605455	CHEMBL3087972	1605455		11e	414.54	3.13	90.98	0	C\C(=N\OC(=O)C1=CC[C@H]2[C@@H]3CC=C4C[C@H](CC[C@]4(C)[C@H]3CC[C@]12C)OC(=O)C)\N	13837133	Inhibition	=	89.3	%					BAO_0000201	UO_0000187	http://qudt.org/vocab/unit#Percent	1275236	CHEMBL3091208	F	Antiproliferative activity against human MCF7 cells at 30 uM after 72 hrs by MTT assay	1	Scientific Literature	Homo sapiens		9606	Autocuration	BAO_0000219	80224	CHEMBL387	CELL-LINE		MCF7	Homo sapiens	1	Non-molecular			76088	CHEMBL3085694	24211641	Eur. J. Med. Chem.	2013	70
CHEMBL3087964	1605447	CHEMBL3087964	1605447		10b	492.65	5.32	90.98	1	CC(=O)O[C@H]1CC[C@]2(C)[C@H]3CC[C@@]4(C)[C@@H](CC[C@@H]4C(=O)O\N=C(/N)\c5ccc(C)cc5)[C@@H]3CC=C2C1	13837142	Inhibition	=	76	%					BAO_0000201	UO_0000187	http://qudt.org/vocab/unit#Percent	1275236	CHEMBL3091208	F	Antiproliferative activity against human MCF7 cells at 30 uM after 72 hrs by MTT assay	1	Scientific Literature	Homo sapiens		9606	Autocuration	BAO_0000219	80224	CHEMBL387	CELL-LINE		MCF7	Homo sapiens	1	Non-molecular			76088	CHEMBL3085694	24211641	Eur. J. Med. Chem.	2013	70
CHEMBL3087922	1605405	CHEMBL3087922	1605405		15b	430.58	5.66	59.15	1	Cc1ccc(cc1)c2noc(n2)C3=CC[C@H]4[C@@H]5CC=C6C[C@@H](O)CC[C@]6(C)[C@H]5CC[C@]34C	13836739	Inhibition	=	28.8	%					BAO_0000201	UO_0000187	http://qudt.org/vocab/unit#Percent	1275238	CHEMBL3091210	F	Antiproliferative activity against human MCF7 cells at 10 uM after 72 hrs by MTT assay	1	Scientific Literature	Homo sapiens		9606	Autocuration	BAO_0000219	80224	CHEMBL387	CELL-LINE		MCF7	Homo sapiens	1	Non-molecular			76088	CHEMBL3085694	24211641	Eur. J. Med. Chem.	2013	70
CHEMBL3087963	1605446	CHEMBL3087963	1605446		10a	478.62	4.83	90.98	0	CC(=O)O[C@H]1CC[C@]2(C)[C@H]3CC[C@@]4(C)[C@@H](CC[C@@H]4C(=O)O\N=C(/N)\c5ccccc5)[C@@H]3CC=C2C1	13836758	Inhibition	=	42.1	%					BAO_0000201	UO_0000187	http://qudt.org/vocab/unit#Percent	1275238	CHEMBL3091210	F	Antiproliferative activity against human MCF7 cells at 10 uM after 72 hrs by MTT assay	1	Scientific Literature	Homo sapiens		9606	Autocuration	BAO_0000219	80224	CHEMBL387	CELL-LINE		MCF7	Homo sapiens	1	Non-molecular			76088	CHEMBL3085694	24211641	Eur. J. Med. Chem.	2013	70
CHEMBL3087917	1605399	CHEMBL3087917	1605399		14a	418.57	5.21	59.15	1	C[C@]12CC[C@H]3[C@@H](CC=C4C[C@@H](O)CC[C@]34C)[C@@H]1CC[C@@H]2c5onc(n5)c6ccccc6	13836793	Inhibition	=	40.5	%					BAO_0000201	UO_0000187	http://qudt.org/vocab/unit#Percent	1275238	CHEMBL3091210	F	Antiproliferative activity against human MCF7 cells at 10 uM after 72 hrs by MTT assay	1	Scientific Literature	Homo sapiens		9606	Autocuration	BAO_0000219	80224	CHEMBL387	CELL-LINE		MCF7	Homo sapiens	1	Non-molecular			76088	CHEMBL3085694	24211641	Eur. J. Med. Chem.	2013	70
CHEMBL209055	353108	CHEMBL209055	353108		11	495.51	5.41	134.09	2	COc1cc(\C=N\Nc2nc(Nc3ccc(F)cc3)nc(n2)N4CCCCC4)ccc1OCC(=O)O	1733735	Inhibition	=	49	%					BAO_0000201	UO_0000187	http://qudt.org/vocab/unit#Percent	366376	CHEMBL866017	F	Cytotoxicity against human MCF7 cell line at 20 uM by MTT assay	1	Scientific Literature	Homo sapiens		9606	Intermediate	BAO_0000219	80224	CHEMBL387	CELL-LINE		MCF7	Homo sapiens	1	Non-molecular			31324	CHEMBL1137431	16854058	J. Med. Chem.	2006	49
CHEMBL140434	231916	CHEMBL140434	231916		43	254.28	2.43	50.36	0	COc1cccc(c1)C2NC(=O)c3ccccc3N2	936767	Inhibition	=	48	%					BAO_0000201	UO_0000187	http://qudt.org/vocab/unit#Percent	98955	CHEMBL705519	F	Tested in vitro for cytotoxic activity against breast cancer(MCF-7) cell line	1	Scientific Literature	Homo sapiens		9606	Expert	BAO_0000219	80224	CHEMBL387	CELL-LINE		MCF7	Homo sapiens	1	Non-molecular			15718	CHEMBL1133524	11087572	J. Med. Chem.	2000	43
CHEMBL293234	102602	CHEMBL293234	102602		8	327.38	5.14	64.25	1	Cc1ccc(cc1)C(=C(c2ccc(O)cc2)c3ccc(O)cc3)C#N	614600	Inhibition	=	13	%					BAO_0000201	UO_0000187	http://qudt.org/vocab/unit#Percent	99818	CHEMBL710420	F	Percent of inhibitory activity versus 0.1 nm [3H]estradiol against proliferation of MCF-7 cells.	1	Scientific Literature	Homo sapiens		9606	Expert	BAO_0000219	80224	CHEMBL387	CELL-LINE		MCF7	Homo sapiens	1	Non-molecular			10229	CHEMBL1124584	2769681	J. Med. Chem.	1989	32
CHEMBL234122	393229	CHEMBL234122	393229		43	263.31	4.14	69.09	0	O=Cc1c(sc2ccccc12)c3ccccc3C#N	1949937	Inhibition	=	38	%					BAO_0000201	UO_0000187	http://qudt.org/vocab/unit#Percent	444593	CHEMBL894838	F	Cytotoxicity against MCF7 cells at 10 uM	1	Scientific Literature	Homo sapiens		9606	Autocuration	BAO_0000219	80224	CHEMBL387	CELL-LINE		MCF7	Homo sapiens	1	Non-molecular			36588	CHEMBL1148697	17498961	Bioorg. Med. Chem.	2007	15
CHEMBL393544	399713	CHEMBL393544	399713		29	427.71	5.77	46.25	1	C[C@@H]1CC[C@]2(C)CC[C@]3(C)C(=CC[C@@H]4[C@@]5(C)CC[C@H](O)[C@](C)(N)[C@@H]5CC[C@@]34C)[C@@H]2[C@H]1C	2000459	Inhibition	=	0	%					BAO_0000201	UO_0000187	http://qudt.org/vocab/unit#Percent	451295	CHEMBL901506	F	Cytotoxicity against human MCF7 cells at 10 uM after 48 hrs	1	Scientific Literature	Homo sapiens		9606	Autocuration	BAO_0000219	80224	CHEMBL387	CELL-LINE		MCF7	Homo sapiens	1	Non-molecular			37176	CHEMBL1138253	17950603	Bioorg. Med. Chem. Lett.	2007	17
CHEMBL1095363	628769	CHEMBL1095363	628769		8c	257.2	-1.73	121.21	0	OC(=O)C[C@H](N1C(=O)[C@@H]2COC[C@@H]2C1=O)C(=O)O	3278554	Inhibition	=	13	%					BAO_0000201	UO_0000187	http://qudt.org/vocab/unit#Percent	629621	CHEMBL1121190	F	Cytotoxicity against human MCF7 cells at 100 uM after 72 hrs by MTT assay	1	Scientific Literature	Homo sapiens		9606	Autocuration	BAO_0000219	80224	CHEMBL387	CELL-LINE		MCF7	Homo sapiens	1	Non-molecular			51051	CHEMBL1157873	20153915	Eur. J. Med. Chem.	2010	45
CHEMBL432519	85707	CHEMBL432519	85707	TINGENONE	19	420.58	4.91	54.37	0	C[C@@H]1C[C@@H]2[C@@](C)(CC[C@]3(C)C4=CC=C5C(=C(O)C(=O)C=C5[C@]4(C)CC[C@@]23C)C)CC1=O	5175571	Inhibition	=	97	%					BAO_0000201	UO_0000187	http://qudt.org/vocab/unit#Percent	715386	CHEMBL1664715	F	Cytotoxicity against human MCF7 cells at 10 uM after 48 hrs by MTT assay	1	Scientific Literature	Homo sapiens		9606	Autocuration	BAO_0000219	80224	CHEMBL387	CELL-LINE		MCF7	Homo sapiens	1	Non-molecular			55230	CHEMBL1649362	21090801	J. Nat. Prod.	2010	73
CHEMBL227759	376849	CHEMBL227759	376849		3	291.43	5.48	49.33	1	CCCCCCCCCCCC(=O)Nc1ccc(O)cc1	1857857	Inhibition	=	22	%					BAO_0000201	UO_0000187	http://qudt.org/vocab/unit#Percent	432567	CHEMBL918273	F	Growth inhibition of human estrogen receptor expressing MCF7 cells at 4 uM after 68 hrs relative to control	1	Scientific Literature	Homo sapiens		9606	Autocuration	BAO_0000219	80224	CHEMBL387	CELL-LINE		MCF7	Homo sapiens	1	Non-molecular			35524	CHEMBL1144558	17092729	Bioorg. Med. Chem.	2007	15
CHEMBL394128	392436	CHEMBL394128	392436		5	418.61	4.11	80.92	0	C[C@H](CCCC(C)(C)O)[C@H]1CC[C@H]2C(=CCC[C@]12C)\C=C/C3=C[C@@H](O)[C@H](O)[C@H](O)C3	1946492	Inhibition	=	70	%					BAO_0000201	UO_0000187	http://qudt.org/vocab/unit#Percent	443758	CHEMBL891941	F	Antiproliferative activity against human MCF7 cells at 1 uM after 72 hrs relative to 1-alpha,25-(OH)2-D3	1	Scientific Literature	Homo sapiens		9606	Autocuration	BAO_0000219	80224	CHEMBL387	CELL-LINE		MCF7	Homo sapiens	1	Non-molecular			36516	CHEMBL1147961	17412598	Bioorg. Med. Chem.	2007	15
CHEMBL376316	376847	CHEMBL376316	376847		1	277.44	6.37	32.26	1	CCCCCCCCCCCCNc1ccc(O)cc1	1857859	Inhibition	=	100	%					BAO_0000201	UO_0000187	http://qudt.org/vocab/unit#Percent	432568	CHEMBL918274	F	Growth inhibition of human estrogen receptor deficient adriamycin-resistant MCF7 cells at 4 uM after 68 hrs relative to control	1	Scientific Literature	Homo sapiens		9606	Autocuration	BAO_0000219	80224	CHEMBL387	CELL-LINE		MCF7	Homo sapiens	1	Non-molecular			35524	CHEMBL1144558	17092729	Bioorg. Med. Chem.	2007	15
CHEMBL437964	399686	CHEMBL437964	399686	11-KETO BOSWELLIC ACID	2	470.68	5.7	74.59	1	C[C@@H]1CC[C@]2(C)CC[C@]3(C)C(=CC(=O)[C@@H]4[C@@]5(C)CC[C@@H](O)[C@@](C)([C@@H]5CC[C@@]34C)C(=O)O)[C@@H]2[C@H]1C	2000486	Inhibition	=	0	%					BAO_0000201	UO_0000187	http://qudt.org/vocab/unit#Percent	451295	CHEMBL901506	F	Cytotoxicity against human MCF7 cells at 10 uM after 48 hrs	1	Scientific Literature	Homo sapiens		9606	Autocuration	BAO_0000219	80224	CHEMBL387	CELL-LINE		MCF7	Homo sapiens	1	Non-molecular			37176	CHEMBL1138253	17950603	Bioorg. Med. Chem. Lett.	2007	17
CHEMBL415044	348001	CHEMBL415044	348001		14	386.48	-.41	112.65	0	N[C@@H](Cc1ccc(O)cc1)C(=O)NCC23CC4CC(C2)CC(CC(=O)O)(C4)C3	1732645	Inhibition					Not Determined			BAO_0000376			358447	CHEMBL866976	F	Antiproliferative activity against human MCF7 cell line at 10 uM relative to control	1	Scientific Literature	Homo sapiens		9606	Expert	BAO_0000219	80224	CHEMBL387	CELL-LINE		MCF7	Homo sapiens	1	Non-molecular			31195	CHEMBL1147809	16722632	J. Med. Chem.	2006	49
CHEMBL590723	600122	CHEMBL590723	600122		3	282.29	-.07	96.22	0	COC(=O)C[C@H](O)[C@@H]1O[C@H]([C@@H](O)[C@@H]1O)c2ccccc2	3090688	Inhibition	<	50	%					BAO_0000201	UO_0000187	http://qudt.org/vocab/unit#Percent	611176	CHEMBL1065698	F	Antiproliferative activity against human MCF7 cells at 250 uM after 48 hrs by SRB assay	1	Scientific Literature	Homo sapiens		9606	Autocuration	BAO_0000219	80224	CHEMBL387	CELL-LINE		MCF7	Homo sapiens	1	Non-molecular			49900	CHEMBL1159063	20036566	Bioorg. Med. Chem.	2010	18
CHEMBL1077079	614926	CHEMBL1077079	614926	KHAINAOSIDE B	15, Khainaoside B	552.52	.13	201.66	3	COc1cc(\C=C\C(=O)O[C@H]2C[C@H]3[C@@H]([C@@H]2C)[C@H](O[C@@H]4O[C@H](CO)[C@@H](O)[C@H](O)[C@H]4O)OC=C3C(=O)O)ccc1O	3194162	Inhibition	>	90	%					BAO_0000201	UO_0000187	http://qudt.org/vocab/unit#Percent	621032	CHEMBL1109382	F	Antiestrogenic activity in human MCF7 cells assessed as inhibition of E2-enhanced cell proliferation at 0.1 to 100 uM after 96 hrs by alamar blue assay	1	Scientific Literature	Homo sapiens		9606	Autocuration	BAO_0000219	80224	CHEMBL387	CELL-LINE		MCF7	Homo sapiens	1	Non-molecular			50316	CHEMBL1154802	19943620	J. Nat. Prod.	2009	72
CHEMBL1098025	629167	CHEMBL1098025	629167		11i	228.31	-.19	65.92	0	CN(C)CCN1C(=O)[C@@H]2CSC[C@@H]2C1=O	3278446	Inhibition	=	13	%					BAO_0000201	UO_0000187	http://qudt.org/vocab/unit#Percent	629621	CHEMBL1121190	F	Cytotoxicity against human MCF7 cells at 100 uM after 72 hrs by MTT assay	1	Scientific Literature	Homo sapiens		9606	Autocuration	BAO_0000219	80224	CHEMBL387	CELL-LINE		MCF7	Homo sapiens	1	Non-molecular			51051	CHEMBL1157873	20153915	Eur. J. Med. Chem.	2010	45
CHEMBL1095028	628688	CHEMBL1095028	628688		10n	196.25	-.01	49.41	0	CCCCN1C(=O)[C@@H]2CNC[C@@H]2C1=O	3278401	Inhibition	<	10	%					BAO_0000201	UO_0000187	http://qudt.org/vocab/unit#Percent	629621	CHEMBL1121190	F	Cytotoxicity against human MCF7 cells at 100 uM after 72 hrs by MTT assay	1	Scientific Literature	Homo sapiens		9606	Autocuration	BAO_0000219	80224	CHEMBL387	CELL-LINE		MCF7	Homo sapiens	1	Non-molecular			51051	CHEMBL1157873	20153915	Eur. J. Med. Chem.	2010	45
CHEMBL1086810	628992	CHEMBL1086810	628992		10a	278.26	-4.5	115.39	0	OC(=O)[C@H](Cc1c[nH]cn1)N2C(=O)[C@@H]3CNC[C@@H]3C2=O	3278320	Inhibition	<	10	%					BAO_0000201	UO_0000187	http://qudt.org/vocab/unit#Percent	629621	CHEMBL1121190	F	Cytotoxicity against human MCF7 cells at 100 uM after 72 hrs by MTT assay	1	Scientific Literature	Homo sapiens		9606	Autocuration	BAO_0000219	80224	CHEMBL387	CELL-LINE		MCF7	Homo sapiens	1	Non-molecular			51051	CHEMBL1157873	20153915	Eur. J. Med. Chem.	2010	45
CHEMBL1087672	614979	CHEMBL1087672	614979		2, 15-hydroxysclerosporin	250.33	2.8	57.53	0	CC(C)[C@H]1CC=C([C@@H]2CCC(=C[C@H]12)CO)C(=O)O	3198796	Inhibition					Not Active			BAO_0000376			615819	CHEMBL1101734	F	Cytotoxicity against human MCF7 cells at 100 uM after 48 hrs by sulforhodamine B assay	1	Scientific Literature	Homo sapiens		9606	Autocuration	BAO_0000219	80224	CHEMBL387	CELL-LINE		MCF7	Homo sapiens	1	Non-molecular			50394	CHEMBL1154880	20052971	J. Nat. Prod.	2010	73
CHEMBL1097541	628942	CHEMBL1097541	628942		CAB-SHZH-03	520.61	5.6	86.61	2	CO[C@@H]1O[C@H](COc2ccc(cc2)c3ccccc3)[C@@H](O)[C@H](O)[C@H]1Oc4ccc(OC5CCCCC5)cc4	3274598	Inhibition	=	51	%					BAO_0000201	UO_0000187	http://qudt.org/vocab/unit#Percent	630848	CHEMBL1109218	F	Cytotoxicity against human MCF7 cells at 20 uM after 48 hrs by MTT assay	1	Scientific Literature	Homo sapiens		9606	Autocuration	BAO_0000219	80224	CHEMBL387	CELL-LINE		MCF7	Homo sapiens	1	Non-molecular			51085	CHEMBL1157907	20356741	Bioorg. Med. Chem. Lett.	2010	20
CHEMBL1097842	628944	CHEMBL1097842	628944		CAB-SHZH-05	498.61	5.59	86.61	1	CO[C@H]1O[C@H](COc2ccc3CCCCc3c2)[C@@H](O)[C@H](O)[C@H]1Oc4ccc(OC5CCCCC5)cc4	3274600	Inhibition	=	45	%					BAO_0000201	UO_0000187	http://qudt.org/vocab/unit#Percent	630848	CHEMBL1109218	F	Cytotoxicity against human MCF7 cells at 20 uM after 48 hrs by MTT assay	1	Scientific Literature	Homo sapiens		9606	Autocuration	BAO_0000219	80224	CHEMBL387	CELL-LINE		MCF7	Homo sapiens	1	Non-molecular			51085	CHEMBL1157907	20356741	Bioorg. Med. Chem. Lett.	2010	20
CHEMBL1684601	1074905	CHEMBL1684601	1074905		6k	351.45	3.49	66.22	0	C(CNc1nc(NCc2occc2)c3ccccc3n1)CN4CCCC4	5249594	Inhibition					Not Determined			BAO_0000376			727214	CHEMBL1687239	F	Cytotoxicity against human MCF7 cells at 10 uM after 2 days by MTT assay	1	Scientific Literature	Homo sapiens		9606	Autocuration	BAO_0000219	80224	CHEMBL387	CELL-LINE		MCF7	Homo sapiens	1	Non-molecular			55838	CHEMBL1681778	21353544	Bioorg. Med. Chem. Lett.	2011	21
CHEMBL1684604	1074908	CHEMBL1684604	1074908		7a	364.37	4.76	72.21	0	COc1ccc(Nc2nc(NCc3occc3)c4cc(F)ccc4n2)cc1	5249598	Inhibition					Not Determined			BAO_0000376			727214	CHEMBL1687239	F	Cytotoxicity against human MCF7 cells at 10 uM after 2 days by MTT assay	1	Scientific Literature	Homo sapiens		9606	Autocuration	BAO_0000219	80224	CHEMBL387	CELL-LINE		MCF7	Homo sapiens	1	Non-molecular			55838	CHEMBL1681778	21353544	Bioorg. Med. Chem. Lett.	2011	21
CHEMBL1681818	1074900	CHEMBL1681818	1074900		6f	311.38	2.97	66.22	0	CN(C)CCNc1nc(NCc2occc2)c3ccccc3n1	5249589	Inhibition					Not Determined			BAO_0000376			727214	CHEMBL1687239	F	Cytotoxicity against human MCF7 cells at 10 uM after 2 days by MTT assay	1	Scientific Literature	Homo sapiens		9606	Autocuration	BAO_0000219	80224	CHEMBL387	CELL-LINE		MCF7	Homo sapiens	1	Non-molecular			55838	CHEMBL1681778	21353544	Bioorg. Med. Chem. Lett.	2011	21
CHEMBL1668826	1067639	CHEMBL1668826	1067639		6	390.32	6.11	37.29	1	C\C(=C/C=C/C(=C/C(=O)O)/C)\C=C\c1ccc(cc1C(F)(F)F)C(F)(F)F	5198874	Inhibition	=	13.9	%					BAO_0000201	UO_0000187	http://qudt.org/vocab/unit#Percent	716424	CHEMBL1670048	F	Antiproliferative activity against human MCF7 cells expressing estrogen receptor assessed as cell growth inhibition 5 uM after 72 hrs by WST-1 assay relative to control	1	Scientific Literature	Homo sapiens		9606	Autocuration	BAO_0000219	80224	CHEMBL387	CELL-LINE		MCF7	Homo sapiens	1	Non-molecular			55339	CHEMBL1667765	21208698	Eur. J. Med. Chem.	2011	46
CHEMBL1668829	1067642	CHEMBL1668829	1067642		9	378.46	6.34	37.29	1	C\C(=C/C=C/C(=C/C(=O)O)/C)\C=C\c1ccc2ccc3cccc4ccc1c2c34	5198876	Inhibition	=	5.2	%					BAO_0000201	UO_0000187	http://qudt.org/vocab/unit#Percent	716424	CHEMBL1670048	F	Antiproliferative activity against human MCF7 cells expressing estrogen receptor assessed as cell growth inhibition 5 uM after 72 hrs by WST-1 assay relative to control	1	Scientific Literature	Homo sapiens		9606	Autocuration	BAO_0000219	80224	CHEMBL387	CELL-LINE		MCF7	Homo sapiens	1	Non-molecular			55339	CHEMBL1667765	21208698	Eur. J. Med. Chem.	2011	46
CHEMBL2018753	1336490	CHEMBL2018753	1336490		49	416.86	4.75	94.6	0	CCCOC(=O)Nc1ccc(Nc2ncnc3cc(OC)c(OC)cc23)cc1Cl	10856707	Inhibition	=	20	%					BAO_0000201	UO_0000187	http://qudt.org/vocab/unit#Percent	813076	CHEMBL2020650	F	Antiproliferative activity against human MCF7 cells at 10 uM after 72 hrs by MTS assay	1	Scientific Literature	Homo sapiens		9606	Autocuration	BAO_0000219	80224	CHEMBL387	CELL-LINE		MCF7	Homo sapiens	1	Non-molecular			61598	CHEMBL2016491	22229669	J. Med. Chem.	2012	55
CHEMBL2018760	1336497	CHEMBL2018760	1336497		56	402.83	4.22	94.6	0	CCOC(=O)Nc1cc(Nc2ncnc3cc(OC)c(OC)cc23)ccc1Cl	10856714	Inhibition	=	39	%					BAO_0000201	UO_0000187	http://qudt.org/vocab/unit#Percent	813076	CHEMBL2020650	F	Antiproliferative activity against human MCF7 cells at 10 uM after 72 hrs by MTS assay	1	Scientific Literature	Homo sapiens		9606	Autocuration	BAO_0000219	80224	CHEMBL387	CELL-LINE		MCF7	Homo sapiens	1	Non-molecular			61598	CHEMBL2016491	22229669	J. Med. Chem.	2012	55
CHEMBL2018762	1336499	CHEMBL2018762	1336499		58	382.41	4.04	94.6	0	CCOC(=O)Nc1cc(Nc2ncnc3cc(OC)c(OC)cc23)ccc1C	10856716	Inhibition	=	1	%					BAO_0000201	UO_0000187	http://qudt.org/vocab/unit#Percent	813076	CHEMBL2020650	F	Antiproliferative activity against human MCF7 cells at 10 uM after 72 hrs by MTS assay	1	Scientific Literature	Homo sapiens		9606	Autocuration	BAO_0000219	80224	CHEMBL387	CELL-LINE		MCF7	Homo sapiens	1	Non-molecular			61598	CHEMBL2016491	22229669	J. Med. Chem.	2012	55
CHEMBL2018878	1336617	CHEMBL2018878	1336617		77	495.61	5.86	97.84	1	CCCCOc1cc2c(Nc3ccc(NC(=O)OC)c(C)c3)ncnc2cc1OCCN(CC)CC	10856729	Inhibition	=	0	%					BAO_0000201	UO_0000187	http://qudt.org/vocab/unit#Percent	813076	CHEMBL2020650	F	Antiproliferative activity against human MCF7 cells at 10 uM after 72 hrs by MTS assay	1	Scientific Literature	Homo sapiens		9606	Autocuration	BAO_0000219	80224	CHEMBL387	CELL-LINE		MCF7	Homo sapiens	1	Non-molecular			61598	CHEMBL2016491	22229669	J. Med. Chem.	2012	55
CHEMBL1278148	714132	CHEMBL1278148	714132		79	334.73	4.32	53.47	0	COc1cc2ncnc(Oc3ccc(F)c(Cl)c3)c2cc1OC	10856731	Inhibition	=	0	%					BAO_0000201	UO_0000187	http://qudt.org/vocab/unit#Percent	813076	CHEMBL2020650	F	Antiproliferative activity against human MCF7 cells at 10 uM after 72 hrs by MTS assay	1	Scientific Literature	Homo sapiens		9606	Autocuration	BAO_0000219	80224	CHEMBL387	CELL-LINE		MCF7	Homo sapiens	1	Non-molecular			61598	CHEMBL2016491	22229669	J. Med. Chem.	2012	55
CHEMBL1761930	1139218	CHEMBL1761930	1139218		82	355.34	3.22	91.8	0	COC(=O)Nc1ccc(Oc2ncnc3cc(OC)c(OC)cc23)cc1	10856734	Inhibition	=	4	%					BAO_0000201	UO_0000187	http://qudt.org/vocab/unit#Percent	813076	CHEMBL2020650	F	Antiproliferative activity against human MCF7 cells at 10 uM after 72 hrs by MTS assay	1	Scientific Literature	Homo sapiens		9606	Autocuration	BAO_0000219	80224	CHEMBL387	CELL-LINE		MCF7	Homo sapiens	1	Non-molecular			61598	CHEMBL2016491	22229669	J. Med. Chem.	2012	55
CHEMBL591197	598147	CHEMBL591197	598147		26b	591.61	2.69	142.01	1	CO[C@@H]1[C@@H](O)[C@@H](O)[C@H](Oc2ccc3C(=O)C(=COc3c2)NC(=O)c4ccc(OC)c(c4)c5cccc(OC)c5)OC1(C)C	3134486	Inhibition					Active			BAO_0000376			607289	CHEMBL1072831	F	Inhibition of heat shock response-induced increase in HSP90 protein level in human MCF7 cells at 1 to 100 uM after 24 hrs by Western blot analysis	1	Scientific Literature	Homo sapiens		9606	Autocuration	BAO_0000219	80224	CHEMBL387	CELL-LINE		MCF7	Homo sapiens	1	Non-molecular			49780	CHEMBL1157681	19932969	Bioorg. Med. Chem.	2010	18
CHEMBL144757	240984	CHEMBL144757	240984		18	488.58	2.48	98.82	0	O=C(CCN1CCCC1)Nc2ccc3C(=O)c4ccc(NC(=O)CCN5CCCC5)cc4C(=O)c3c2	2453893	Inhibition	=	13.35	%					BAO_0000201	UO_0000187	http://qudt.org/vocab/unit#Percent	487617	CHEMBL1022800	F	Cytotoxicity against human MCF7 cells at 10 uM after 48 hrs by MTT assay	1	Scientific Literature	Homo sapiens		9606	Autocuration	BAO_0000219	80224	CHEMBL387	CELL-LINE		MCF7	Homo sapiens	1	Non-molecular			43806	CHEMBL1155063	18571928	Bioorg. Med. Chem.	2008	16
CHEMBL529177	525215	CHEMBL529177	525215		7	238.29	2.26	80.72	0	Cc1c(N)ccc2[nH]c(nc12)c3ccc(N)cc3	6193975	Inhibition	=	98.29	%					BAO_0000201	UO_0000187	http://qudt.org/vocab/unit#Percent	747285	CHEMBL1776544	F	Antiproliferative activity against human MCF7 cells over expressing RSK2 at 100 uM after 48 hrs by MTT assay	1	Scientific Literature	Homo sapiens		9606	Autocuration	BAO_0000219	80224	CHEMBL387	CELL-LINE		MCF7	Homo sapiens	1	Non-molecular			57587	CHEMBL1773035	21488662	J. Med. Chem.	2011	54
CHEMBL1939127	1273968	CHEMBL1939127	1273968		2b	338.4	5.43	51.81	1	Oc1ccc(cc1)C(c2c[nH]c3ccccc23)c4c[nH]c5ccccc45	7996958	Inhibition					Active			BAO_0000376			799019	CHEMBL1941789	F	Inhibition of HDAC2 protein expression in human MCF7 cells at 2 uM after 24 hrs by Western blotting	1	Scientific Literature	Homo sapiens		9606	Autocuration	BAO_0000219	80224	CHEMBL387	CELL-LINE		MCF7	Homo sapiens	1	Non-molecular			60786	CHEMBL1938244	22104151	Bioorg. Med. Chem. Lett.	2012	22
CHEMBL1939127	1273968	CHEMBL1939127	1273968		2b	338.4	5.43	51.81	1	Oc1ccc(cc1)C(c2c[nH]c3ccccc23)c4c[nH]c5ccccc45	7996963	Inhibition					Active			BAO_0000376			799018	CHEMBL1941788	F	Inhibition of HDAC1 protein expression in human MCF7 cells at 2 uM after 24 hrs by Western blotting	1	Scientific Literature	Homo sapiens		9606	Autocuration	BAO_0000219	80224	CHEMBL387	CELL-LINE		MCF7	Homo sapiens	1	Non-molecular			60786	CHEMBL1938244	22104151	Bioorg. Med. Chem. Lett.	2012	22
CHEMBL1651340	1063621	CHEMBL1651340	1063621		6	468.62	5.65	83.83	1	COC(=O)[C@]1(C)CC[C@]2(C)CC[C@]3(C)C4CC(=O)c5cc(O)c(O)cc5[C@]4(C)CC[C@@]3(C)[C@@H]2C1	5175557	Inhibition	=	44	%					BAO_0000201	UO_0000187	http://qudt.org/vocab/unit#Percent	715387	CHEMBL1664716	F	Cytotoxicity against human MCF7 cells at 30 uM after 48 hrs by MTT assay	1	Scientific Literature	Homo sapiens		9606	Autocuration	BAO_0000219	80224	CHEMBL387	CELL-LINE		MCF7	Homo sapiens	1	Non-molecular			55230	CHEMBL1649362	21090801	J. Nat. Prod.	2010	73
CHEMBL1441930	865814	CHEMBL1441930	865814		1d	314.36	4.12	71.98	0	Cc1ccccc1S(=O)(=O)Oc2cccc3c(O)cccc23	10985544	Inhibition	=	18.15	%					BAO_0000201	UO_0000187	http://qudt.org/vocab/unit#Percent	834994	CHEMBL2073447	F	Antiproliferative activity against human MCF7 cells assessed as inhibition of cell viability at 100 uM after 24 hrs by MTT assay	1	Scientific Literature	Homo sapiens		9606	Autocuration	BAO_0000219	80224	CHEMBL387	CELL-LINE		MCF7	Homo sapiens	1	Non-molecular			62957	CHEMBL2069198	22647217	Eur. J. Med. Chem.	2012	54
CHEMBL193225	319917	CHEMBL193225	319917		17	328.41	2.91	51.88	0	Cc1nn(C)c(Oc2ccccc2)c1\C=N\OCCN3CCCC3	1493081	Inhibition	=	7.7	%					BAO_0000201	UO_0000187	http://qudt.org/vocab/unit#Percent	315942	CHEMBL825428	F	In vitro antiproliferative activity against MCF-7 cell line (human breast tumor) at 1 uM concentration	1	Scientific Literature	Homo sapiens		9606	Intermediate	BAO_0000219	80224	CHEMBL387	CELL-LINE		MCF7	Homo sapiens	1	Non-molecular			20543	CHEMBL1140245	15922597	Bioorg. Med. Chem. Lett.	2005	15
CHEMBL207648	348073	CHEMBL207648	348073		10	372.46	-.2	112.65	0	N[C@@H](Cc1ccc(O)cc1)C(=O)N[C@H](C2C3CC4CC(CC2C4)C3)C(=O)O	1718390	Inhibition	=	2.6	%					BAO_0000201	UO_0000187	http://qudt.org/vocab/unit#Percent	358447	CHEMBL866976	F	Antiproliferative activity against human MCF7 cell line at 10 uM relative to control	1	Scientific Literature	Homo sapiens		9606	Expert	BAO_0000219	80224	CHEMBL387	CELL-LINE		MCF7	Homo sapiens	1	Non-molecular			31195	CHEMBL1147809	16722632	J. Med. Chem.	2006	49
CHEMBL1164083	645304	CHEMBL1164083	645304		20	304.34	3.11	46.53	0	COC1C(O)C(=O)c2c(ccc3cccc1c23)c4ccccc4	3329249	Inhibition	=	17	%					BAO_0000201	UO_0000187	http://qudt.org/vocab/unit#Percent	639387	CHEMBL1167767	A	Cytotoxicity against human MCF7 cells assessed as growth inhibition at 10 uM after 72 hrs by MTT assay	1	Scientific Literature	Homo sapiens		9606	Autocuration	BAO_0000219	80224	CHEMBL387	CELL-LINE		MCF7	Homo sapiens	1	Non-molecular			51555	CHEMBL1165954	20472446	Bioorg. Med. Chem.	2010	18
CHEMBL1165745	645363	CHEMBL1165745	645363		25	286.32	4.24	26.3	0	COc1ccc(cc1)C2=CC(=O)c3cccc4cccc2c34	3329254	Inhibition	=	2	%					BAO_0000201	UO_0000187	http://qudt.org/vocab/unit#Percent	639387	CHEMBL1167767	A	Cytotoxicity against human MCF7 cells assessed as growth inhibition at 10 uM after 72 hrs by MTT assay	1	Scientific Literature	Homo sapiens		9606	Autocuration	BAO_0000219	80224	CHEMBL387	CELL-LINE		MCF7	Homo sapiens	1	Non-molecular			51555	CHEMBL1165954	20472446	Bioorg. Med. Chem.	2010	18
CHEMBL1258056	707062	CHEMBL518088	462579		5	311.33	2.57	59.95	0	COc1cc2c(C[C@@H]3NCCc4cc5OCOc5c2c34)cc1O.OC(=O)C(F)(F)F	3498898	Inhibition	=	52	%					BAO_0000201	UO_0000187	http://qudt.org/vocab/unit#Percent	664461	CHEMBL1259843	F	Cytotoxicity against human MCF7 cells at 100 uM after 72 hrs by alamar blue assay	1	Scientific Literature	Homo sapiens		9606	Autocuration	BAO_0000219	80224	CHEMBL387	CELL-LINE		MCF7	Homo sapiens	1	Non-molecular			53063	CHEMBL1255528	20732809	Bioorg. Med. Chem. Lett.	2010	20
CHEMBL2071172	1361329	CHEMBL2071172	1361329		1i	294.3	3.91	55.76	0	COc1ccccc1C(=O)Oc2cccc3c(O)cccc23	10985539	Inhibition	=	0	%					BAO_0000201	UO_0000187	http://qudt.org/vocab/unit#Percent	834994	CHEMBL2073447	F	Antiproliferative activity against human MCF7 cells assessed as inhibition of cell viability at 100 uM after 24 hrs by MTT assay	1	Scientific Literature	Homo sapiens		9606	Autocuration	BAO_0000219	80224	CHEMBL387	CELL-LINE		MCF7	Homo sapiens	1	Non-molecular			62957	CHEMBL2069198	22647217	Eur. J. Med. Chem.	2012	54
CHEMBL1567760	991644	CHEMBL1567760	991644		4n	328.37	3.5	76.86	0	Cc1nn(c2OC(=C(C#N)C(c3ccccc3)c12)N)c4ccccc4	10967326	Inhibition	=	55.49	%					BAO_0000201	UO_0000187	http://qudt.org/vocab/unit#Percent	831914	CHEMBL2065988	F	Cytotoxicity against estrogen receptor-positive human MCF7 cells assessed as inhibition of cell proliferation at 25 ug/ml after 24 hrs by MTT assay	1	Scientific Literature	Homo sapiens		9606	Autocuration	BAO_0000219	80224	CHEMBL387	CELL-LINE		MCF7	Homo sapiens	1	Non-molecular			62860	CHEMBL2062449	22818081	Bioorg. Med. Chem. Lett.	2012	22
CHEMBL589132	599745	CHEMBL589132	599745		6	642.66	2.03	273.97	3	OC(=O)c1ccc(O)c(c1)c2nc(cs2)C(=O)NCCOCCOCCNC(=O)c3csc(n3)c4cc(ccc4O)C(=O)O	3111927	Inhibition	=	2	%					BAO_0000201	UO_0000187	http://qudt.org/vocab/unit#Percent	611141	CHEMBL1068791	F	Antiproliferative activity against doxorubicin-resistant human MCF7 cells at 10 uM after 72 hrs by MTS assay	1	Scientific Literature	Homo sapiens		9606	Autocuration	BAO_0000219	80224	CHEMBL387	CELL-LINE		MCF7	Homo sapiens	1	Non-molecular			49898	CHEMBL1159061	20036563	Bioorg. Med. Chem.	2010	18
CHEMBL1898553	1239124	CHEMBL1898553	1239124		4p	358.39	3.48	86.09	0	COc1ccc(cc1)C2C(=C(N)Oc3c2c(C)nn3c4ccccc4)C#N	10967337	Inhibition	=	29.98	%					BAO_0000201	UO_0000187	http://qudt.org/vocab/unit#Percent	831915	CHEMBL2065989	F	Cytotoxicity against estrogen receptor-positive human MCF7 cells assessed as inhibition of cell proliferation at 50 ug/ml after 24 hrs by MTT assay	1	Scientific Literature	Homo sapiens		9606	Autocuration	BAO_0000219	80224	CHEMBL387	CELL-LINE		MCF7	Homo sapiens	1	Non-molecular			62860	CHEMBL2062449	22818081	Bioorg. Med. Chem. Lett.	2012	22
CHEMBL2064363	1357770	CHEMBL2064363	1357770		3j	448.69	5.14	109.83	1	Cc1[nH]nc2OC(=C(C#N)C(c3cccc(Oc4nc(Cl)c(Cl)cc4Cl)c3)c12)N	10967312	Inhibition	=	50.1	%					BAO_0000201	UO_0000187	http://qudt.org/vocab/unit#Percent	831915	CHEMBL2065989	F	Cytotoxicity against estrogen receptor-positive human MCF7 cells assessed as inhibition of cell proliferation at 50 ug/ml after 24 hrs by MTT assay	1	Scientific Literature	Homo sapiens		9606	Autocuration	BAO_0000219	80224	CHEMBL387	CELL-LINE		MCF7	Homo sapiens	1	Non-molecular			62860	CHEMBL2062449	22818081	Bioorg. Med. Chem. Lett.	2012	22
CHEMBL2443312	1589845	CHEMBL2443312	1589845		10	416.47	2.76	68.88	0	CN1[C@H]2N([C@@H](Cc3c2[nH]c4ccccc34)C(=O)N5CCOCC5)C(=O)c6ccccc16	13510192	Inhibition	=	131	%					BAO_0000201	UO_0000187	http://qudt.org/vocab/unit#Percent	989836	CHEMBL2446512	F	Cytotoxicity against human MCF7 cells at 15 uM after 72 hrs by MTT assay relative to control	1	Scientific Literature	Homo sapiens		9606	Autocuration	BAO_0000219	80224	CHEMBL387	CELL-LINE		MCF7	Homo sapiens	1	Non-molecular			75386	CHEMBL2440052	24103429	Bioorg. Med. Chem.	2013	21
CHEMBL296573	68638	CHEMBL296573	68638		2	505.43	7.14	27.69	2	COc1ccc(cc1)C2C(Cl)(Cl)C2(c3ccc(OC)cc3)c4ccc(OCc5ccccc5)cc4	804684	Inhibition	=	35	%					BAO_0000201	UO_0000187	http://qudt.org/vocab/unit#Percent	98954	CHEMBL705518	F	Percent inhibition of estrogen receptor positive MCF-7 human breast cancer cell proliferation at 10e-7 M	1	Scientific Literature	Homo sapiens		9606	Expert	BAO_0000219	80224	CHEMBL387	CELL-LINE		MCF7	Homo sapiens	1	Non-molecular			12339	CHEMBL1127844	8201601	J. Med. Chem.	1994	37
CHEMBL99665	159726	CHEMBL99665	159726		10	311.31	3.82	59.42	0	COC(=O)Cc1cccc2c(O)cc(nc12)c3ccccc3F	555976	Inhibition	=	14	%					BAO_0000201	UO_0000187	http://qudt.org/vocab/unit#Percent	98951	CHEMBL705515	F	In vitro percent inhibition evaluated against human breast cancer (MCF-7 cell line) at >20 ug/mL	1	Scientific Literature	Homo sapiens		9606	Intermediate	BAO_0000219	80224	CHEMBL387	CELL-LINE		MCF7	Homo sapiens	1	Non-molecular			5726	CHEMBL1136183	14611851	Bioorg. Med. Chem. Lett.	2003	13
CHEMBL1466543	890427	CHEMBL1466543	890427		3g	278.3	4.41	46.53	0	Cc1cccc(c1)C(=O)Oc2ccc3ccc(O)cc3c2	10985989	Inhibition	=	32.86	%					BAO_0000201	UO_0000187	http://qudt.org/vocab/unit#Percent	834994	CHEMBL2073447	F	Antiproliferative activity against human MCF7 cells assessed as inhibition of cell viability at 100 uM after 24 hrs by MTT assay	1	Scientific Literature	Homo sapiens		9606	Autocuration	BAO_0000219	80224	CHEMBL387	CELL-LINE		MCF7	Homo sapiens	1	Non-molecular			62957	CHEMBL2069198	22647217	Eur. J. Med. Chem.	2012	54
CHEMBL1668831	1067644	CHEMBL1668831	1067644		11	308.37	4.65	46.53	0	COc1ccc2cc(ccc2c1)\C(=C\C=C\C(=C\C(=O)O)\C)\C	5198872	Inhibition	=	-32	%			Outside typical range		BAO_0000201	UO_0000187	http://qudt.org/vocab/unit#Percent	716433	CHEMBL1670057	F	Antiproliferative activity against human MCF7 cells expressing estrogen receptor assessed as cell growth inhibition 50 uM after 72 hrs by WST-1 assay relative to control	1	Scientific Literature	Homo sapiens		9606	Autocuration	BAO_0000219	80224	CHEMBL387	CELL-LINE		MCF7	Homo sapiens	1	Non-molecular			55339	CHEMBL1667765	21208698	Eur. J. Med. Chem.	2011	46
CHEMBL2088731	1366407	CHEMBL2088731	1366407		11b, NSC 753576	524.56	5.2	116.38	2	COc1ccc(\C=C/c2cc(OC)c(OC)c(OC)c2)cc1OCC(=O)Nc3nc4ccc(F)cc4s3	11006637	Inhibition					Active			BAO_0000376			842526	CHEMBL2092314	F	Inhibition of c-Jun protein expression in human MCF7 cells at 4 uM after 24 hrs by Western blot analysis	1	Scientific Literature	Homo sapiens		9606	Autocuration	BAO_0000219	80224	CHEMBL387	CELL-LINE		MCF7	Homo sapiens	1	Non-molecular			64882	CHEMBL2086239	22982122	Eur. J. Med. Chem.	2012	56
CHEMBL2088730	1366406	CHEMBL2088730	1366406		11a, NSC 753574	506.57	5	116.38	1	COc1ccc(\C=C/c2cc(OC)c(OC)c(OC)c2)cc1OCC(=O)Nc3nc4ccccc4s3	11006565	Inhibition					Active			BAO_0000376			842526	CHEMBL2092314	F	Inhibition of c-Jun protein expression in human MCF7 cells at 4 uM after 24 hrs by Western blot analysis	1	Scientific Literature	Homo sapiens		9606	Autocuration	BAO_0000219	80224	CHEMBL387	CELL-LINE		MCF7	Homo sapiens	1	Non-molecular			64882	CHEMBL2086239	22982122	Eur. J. Med. Chem.	2012	56
CHEMBL2088730	1366406	CHEMBL2088730	1366406		11a, NSC 753574	506.57	5	116.38	1	COc1ccc(\C=C/c2cc(OC)c(OC)c(OC)c2)cc1OCC(=O)Nc3nc4ccccc4s3	11006566	Inhibition					Active			BAO_0000376			842527	CHEMBL2092315	F	Inhibition of ERK1/2 protein expression in human MCF7 cells at 4 uM after 24 hrs by Western blot analysis	1	Scientific Literature	Homo sapiens		9606	Autocuration	BAO_0000219	80224	CHEMBL387	CELL-LINE		MCF7	Homo sapiens	1	Non-molecular			64882	CHEMBL2086239	22982122	Eur. J. Med. Chem.	2012	56
CHEMBL2426732	1581859	CHEMBL2426732	1581859		8g	408.44	4.56	96.22	0	CCOC(=O)C(C(c1ccc(O)cc1)c2ccc(O)cc2)c3ccc(O)c(OC)c3	13446484	Inhibition	=	75	%					BAO_0000201	UO_0000187	http://qudt.org/vocab/unit#Percent	982287	CHEMBL2429354	F	Antiproliferative activity against human MCF7 cells assessed as cell viability at 75 uM after 72 hrs relative to control	1	Scientific Literature	Homo sapiens		9606	Autocuration	BAO_0000219	80224	CHEMBL387	CELL-LINE		MCF7	Homo sapiens	1	Non-molecular			74855	CHEMBL2424626	23953195	Bioorg. Med. Chem. Lett.	2013	23
CHEMBL2426728	1581855	CHEMBL2426728	1581855		8b	392.44	4.8	75.99	0	CCOC(=O)C(C(c1ccc(O)cc1)c2ccc(O)cc2)c3ccc(OC)cc3	13446488	Inhibition	=	75	%					BAO_0000201	UO_0000187	http://qudt.org/vocab/unit#Percent	982287	CHEMBL2429354	F	Antiproliferative activity against human MCF7 cells assessed as cell viability at 75 uM after 72 hrs relative to control	1	Scientific Literature	Homo sapiens		9606	Autocuration	BAO_0000219	80224	CHEMBL387	CELL-LINE		MCF7	Homo sapiens	1	Non-molecular			74855	CHEMBL2424626	23953195	Bioorg. Med. Chem. Lett.	2013	23
CHEMBL228058	379055	CHEMBL228058	379055		12	460.59	5.54	79.71	1	Cc1ccc(cc1)S(=O)(=O)n2cc([C@@H](CC=C)N[C@@H](CO)c3ccccc3)c4ccccc24	1874688	Inhibition	=	21	%					BAO_0000201	UO_0000187	http://qudt.org/vocab/unit#Percent	435646	CHEMBL904003	F	Growth inhibition of human MCF7 cells at 10 uM	1	Scientific Literature	Homo sapiens		9606	Autocuration	BAO_0000219	80224	CHEMBL387	CELL-LINE		MCF7	Homo sapiens	1	Non-molecular			35719	CHEMBL1142914	17275313	Bioorg. Med. Chem.	2007	15
CHEMBL336718	231609	CHEMBL336718	231609		26	252.27	3.29	55.24	0	COc1ccc(cc1)c2nc(O)c3ccccc3n2	928486	Inhibition	=	42	%					BAO_0000201	UO_0000187	http://qudt.org/vocab/unit#Percent	98955	CHEMBL705519	F	Tested in vitro for cytotoxic activity against breast cancer(MCF-7) cell line	1	Scientific Literature	Homo sapiens		9606	Expert	BAO_0000219	80224	CHEMBL387	CELL-LINE		MCF7	Homo sapiens	1	Non-molecular			15718	CHEMBL1133524	11087572	J. Med. Chem.	2000	43
CHEMBL38396	57185	CHEMBL38396	57185		8	351.44	2.98	65.19	0	CC(=CCc1[nH]c2ccccc2c1C[C@@H]3NC(=O)[C@H]4CCCN4C3=O)C	2145023	Inhibition	=	73.6	%					BAO_0000201	UO_0000187	http://qudt.org/vocab/unit#Percent	475236	CHEMBL922087	F	Cytotoxicity against human MCF7 cells at 10 uM after 72 hrs by Cell Titer 96 Aqueous Non-Radioactive assay	1	Scientific Literature	Homo sapiens		9606	Autocuration	BAO_0000219	80224	CHEMBL387	CELL-LINE		MCF7	Homo sapiens	1	Non-molecular			39228	CHEMBL1144702	18321710	Bioorg. Med. Chem.	2008	16
CHEMBL577539	582256	CHEMBL577539	582256		2m	694.74	5.72	146.32	2	CCOP(=O)(OCC)C(NCCc1c[nH]c2ccccc12)c3ccc(cc3)C(NCCc4c[nH]c5ccccc45)P(=O)(OCC)OCC	3010127	Inhibition	=	54.2	%					BAO_0000201	UO_0000187	http://qudt.org/vocab/unit#Percent	600727	CHEMBL1037439	F	Cytotoxicity against human MCF7 cells assessed as growth inhibition at 100 uM after 72 hrs by MTT assay	1	Scientific Literature	Homo sapiens		9606	Autocuration	BAO_0000219	80224	CHEMBL387	CELL-LINE		MCF7	Homo sapiens	1	Non-molecular			48890	CHEMBL1155977	19679380	Eur. J. Med. Chem.	2009	44
CHEMBL1081946	610642	CHEMBL1081946	610642		1	315.37	4.01	55.11	0	Cc1ccc(Nc2nccc(n2)c3c(C)nc4ccccn34)cc1	3210148	Inhibition	=	88.5	%					BAO_0000201	UO_0000187	http://qudt.org/vocab/unit#Percent	621279	CHEMBL1105954	F	Cytotoxicity against human MCF7 cells at 50 uM after 48 hrs by SRB assay	1	Scientific Literature	Homo sapiens		9606	Autocuration	BAO_0000219	80224	CHEMBL387	CELL-LINE		MCF7	Homo sapiens	1	Non-molecular			50259	CHEMBL1153702	19879023	Eur. J. Med. Chem.	2010	45
CHEMBL3087924	1605407	CHEMBL3087924	1605407		15d	495.45	5.92	59.15	1	C[C@]12CC[C@H](O)CC1=CC[C@@H]3[C@@H]2CC[C@@]4(C)[C@H]3CC=C4c5onc(n5)c6ccc(Br)cc6	13836788	Inhibition	=	92.3	%					BAO_0000201	UO_0000187	http://qudt.org/vocab/unit#Percent	1275236	CHEMBL3091208	F	Antiproliferative activity against human MCF7 cells at 30 uM after 72 hrs by MTT assay	1	Scientific Literature	Homo sapiens		9606	Autocuration	BAO_0000219	80224	CHEMBL387	CELL-LINE		MCF7	Homo sapiens	1	Non-molecular			76088	CHEMBL3085694	24211641	Eur. J. Med. Chem.	2013	70
CHEMBL3127547	1624173	CHEMBL3127547	1624173		11c	450.57	4.89	78.36	0	CC(=O)O[C@H]1CC[C@]2(C)[C@H]3CC[C@@]4(C)[C@@H](CC[C@@H]4c5oc(nn5)c6occc6)[C@@H]3CC=C2C1	13953554	Inhibition	=	45.3	%					BAO_0000201	UO_0000187	http://qudt.org/vocab/unit#Percent	1297691	CHEMBL3130985	F	Cytotoxicity against human MCF7 cells at 30 uM after 72 hrs by MTT assay	1	Scientific Literature	Homo sapiens		9606	Autocuration	BAO_0000219	80224	CHEMBL387	CELL-LINE		MCF7	Homo sapiens	1	Non-molecular			77177	CHEMBL3124875	24518189	Bioorg. Med. Chem. Lett.	2014	24
CHEMBL3087910	1605392	CHEMBL3087910	1605392		12d	539.5	6.34	65.22	2	CC(=O)O[C@H]1CC[C@]2(C)[C@H]3CC[C@@]4(C)[C@@H](CC[C@@H]4c5onc(n5)c6ccc(Br)cc6)[C@@H]3CC=C2C1	13836695	Inhibition	<	20	%					BAO_0000201	UO_0000187	http://qudt.org/vocab/unit#Percent	1275236	CHEMBL3091208	F	Antiproliferative activity against human MCF7 cells at 30 uM after 72 hrs by MTT assay	1	Scientific Literature	Homo sapiens		9606	Autocuration	BAO_0000219	80224	CHEMBL387	CELL-LINE		MCF7	Homo sapiens	1	Non-molecular			76088	CHEMBL3085694	24211641	Eur. J. Med. Chem.	2013	70
CHEMBL289159	58076	CHEMBL289159	58076	TRYPROSTATIN A	1, tryprostatin A	381.47	2.97	74.42	0	COc1ccc2c(C[C@@H]3NC(=O)[C@@H]4CCCN4C3=O)c(CC=C(C)C)[nH]c2c1	2145038	Inhibition	=	95	%					BAO_0000201	UO_0000187	http://qudt.org/vocab/unit#Percent	475237	CHEMBL922088	F	Cytotoxicity against human MCF7 cells at 100 uM after 72 hrs by Cell Titer 96 Aqueous Non-Radioactive assay	1	Scientific Literature	Homo sapiens		9606	Autocuration	BAO_0000219	80224	CHEMBL387	CELL-LINE		MCF7	Homo sapiens	1	Non-molecular			39228	CHEMBL1144702	18321710	Bioorg. Med. Chem.	2008	16
CHEMBL436845	438437	CHEMBL436845	438437		5	1055.22				CC(C)(C)OC[C@H](NC(=O)OCC1c2ccccc2c3ccccc13)C(=O)NCCNc4ccc(NCCNC(=O)[C@H](COC(C)(C)C)NC(=O)OCC5c6ccccc6c7ccccc57)c8C(=O)c9ccccc9C(=O)c48	2084815	Inhibition	=	59	%					BAO_0000201	UO_0000187	http://qudt.org/vocab/unit#Percent	468459	CHEMBL929838	F	Cytotoxicity against human MCF7 cells at 4 ug/ml after 48 hrs by SRB assay	1	Scientific Literature	Homo sapiens		9606	Autocuration	BAO_0000219	80224	CHEMBL387	CELL-LINE		MCF7	Homo sapiens	1	Non-molecular			38764	CHEMBL1143145	17962028	Bioorg. Med. Chem.	2008	16
CHEMBL589265	599746	CHEMBL589265	599746		7	674.79	4.21	304.02	3	OC(=O)c1ccc(O)c(c1)c2nc(cs2)C(=S)NCCOCCOCCNC(=S)c3csc(n3)c4cc(ccc4O)C(=O)O	3111900	Inhibition	=	0	%					BAO_0000201	UO_0000187	http://qudt.org/vocab/unit#Percent	611142	CHEMBL1068792	F	Antiproliferative activity against doxorubicin-resistant human MCF7 cells at 1 uM after 72 hrs by MTS assay	1	Scientific Literature	Homo sapiens		9606	Autocuration	BAO_0000219	80224	CHEMBL387	CELL-LINE		MCF7	Homo sapiens	1	Non-molecular			49898	CHEMBL1159061	20036563	Bioorg. Med. Chem.	2010	18
CHEMBL589265	599746	CHEMBL589265	599746		7	674.79	4.21	304.02	3	OC(=O)c1ccc(O)c(c1)c2nc(cs2)C(=S)NCCOCCOCCNC(=S)c3csc(n3)c4cc(ccc4O)C(=O)O	3111902	Inhibition	=	0	%					BAO_0000201	UO_0000187	http://qudt.org/vocab/unit#Percent	611140	CHEMBL1068790	F	Antiproliferative activity against human MCF7 cells at 1 uM after 72 hrs by MTS assay	1	Scientific Literature	Homo sapiens		9606	Autocuration	BAO_0000219	80224	CHEMBL387	CELL-LINE		MCF7	Homo sapiens	1	Non-molecular			49898	CHEMBL1159061	20036563	Bioorg. Med. Chem.	2010	18
CHEMBL415044	348001	CHEMBL415044	348001		14	386.48	-.41	112.65	0	N[C@@H](Cc1ccc(O)cc1)C(=O)NCC23CC4CC(C2)CC(CC(=O)O)(C4)C3	1732626	Inhibition					Not Determined			BAO_0000376			358428	CHEMBL870194	F	Antiproliferative activity against human MCF7 cell line at 1 uM relative to control	1	Scientific Literature	Homo sapiens		9606	Expert	BAO_0000219	80224	CHEMBL387	CELL-LINE		MCF7	Homo sapiens	1	Non-molecular			31195	CHEMBL1147809	16722632	J. Med. Chem.	2006	49
CHEMBL433686	231584	CHEMBL433686	231584		36	296.28	3.06	73.7	0	COc1cccc(c1)c2nc(O)c3cc4OCOc4cc3n2	928506	Inhibition	=	40	%					BAO_0000201	UO_0000187	http://qudt.org/vocab/unit#Percent	98955	CHEMBL705519	F	Tested in vitro for cytotoxic activity against breast cancer(MCF-7) cell line	1	Scientific Literature	Homo sapiens		9606	Expert	BAO_0000219	80224	CHEMBL387	CELL-LINE		MCF7	Homo sapiens	1	Non-molecular			15718	CHEMBL1133524	11087572	J. Med. Chem.	2000	43
CHEMBL67727	102490	CHEMBL67727	102490		17	370.44	4.72	67.49	0	CN(C)Cc1cc(ccc1O)\C(=C(/C#N)\c2ccccc2)\c3ccc(O)cc3	618579	Inhibition	=	30	%					BAO_0000201	UO_0000187	http://qudt.org/vocab/unit#Percent	99817	CHEMBL710419	F	Percent of inhibitory activity against proliferation of MCF-7 cells in presence of 10e-6 M concentration of [3H]estradiol (E2).	1	Scientific Literature	Homo sapiens		9606	Expert	BAO_0000219	80224	CHEMBL387	CELL-LINE		MCF7	Homo sapiens	1	Non-molecular			10229	CHEMBL1124584	2769681	J. Med. Chem.	1989	32
CHEMBL598951	600119	CHEMBL598951	600119	BRAZILIN	3, CS-3	286.28	1.93	90.15	0	Oc1ccc2[C@H]3c4cc(O)c(O)cc4C[C@@]3(O)COc2c1	7931638	Inhibition					Active			BAO_0000376			785697	CHEMBL1920625	F	Antiestrogenic activity in human ER-positive MCF7 cells assessed as inhibition of 17beta estradiol-induced cell proliferation at 1 to 20 uM after 48 hrs by MTT assay	1	Scientific Literature	Homo sapiens		9606	Autocuration	BAO_0000219	80224	CHEMBL387	CELL-LINE		MCF7	Homo sapiens	1	Non-molecular			60199	CHEMBL1914413	21800859	J. Nat. Prod.	2011	74
CHEMBL1956730	1282254	CHEMBL1956730	1282254		24	503.38	7.96	69.92	2	Oc1ccc2c(CCc3ccc(O)c(Oc4ccc(CCc5ccc(Br)c(O)c25)cc4)c3)c1	8056479	Inhibition	=	62.41	%					BAO_0000201	UO_0000187	http://qudt.org/vocab/unit#Percent	807713	CHEMBL1959841	F	Growth inhibition of human MCF7 cells at 20 uM after 24 hrs by MTT assay	1	Scientific Literature	Homo sapiens		9606	Autocuration	BAO_0000219	80224	CHEMBL387	CELL-LINE		MCF7	Homo sapiens	1	Non-molecular			61338	CHEMBL1955748	22365913	Bioorg. Med. Chem.	2012	20
CHEMBL2064359	1357766	CHEMBL2064359	1357766		3e	342.22	3.02	87.72	0	Cc1[nH]nc2OC(=C(C#N)C(c3c(F)c(F)c(F)c(F)c3F)c12)N	10967282	Inhibition	=	6.96	%					BAO_0000201	UO_0000187	http://qudt.org/vocab/unit#Percent	831912	CHEMBL2065986	F	Cytotoxicity against estrogen receptor-positive human MCF7 cells assessed as inhibition of cell proliferation at 5 ug/ml after 24 hrs by MTT assay	1	Scientific Literature	Homo sapiens		9606	Autocuration	BAO_0000219	80224	CHEMBL387	CELL-LINE		MCF7	Homo sapiens	1	Non-molecular			62860	CHEMBL2062449	22818081	Bioorg. Med. Chem. Lett.	2012	22
CHEMBL1510362	934246	CHEMBL1510362	934246		3g	258.3	1.46	115.96	0	Cc1n[nH]c2OC(=C(C#N)C(c3cccs3)c12)N	10967294	Inhibition	=	41.77	%					BAO_0000201	UO_0000187	http://qudt.org/vocab/unit#Percent	831918	CHEMBL2065992	F	Cytotoxicity against estrogen receptor-positive human MCF7 cells assessed as inhibition of cell proliferation at 4 ug/ml after 24 hrs by MTT assay	1	Scientific Literature	Homo sapiens		9606	Autocuration	BAO_0000219	80224	CHEMBL387	CELL-LINE		MCF7	Homo sapiens	1	Non-molecular			62860	CHEMBL2062449	22818081	Bioorg. Med. Chem. Lett.	2012	22
CHEMBL1510362	934246	CHEMBL1510362	934246		3g	258.3	1.46	115.96	0	Cc1n[nH]c2OC(=C(C#N)C(c3cccs3)c12)N	10967295	Inhibition	=	61.74	%					BAO_0000201	UO_0000187	http://qudt.org/vocab/unit#Percent	831912	CHEMBL2065986	F	Cytotoxicity against estrogen receptor-positive human MCF7 cells assessed as inhibition of cell proliferation at 5 ug/ml after 24 hrs by MTT assay	1	Scientific Literature	Homo sapiens		9606	Autocuration	BAO_0000219	80224	CHEMBL387	CELL-LINE		MCF7	Homo sapiens	1	Non-molecular			62860	CHEMBL2062449	22818081	Bioorg. Med. Chem. Lett.	2012	22
CHEMBL2436379	1585528	CHEMBL2436379	1585528		11	431.31	5.86	44.1	1	Clc1ccc(cc1)C2=C(C#N)C(=O)N(Cc3ccccc3)C(=C2)c4ccc(Cl)cc4	13483787	Inhibition	=	86	%					BAO_0000201	UO_0000187	http://qudt.org/vocab/unit#Percent	989020	CHEMBL2437666	F	Inhibition of uPA protein expression in human MCF7 cells at 0.1 time compound IC50 after 48 hrs by ELISA	1	Scientific Literature	Homo sapiens		9606	Autocuration	BAO_0000219	80224	CHEMBL387	CELL-LINE		MCF7	Homo sapiens	1	Non-molecular			75209	CHEMBL2434837	24095746	Eur. J. Med. Chem.	2013	69
CHEMBL3087919	1605402	CHEMBL3087919	1605402		14d	497.47	5.96	59.15	1	C[C@]12CC[C@H]3[C@@H](CC=C4C[C@@H](O)CC[C@]34C)[C@@H]1CC[C@@H]2c5onc(n5)c6ccc(Br)cc6	13836785	Inhibition	=	43.8	%					BAO_0000201	UO_0000187	http://qudt.org/vocab/unit#Percent	1275238	CHEMBL3091210	F	Antiproliferative activity against human MCF7 cells at 10 uM after 72 hrs by MTT assay	1	Scientific Literature	Homo sapiens		9606	Autocuration	BAO_0000219	80224	CHEMBL387	CELL-LINE		MCF7	Homo sapiens	1	Non-molecular			76088	CHEMBL3085694	24211641	Eur. J. Med. Chem.	2013	70
CHEMBL2371919	1546370	CHEMBL2371919	1546370		25	778.96	-1.32	254.35	2	CSCC[C@H](NC(=O)[C@H](Cc1ccccc1)NC(=O)CNC(=O)CNC(=O)[C@@H](N)Cc2ccc(O)cc2)C(=O)NCC34CC5CC(C3)CC(CC(=O)O)(C5)C4	1731638	Inhibition					Not Determined			BAO_0000376			358428	CHEMBL870194	F	Antiproliferative activity against human MCF7 cell line at 1 uM relative to control	1	Scientific Literature	Homo sapiens		9606	Expert	BAO_0000219	80224	CHEMBL387	CELL-LINE		MCF7	Homo sapiens	1	Non-molecular			31195	CHEMBL1147809	16722632	J. Med. Chem.	2006	49
CHEMBL2370457	1544908	CHEMBL2370457	1544908		13	1388.49				C[C@@H](NC(=O)[C@@H]1C=CCN1C(=O)[C@H](CCCCN)NC(=O)[C@H](Cc2c[nH]c3ccccc23)NC(=O)[C@H](CC(=O)O)NC(=O)[C@H](Cc4c[nH]cn4)NC(=O)[C@H](CO)NC(=O)[C@H](Cc5c[nH]c6ccccc56)NC(=O)[C@H](Cc7c[nH]cn7)NC(=O)[C@@H](Cc8c[nH]c9ccccc89)NC(=O)C)C(=O)N	577439	Inhibition	=	14	%					BAO_0000201	UO_0000187	http://qudt.org/vocab/unit#Percent	98959	CHEMBL712690	F	The concentration to inhibit colony formation of MCF-7 human tumor cell lines	1	Scientific Literature	Homo sapiens		9606	Intermediate	BAO_0000219	80224	CHEMBL387	CELL-LINE		MCF7	Homo sapiens	1	Non-molecular			14143	CHEMBL1130330	9341910	J. Med. Chem.	1997	40
CHEMBL591737	597805	CHEMBL591737	597805		15	351.85	6.39	54.27	1	Cc1ccc(cc1)c2cc(cc(n2)c3cccs3)c4oc(Cl)cc4	3118644	Inhibition	=	1.33	%					BAO_0000201	UO_0000187	http://qudt.org/vocab/unit#Percent	613380	CHEMBL1067578	F	Cytotoxicity against human MCF7 cells in presence of 10% fetal bovine serum	1	Scientific Literature	Homo sapiens		9606	Autocuration	BAO_0000219	80224	CHEMBL387	CELL-LINE		MCF7	Homo sapiens	1	Non-molecular			49744	CHEMBL1157645	20188578	Bioorg. Med. Chem.	2010	18
CHEMBL227445	378101	CHEMBL227445	378101		13	286.32	4.28	26.3	0	COc1ccc(cc1)c2ccc3cccc4C=CC(=O)c2c34	3330387	Inhibition	=	13	%					BAO_0000201	UO_0000187	http://qudt.org/vocab/unit#Percent	639387	CHEMBL1167767	A	Cytotoxicity against human MCF7 cells assessed as growth inhibition at 10 uM after 72 hrs by MTT assay	1	Scientific Literature	Homo sapiens		9606	Autocuration	BAO_0000219	80224	CHEMBL387	CELL-LINE		MCF7	Homo sapiens	1	Non-molecular			51555	CHEMBL1165954	20472446	Bioorg. Med. Chem.	2010	18
CHEMBL568730	575214	CHEMBL568730	575214		4	425.49	4.92	70.23	0	CCCCNC1=C(F)C(=O)c2c(F)c(NCCCC)c(F)c(NCCCC)c2C1=O	2941641	Inhibition	=	45	%					BAO_0000201	UO_0000187	http://qudt.org/vocab/unit#Percent	592974	CHEMBL1036892	F	Cytotoxicity against human MCF7 at 25 ug/ml after 72 hrs by MTT assay	1	Scientific Literature	Homo sapiens		9606	Autocuration	BAO_0000219	80224	CHEMBL387	CELL-LINE		MCF7	Homo sapiens	1	Non-molecular			48578	CHEMBL1154684	19883955	Eur. J. Med. Chem.	2010	45
CHEMBL1087613	629170	CHEMBL1087613	629170		23n	215.25	.06	75.63	0	CCCCNC(=O)[C@@H]1COC[C@@H]1C(=O)O	3278482	Inhibition	<	10	%					BAO_0000201	UO_0000187	http://qudt.org/vocab/unit#Percent	629621	CHEMBL1121190	F	Cytotoxicity against human MCF7 cells at 100 uM after 72 hrs by MTT assay	1	Scientific Literature	Homo sapiens		9606	Autocuration	BAO_0000219	80224	CHEMBL387	CELL-LINE		MCF7	Homo sapiens	1	Non-molecular			51051	CHEMBL1157873	20153915	Eur. J. Med. Chem.	2010	45
CHEMBL465475	464829	CHEMBL465475	464829		3	344.44	3.09	52.6	0	CO[C@@]12CC[C@@]3(C)[C@@](CC[C@@H]4[C@@]5(C)CCC[C@@]34OC5=O)(C1)C(=O)C2=C	2533537	Inhibition	=	0	%					BAO_0000201	UO_0000187	http://qudt.org/vocab/unit#Percent	482930	CHEMBL953710	F	Growth inhibition of human MCF7 cells implanted subcutaneously to NCr nu/nu mouse at 72.6 to 290.7 umol/kg, ip administered from day 3 to 6 after implantation measured on day 7 by MTT-based hollow-fiber test	1	Scientific Literature	Homo sapiens		9606	Autocuration	BAO_0000218	80224	CHEMBL387	CELL-LINE		MCF7	Homo sapiens	1	Non-molecular			41443	CHEMBL1150587	12088425	J. Nat. Prod.	2002	65
CHEMBL575436	568814	CHEMBL575436	568814		8	342.38	4.06	108.52	0	Cc1cc(c2ccccc2n1)n3nnc4c3ccc5nc(C#N)sc45	2909764	Inhibition	=	87.2	%					BAO_0000201	UO_0000187	http://qudt.org/vocab/unit#Percent	587564	CHEMBL1045715	F	Growth inhibition of human MCF7 cells at 10 uM after 72 hrs by MTT assay	1	Scientific Literature	Homo sapiens		9606	Autocuration	BAO_0000219	80224	CHEMBL387	CELL-LINE		MCF7	Homo sapiens	1	Non-molecular			48360	CHEMBL1154158	19427714	Eur. J. Med. Chem.	2009	44
CHEMBL1651338	1063619	CHEMBL1651338	1063619		3	434.57	4.36	71.44	0	C[C@@H]1C[C@@H]2[C@@](C)(CC(=C3C4C(=O)C=C5C(=C(O)C(=O)C=C5[C@]4(C)CC[C@@]23C)C)C)CC1=O	5175591	Inhibition	=	9	%					BAO_0000201	UO_0000187	http://qudt.org/vocab/unit#Percent	715385	CHEMBL1664714	F	Cytotoxicity against human MCF7 cells at 1 uM after 48 hrs by MTT assay	1	Scientific Literature	Homo sapiens		9606	Autocuration	BAO_0000219	80224	CHEMBL387	CELL-LINE		MCF7	Homo sapiens	1	Non-molecular			55230	CHEMBL1649362	21090801	J. Nat. Prod.	2010	73
CHEMBL210424	348222	CHEMBL210424	348222		16	429.51	-1.14	141.74	0	N[C@@H](Cc1ccc(O)cc1)C(=O)N[C@H](C2C3CC4CC(CC2C4)C3)C(=O)NCC(=O)O	1718502	Inhibition	=	15.6	%					BAO_0000201	UO_0000187	http://qudt.org/vocab/unit#Percent	358449	CHEMBL866978	F	Antiproliferative activity against human MCF7 cell line at 1000 uM relative to control	1	Scientific Literature	Homo sapiens		9606	Expert	BAO_0000219	80224	CHEMBL387	CELL-LINE		MCF7	Homo sapiens	1	Non-molecular			31195	CHEMBL1147809	16722632	J. Med. Chem.	2006	49
CHEMBL1165203	646169	CHEMBL1165203	646169		7	262.33	4.25	45.31	0	O=C1C=Cc2cccc3ccc(c4cccs4)c1c23	3330392	Inhibition	=	4	%					BAO_0000201	UO_0000187	http://qudt.org/vocab/unit#Percent	639387	CHEMBL1167767	A	Cytotoxicity against human MCF7 cells assessed as growth inhibition at 10 uM after 72 hrs by MTT assay	1	Scientific Literature	Homo sapiens		9606	Autocuration	BAO_0000219	80224	CHEMBL387	CELL-LINE		MCF7	Homo sapiens	1	Non-molecular			51555	CHEMBL1165954	20472446	Bioorg. Med. Chem.	2010	18
CHEMBL1164168	646225	CHEMBL1164168	646225		12	256.3	4.3	17.07	0	O=C1C=Cc2cccc3ccc(c4ccccc4)c1c23	3330388	Inhibition	=	5	%					BAO_0000201	UO_0000187	http://qudt.org/vocab/unit#Percent	639387	CHEMBL1167767	A	Cytotoxicity against human MCF7 cells assessed as growth inhibition at 10 uM after 72 hrs by MTT assay	1	Scientific Literature	Homo sapiens		9606	Autocuration	BAO_0000219	80224	CHEMBL387	CELL-LINE		MCF7	Homo sapiens	1	Non-molecular			51555	CHEMBL1165954	20472446	Bioorg. Med. Chem.	2010	18
CHEMBL419335	162025	CHEMBL419335	162025	PANCRATISTATIN	1	325.27	-1.92	148.7	1	O[C@@H]1[C@@H](O)[C@H](O)[C@H]2[C@@H](NC(=O)c3c(O)c4OCOc4cc23)[C@@H]1O	1226819	Inhibition	=	.032	ug ml-1					BAO_0000181	UO_0000274	http://www.openphacts.org/units/MicrogramPerMilliliter	98956	CHEMBL705520	F	Tested for growth inhibition activity against breast MCF-7 human cancer cell	1	Scientific Literature	Homo sapiens		9606	Intermediate	BAO_0000219	80224	CHEMBL387	CELL-LINE		MCF7	Homo sapiens	1	Non-molecular			6376	CHEMBL1146765	15125958	Bioorg. Med. Chem. Lett.	2004	14
CHEMBL394375	393180	CHEMBL394375	393180		7	272.75	4.93	45.31	0	Clc1ccc(cc1)c2sc3ccccc3c2C=O	1949950	Inhibition	=	69	%					BAO_0000201	UO_0000187	http://qudt.org/vocab/unit#Percent	444593	CHEMBL894838	F	Cytotoxicity against MCF7 cells at 10 uM	1	Scientific Literature	Homo sapiens		9606	Autocuration	BAO_0000219	80224	CHEMBL387	CELL-LINE		MCF7	Homo sapiens	1	Non-molecular			36588	CHEMBL1148697	17498961	Bioorg. Med. Chem.	2007	15
CHEMBL1796571	1159622	CHEMBL1796571	1159622		5a	643.06	4.53	188.58	2	CC(=O)OC[C@H]1O[C@@H](Oc2nc(cc(c3ccc(Cl)cc3)c2C#N)c4cccs4)[C@H](OC(=O)C)[C@@H](OC(=O)C)[C@@H]1OC(=O)C	6254561	Inhibition	=	5	%					BAO_0000201	UO_0000187	http://qudt.org/vocab/unit#Percent	753045	CHEMBL1798912	F	Cytotoxicity against human MCF7 cells assessed as inhibition of cell viability at 50 ug/mL after 48 hrs by MTT assay	1	Scientific Literature	Homo sapiens		9606	Autocuration	BAO_0000219	80224	CHEMBL387	CELL-LINE		MCF7	Homo sapiens	1	Non-molecular			58034	CHEMBL1795304	21531049	Eur. J. Med. Chem.	2011	46
CHEMBL1651347	1063631	CHEMBL1651347	1063631	MACROCARPIN A	34	510.62	4.41	117.97	1	COC(=O)[C@@]1(C)C[C@@H]2[C@@](C)(CC[C@]3(C)C4CC(=O)c5c(C=O)c(O)c(O)cc5[C@]4(C)CC[C@@]23C)CC1=O	5171742	Inhibition	=	36	%					BAO_0000201	UO_0000187	http://qudt.org/vocab/unit#Percent	715387	CHEMBL1664716	F	Cytotoxicity against human MCF7 cells at 30 uM after 48 hrs by MTT assay	1	Scientific Literature	Homo sapiens		9606	Autocuration	BAO_0000219	80224	CHEMBL387	CELL-LINE		MCF7	Homo sapiens	1	Non-molecular			55230	CHEMBL1649362	21090801	J. Nat. Prod.	2010	73
CHEMBL185	368538	CHEMBL185	368538	FLUOROURACIL	5-Fu	130.08	-1.1	58.2	0	FC1=CNC(=O)NC1=O	6254563	Inhibition	=	7	%					BAO_0000201	UO_0000187	http://qudt.org/vocab/unit#Percent	753044	CHEMBL1798911	F	Cytotoxicity against human MCF7 cells assessed as inhibition of cell viability at 100 ug/mL after 48 hrs by MTT assay	1	Scientific Literature	Homo sapiens		9606	Autocuration	BAO_0000219	80224	CHEMBL387	CELL-LINE		MCF7	Homo sapiens	1	Non-molecular			58034	CHEMBL1795304	21531049	Eur. J. Med. Chem.	2011	46
CHEMBL1939129	1273970	CHEMBL1939129	1273970		5b	652.78	7.89	91.94	2	COc1cc2C(=O)N3CCC[C@H]3C=Nc2cc1OCCCCCOc4cccc(c4)C(c5c[nH]c6ccccc56)c7c[nH]c8ccccc78	7996952	Inhibition					Active			BAO_0000376			799020	CHEMBL1941790	F	Inhibition of HDAC3 protein expression in human MCF7 cells at 2 uM after 24 hrs by Western blotting	1	Scientific Literature	Homo sapiens		9606	Autocuration	BAO_0000219	80224	CHEMBL387	CELL-LINE		MCF7	Homo sapiens	1	Non-molecular			60786	CHEMBL1938244	22104151	Bioorg. Med. Chem. Lett.	2012	22
CHEMBL329785	157107	CHEMBL329785	157107		BT	150.2	1.71	67.14	0	Nc1nc2ccccc2s1	11011252	Inhibition					Active			BAO_0000376			842526	CHEMBL2092314	F	Inhibition of c-Jun protein expression in human MCF7 cells at 4 uM after 24 hrs by Western blot analysis	1	Scientific Literature	Homo sapiens		9606	Autocuration	BAO_0000219	80224	CHEMBL387	CELL-LINE		MCF7	Homo sapiens	1	Non-molecular			64882	CHEMBL2086239	22982122	Eur. J. Med. Chem.	2012	56
CHEMBL236087	399715	CHEMBL236087	399715		31	511.78	6.17	55.4	2	C[C@@H]1CC[C@]2(C)CC[C@]3(C)C(=CC[C@@H]4[C@@]5(C)CC[C@H](OC(=O)C)[C@](C)(NC(=O)C)[C@@H]5CC[C@@]34C)[C@@H]2[C@H]1C	2000457	Inhibition	=	2	%					BAO_0000201	UO_0000187	http://qudt.org/vocab/unit#Percent	451295	CHEMBL901506	F	Cytotoxicity against human MCF7 cells at 10 uM after 48 hrs	1	Scientific Literature	Homo sapiens		9606	Autocuration	BAO_0000219	80224	CHEMBL387	CELL-LINE		MCF7	Homo sapiens	1	Non-molecular			37176	CHEMBL1138253	17950603	Bioorg. Med. Chem. Lett.	2007	17
CHEMBL2367898	1542349	CHEMBL2367898	1542349		5d	843.01	3.57	207.73	2	CCCCC(=O)[C@@H](C)[C@@]1(O)[C@H](CC2C3CC=C4C[C@@H](O)CC[C@]4(C)C3CC[C@]12C)O[C@H]5OC[C@H](O)[C@@H](O[C@@H]6OC[C@@H](O)[C@H](O)[C@@H]6OCC(=O)c7ccccc7)[C@H]5OC(=O)C	176217	Inhibition	=	0	%					BAO_0000201	UO_0000187	http://qudt.org/vocab/unit#Percent	98948	CHEMBL705512	F	Cytotoxicity (growth inhibition) against breast cancer MCF-7 cell line at 10E-9 mol/L	1	Scientific Literature	Homo sapiens		9606	Intermediate	BAO_0000219	80224	CHEMBL387	CELL-LINE		MCF7	Homo sapiens	1	Non-molecular			6441	CHEMBL1147449	15149699	Bioorg. Med. Chem. Lett.	2004	14
CHEMBL227653	376671	CHEMBL227653	376671		7f, NSC-:736602	471.74	4.51	108.57	0	Clc1ccc(Nc2ncccc2C(=O)NNS(=O)(=O)c3ccc(Cl)cc3Cl)cc1	1856220	Inhibition	=	44	%					BAO_0000201	UO_0000187	http://qudt.org/vocab/unit#Percent	432597	CHEMBL919743	F	Growth inhibition of MCF7 cells at 10 uM	1	Scientific Literature	Homo sapiens		9606	Autocuration	BAO_0000219	80224	CHEMBL387	CELL-LINE		MCF7	Homo sapiens	1	Non-molecular			35528	CHEMBL1144562	17097292	Bioorg. Med. Chem.	2007	15
CHEMBL2371920	1546371	CHEMBL2371920	1546371		24	764.93	-1.35	254.35	2	CSCC[C@H](NC(=O)[C@H](Cc1ccccc1)NC(=O)CNC(=O)CNC(=O)[C@@H](N)Cc2ccc(O)cc2)C(=O)NCC34CC5CC(C3)CC(C5)(C4)C(=O)O	1732673	Inhibition					Not Determined			BAO_0000376			358447	CHEMBL866976	F	Antiproliferative activity against human MCF7 cell line at 10 uM relative to control	1	Scientific Literature	Homo sapiens		9606	Expert	BAO_0000219	80224	CHEMBL387	CELL-LINE		MCF7	Homo sapiens	1	Non-molecular			31195	CHEMBL1147809	16722632	J. Med. Chem.	2006	49
CHEMBL397096	401279	CHEMBL397096	401279		20	207.23	.06	46.61	0	C=CCN1C(=O)[C@@H]2[C@@H]3CC[C@@H](O3)[C@@H]2C1=O	1977355	Inhibition	=	96	%					BAO_0000201	UO_0000187	http://qudt.org/vocab/unit#Percent	448571	CHEMBL897720	F	Cytotoxicity against human MCF7 cells at 100 uM after 72 hrs by MTT assay	1	Scientific Literature	Homo sapiens		9606	Autocuration	BAO_0000219	80224	CHEMBL387	CELL-LINE		MCF7	Homo sapiens	1	Non-molecular			36906	CHEMBL1149648	17606377	Bioorg. Med. Chem.	2007	15
CHEMBL38718	57180	CHEMBL38718	57180		3	381.47	2.97	74.42	0	COc1ccc2c(C[C@H]3NC(=O)[C@H]4CCCN4C3=O)c(CC=C(C)C)[nH]c2c1	2145041	Inhibition	>	100	%					BAO_0000201	UO_0000187	http://qudt.org/vocab/unit#Percent	475237	CHEMBL922088	F	Cytotoxicity against human MCF7 cells at 100 uM after 72 hrs by Cell Titer 96 Aqueous Non-Radioactive assay	1	Scientific Literature	Homo sapiens		9606	Autocuration	BAO_0000219	80224	CHEMBL387	CELL-LINE		MCF7	Homo sapiens	1	Non-molecular			39228	CHEMBL1144702	18321710	Bioorg. Med. Chem.	2008	16
CHEMBL271228	438440	CHEMBL271228	438440		16, L-Met-MAC	618.77	.03	259.5	3	CSCC[C@H](N)C(=O)NCCNc1ccc(NCCNC(=O)[C@@H](N)CCSC)c2C(=O)c3c(O)ccc(O)c3C(=O)c12	2084804	Inhibition	=	0	%					BAO_0000201	UO_0000187	http://qudt.org/vocab/unit#Percent	468459	CHEMBL929838	F	Cytotoxicity against human MCF7 cells at 4 ug/ml after 48 hrs by SRB assay	1	Scientific Literature	Homo sapiens		9606	Autocuration	BAO_0000219	80224	CHEMBL387	CELL-LINE		MCF7	Homo sapiens	1	Non-molecular			38764	CHEMBL1143145	17962028	Bioorg. Med. Chem.	2008	16
CHEMBL403724	438711	CHEMBL403724	438711		3	787	3.7	243.65	3	CSCC[C@@H](NC(=O)OC(C)(C)C)C(=O)NCCNc1ccc(NCCNC(=O)[C@@H](CCSC)NC(=O)OC(C)(C)C)c2C(=O)c3ccccc3C(=O)c12	2084817	Inhibition	=	95	%					BAO_0000201	UO_0000187	http://qudt.org/vocab/unit#Percent	468459	CHEMBL929838	F	Cytotoxicity against human MCF7 cells at 4 ug/ml after 48 hrs by SRB assay	1	Scientific Literature	Homo sapiens		9606	Autocuration	BAO_0000219	80224	CHEMBL387	CELL-LINE		MCF7	Homo sapiens	1	Non-molecular			38764	CHEMBL1143145	17962028	Bioorg. Med. Chem.	2008	16
CHEMBL135	27626	CHEMBL135	27626	ESTRADIOL	1 (17-beta-estradiol)	272.38	3.84	40.46	0	C[C@]12CC[C@H]3[C@@H](CCc4cc(O)ccc34)[C@@H]1CC[C@@H]2O	1110963	Inhibition					No data			BAO_0000376			100572	CHEMBL707584	F	Inhibition of MCF-7 breast tumor cell proliferation; Not determined	1	Scientific Literature	Homo sapiens		9606	Expert	BAO_0000219	80224	CHEMBL387	CELL-LINE		MCF7	Homo sapiens	1	Non-molecular			17078	CHEMBL1145829	12825935	J. Med. Chem.	2003	46
CHEMBL66352	102657	CHEMBL66352	102657		13Z	412.52	5.71	56.49	1	CCN(CC)CCOc1ccc(cc1)\C(=C(/C#N)\c2ccccc2)\c3ccc(O)cc3	627201	Inhibition	=	100	%					BAO_0000201	UO_0000187	http://qudt.org/vocab/unit#Percent	99818	CHEMBL710420	F	Percent of inhibitory activity versus 0.1 nm [3H]estradiol against proliferation of MCF-7 cells.	1	Scientific Literature	Homo sapiens		9606	Expert	BAO_0000219	80224	CHEMBL387	CELL-LINE		MCF7	Homo sapiens	1	Non-molecular			10229	CHEMBL1124584	2769681	J. Med. Chem.	1989	32
CHEMBL392535	393223	CHEMBL392535	393223		41d	440.51	5.34	107.42	1	COC(=O)C(Cc1c(sc2ccccc12)c3ccc(cc3)C#N)NC(=O)c4ccccc4	1949939	Inhibition	=	12	%					BAO_0000201	UO_0000187	http://qudt.org/vocab/unit#Percent	444593	CHEMBL894838	F	Cytotoxicity against MCF7 cells at 10 uM	1	Scientific Literature	Homo sapiens		9606	Autocuration	BAO_0000219	80224	CHEMBL387	CELL-LINE		MCF7	Homo sapiens	1	Non-molecular			36588	CHEMBL1148697	17498961	Bioorg. Med. Chem.	2007	15
CHEMBL234918	395118	CHEMBL234918	395118		17	432.43	.23	146.3	0	OC(=O)C1[C@@H]2CC[C@@H](O2)C1C(=O)NC(=O)NC(=O)Nc3ccc(cc3)N4CCOCC4	1958405	Inhibition	=	20	%					BAO_0000201	UO_0000187	http://qudt.org/vocab/unit#Percent	444263	CHEMBL894503	F	Cytotoxicity against human MCF7 cells at 100 uM	1	Scientific Literature	Homo sapiens		9606	Autocuration	BAO_0000219	80224	CHEMBL387	CELL-LINE		MCF7	Homo sapiens	1	Non-molecular			36566	CHEMBL1148019	17451951	Bioorg. Med. Chem. Lett.	2007	17
CHEMBL30683	45538	CHEMBL30683	45538		16	563.53	3.91	121.78	1	COc1cc(cc(OC)c1O)[C@@H]2c3cc4OCOc4cc3[C@@H](Nc5ccc6C(=O)CCOc6c5)[C@H]7COC(=O)[C@]27F	520303	Inhibition	=	29.4	%					BAO_0000201	UO_0000187	http://qudt.org/vocab/unit#Percent	99814	CHEMBL710416	F	% inhibition against MCF-7 cells (breast cancer) at 4 ug/mL	1	Scientific Literature	Homo sapiens		9606	Intermediate	BAO_0000219	80224	CHEMBL387	CELL-LINE		MCF7	Homo sapiens	1	Non-molecular			16381	CHEMBL1134408	11311065	J. Med. Chem.	2001	44
CHEMBL93230	149963	CHEMBL93230	149963		11i	528.66	5.47	78.46	2	Oc1ccc2C(N(CCc2c1)S(=O)(=O)c3cccc4ccccc34)c5ccc(OCCN6CCCC6)cc5	1071219	Inhibition	=	96	%					BAO_0000201	UO_0000187	http://qudt.org/vocab/unit#Percent	99308	CHEMBL706329	F	Percent inhibition of antagonistic activity in MCF-7 cell lines derived from breast tumors that predominantly express ER-alpha	1	Scientific Literature	Homo sapiens		9606	Intermediate	BAO_0000219	80224	CHEMBL387	CELL-LINE		MCF7	Homo sapiens	1	Non-molecular			6360	CHEMBL1146753	15125923	Bioorg. Med. Chem. Lett.	2004	14
CHEMBL487266	449007	CHEMBL487266	449007		9b	341.33	4.67	29.96	0	FC(F)(F)C1CC(=O)c2c(C1)nc3ccccc3c2c4ccccc4	2445675	Inhibition	<	20	%					BAO_0000201	UO_0000187	http://qudt.org/vocab/unit#Percent	487253	CHEMBL1018373	F	Growth inhibition of human MCF7 cells at 10 uM relative to control	1	Scientific Literature	Homo sapiens		9606	Autocuration	BAO_0000219	80224	CHEMBL387	CELL-LINE		MCF7	Homo sapiens	1	Non-molecular			44467	CHEMBL1157501	18541426	Bioorg. Med. Chem. Lett.	2008	18
CHEMBL98745	162058	CHEMBL98745	162058	NARCICLASINE	3	307.26	-1.01	128.48	0	O[C@H]1C=C2[C@@H](NC(=O)c3c(O)c4OCOc4cc23)[C@H](O)[C@@H]1O	1252301	Inhibition	=	.019	ug ml-1					BAO_0000181	UO_0000274	http://www.openphacts.org/units/MicrogramPerMilliliter	98956	CHEMBL705520	F	Tested for growth inhibition activity against breast MCF-7 human cancer cell	1	Scientific Literature	Homo sapiens		9606	Intermediate	BAO_0000219	80224	CHEMBL387	CELL-LINE		MCF7	Homo sapiens	1	Non-molecular			6376	CHEMBL1146765	15125958	Bioorg. Med. Chem. Lett.	2004	14
CHEMBL191505	319846	CHEMBL191505	319846		9	411.5	5.9	48.64	1	Cc1nn(C)c(Oc2ccccc2)c1\C=N\OCc3cccc(c3C)c4ccccc4	1492571	Inhibition	=	24.4	%					BAO_0000201	UO_0000187	http://qudt.org/vocab/unit#Percent	315942	CHEMBL825428	F	In vitro antiproliferative activity against MCF-7 cell line (human breast tumor) at 1 uM concentration	1	Scientific Literature	Homo sapiens		9606	Intermediate	BAO_0000219	80224	CHEMBL387	CELL-LINE		MCF7	Homo sapiens	1	Non-molecular			20543	CHEMBL1140245	15922597	Bioorg. Med. Chem. Lett.	2005	15
CHEMBL286649	44859	CHEMBL286649	44859		17	508.5	3.5	121.5	1	COc1cc(cc(OC)c1O)[C@@H]2c3cc4OCOc4cc3[C@@H](Nc5ccc(N)cc5)[C@H]6COC(=O)[C@]26F	525530	Inhibition	=	48.1	%					BAO_0000201	UO_0000187	http://qudt.org/vocab/unit#Percent	99965	CHEMBL713526	F	% inhibition against MCF-7 cells (breast cancer) at 4 ug/mL	1	Scientific Literature	Homo sapiens		9606	Intermediate	BAO_0000219	80224	CHEMBL387	CELL-LINE		MCF7	Homo sapiens	1	Non-molecular			16381	CHEMBL1134408	11311065	J. Med. Chem.	2001	44
CHEMBL370495	319788	CHEMBL370495	319788		13	513.94	8.21	48.64	2	CC(C)c1nn(c(Oc2ccc(Cl)cc2)c1\C=N\OCc3ccc(cc3)C(F)(F)F)c4ccccc4	1492838	Inhibition	=	-1.9	%					BAO_0000201	UO_0000187	http://qudt.org/vocab/unit#Percent	315942	CHEMBL825428	F	In vitro antiproliferative activity against MCF-7 cell line (human breast tumor) at 1 uM concentration	1	Scientific Literature	Homo sapiens		9606	Intermediate	BAO_0000219	80224	CHEMBL387	CELL-LINE		MCF7	Homo sapiens	1	Non-molecular			20543	CHEMBL1140245	15922597	Bioorg. Med. Chem. Lett.	2005	15
CHEMBL234347	393271	CHEMBL234347	393271		44	235.3	4.38	52.03	0	N#Cc1c(sc2ccccc12)c3ccccc3	1949936	Inhibition	=	51	%					BAO_0000201	UO_0000187	http://qudt.org/vocab/unit#Percent	444593	CHEMBL894838	F	Cytotoxicity against MCF7 cells at 10 uM	1	Scientific Literature	Homo sapiens		9606	Autocuration	BAO_0000219	80224	CHEMBL387	CELL-LINE		MCF7	Homo sapiens	1	Non-molecular			36588	CHEMBL1148697	17498961	Bioorg. Med. Chem.	2007	15
CHEMBL3127545	1624171	CHEMBL3127545	1624171		11a	460.61	5.5	65.22	1	CC(=O)O[C@H]1CC[C@]2(C)[C@H]3CC[C@@]4(C)[C@@H](CC[C@@H]4c5oc(nn5)c6ccccc6)[C@@H]3CC=C2C1	13953556	Inhibition	=	41.5	%					BAO_0000201	UO_0000187	http://qudt.org/vocab/unit#Percent	1297691	CHEMBL3130985	F	Cytotoxicity against human MCF7 cells at 30 uM after 72 hrs by MTT assay	1	Scientific Literature	Homo sapiens		9606	Autocuration	BAO_0000219	80224	CHEMBL387	CELL-LINE		MCF7	Homo sapiens	1	Non-molecular			77177	CHEMBL3124875	24518189	Bioorg. Med. Chem. Lett.	2014	24
CHEMBL3127457	1624082	CHEMBL3127457	1624082		10b	419.56	3.97	72.04	0	C[C@]12CC[C@H]3[C@@H](CC=C4C[C@@H](O)CC[C@]34C)[C@@H]1CC[C@@H]2c5oc(nn5)c6cccnc6	13953558	Inhibition	=	45.5	%					BAO_0000201	UO_0000187	http://qudt.org/vocab/unit#Percent	1297691	CHEMBL3130985	F	Cytotoxicity against human MCF7 cells at 30 uM after 72 hrs by MTT assay	1	Scientific Literature	Homo sapiens		9606	Autocuration	BAO_0000219	80224	CHEMBL387	CELL-LINE		MCF7	Homo sapiens	1	Non-molecular			77177	CHEMBL3124875	24518189	Bioorg. Med. Chem. Lett.	2014	24
CHEMBL3127553	1624179	CHEMBL3127553	1624179		7c	452.59	4.41	80.9	0	CC(=O)O[C@H]1CC[C@]2(C)[C@H]3CC[C@]4(C)[C@H](CC[C@H]4[C@@H]3CC=C2C1)\C=N\NC(=O)c5occc5	13953562	Inhibition	=	55.1	%					BAO_0000201	UO_0000187	http://qudt.org/vocab/unit#Percent	1297691	CHEMBL3130985	F	Cytotoxicity against human MCF7 cells at 30 uM after 72 hrs by MTT assay	1	Scientific Literature	Homo sapiens		9606	Autocuration	BAO_0000219	80224	CHEMBL387	CELL-LINE		MCF7	Homo sapiens	1	Non-molecular			77177	CHEMBL3124875	24518189	Bioorg. Med. Chem. Lett.	2014	24
CHEMBL3127550	1624176	CHEMBL3127550	1624176		6c	410.55	4.04	74.83	0	C[C@]12CC[C@H]3[C@@H](CC=C4C[C@@H](O)CC[C@]34C)[C@@H]1CC[C@@H]2\C=N\NC(=O)c5occc5	13953579	Inhibition	=	21.1	%					BAO_0000201	UO_0000187	http://qudt.org/vocab/unit#Percent	1297690	CHEMBL3130984	F	Cytotoxicity against human MCF7 cells at 10 uM after 72 hrs by MTT assay	1	Scientific Literature	Homo sapiens		9606	Autocuration	BAO_0000219	80224	CHEMBL387	CELL-LINE		MCF7	Homo sapiens	1	Non-molecular			77177	CHEMBL3124875	24518189	Bioorg. Med. Chem. Lett.	2014	24
CHEMBL3133137	1625228	CHEMBL3133137	1625228		13f	674.71	5.04	91.98	2	COc1cc2C(=O)N3CCC[C@H]3C=Nc2cc1OCCCCN4CCN(CC4)C(=O)c5nc(c6ccc(cc6)C(F)(F)F)n7ccccc57	13969364	Inhibition					Active			BAO_0000376			1298871	CHEMBL3136610	F	Induction of apoptosis in human MCF7 cells assessed as decrease in PARP protein expression at 4 uM after 24 hrs by Western blot analysis	1	Scientific Literature	Homo sapiens		9606	Autocuration	BAO_0000219	80224	CHEMBL387	CELL-LINE		MCF7	Homo sapiens	1	Non-molecular			77259	CHEMBL3132779		MedChemComm	2013	4
CHEMBL1348802	772686	CHEMBL1348802	772686		1e	298.72	4.59	46.53	0	Oc1ccc2ccc(OC(=O)c3ccccc3Cl)cc2c1	10985543	Inhibition	=	29.57	%					BAO_0000201	UO_0000187	http://qudt.org/vocab/unit#Percent	834994	CHEMBL2073447	F	Antiproliferative activity against human MCF7 cells assessed as inhibition of cell viability at 100 uM after 24 hrs by MTT assay	1	Scientific Literature	Homo sapiens		9606	Autocuration	BAO_0000219	80224	CHEMBL387	CELL-LINE		MCF7	Homo sapiens	1	Non-molecular			62957	CHEMBL2069198	22647217	Eur. J. Med. Chem.	2012	54
CHEMBL2152288	1422964	CHEMBL2152288	1422964		6t	509.5	3.74	122.13	1	Nc1cc(NS(=O)(=O)c2cccc(c2)C(F)(F)F)cc(c1)c3cnc4[nH]cc(c5ccncc5)c4c3	12060957	Inhibition					Dose-dependent effect			BAO_0000376			851030	CHEMBL2157410	F	Inhibition of hypoxia-induced HIF1alpha expression in human MCF7 cells after 6 hrs	1	Scientific Literature	Homo sapiens		9606	Autocuration	BAO_0000219	80224	CHEMBL387	CELL-LINE		MCF7	Homo sapiens	1	Non-molecular			65394	CHEMBL2150859	22575050	J. Med. Chem.	2012	55
CHEMBL237671	401300	CHEMBL237671	401300		29	239.27	-.2	66.84	0	CCC(CO)N1C(=O)[C@@H]2[C@@H]3CC[C@@H](O3)[C@@H]2C1=O	1977346	Inhibition	<	10	%					BAO_0000201	UO_0000187	http://qudt.org/vocab/unit#Percent	448571	CHEMBL897720	F	Cytotoxicity against human MCF7 cells at 100 uM after 72 hrs by MTT assay	1	Scientific Literature	Homo sapiens		9606	Autocuration	BAO_0000219	80224	CHEMBL387	CELL-LINE		MCF7	Homo sapiens	1	Non-molecular			36906	CHEMBL1149648	17606377	Bioorg. Med. Chem.	2007	15
CHEMBL3127456	1624081	CHEMBL3127456	1624081		10a	418.57	5.12	59.15	1	C[C@]12CC[C@H]3[C@@H](CC=C4C[C@@H](O)CC[C@]34C)[C@@H]1CC[C@@H]2c5oc(nn5)c6ccccc6	13953573	Inhibition	=	31.6	%					BAO_0000201	UO_0000187	http://qudt.org/vocab/unit#Percent	1297690	CHEMBL3130984	F	Cytotoxicity against human MCF7 cells at 10 uM after 72 hrs by MTT assay	1	Scientific Literature	Homo sapiens		9606	Autocuration	BAO_0000219	80224	CHEMBL387	CELL-LINE		MCF7	Homo sapiens	1	Non-molecular			77177	CHEMBL3124875	24518189	Bioorg. Med. Chem. Lett.	2014	24
CHEMBL208590	352764	CHEMBL208590	352764		1	371.41	2.16	148.79	0	OC(=O)c1ccc(NC(=O)CCCCn2cnc3c(S)ncnc23)cc1	1733900	Inhibition	=	0	%					BAO_0000201	UO_0000187	http://qudt.org/vocab/unit#Percent	366376	CHEMBL866017	F	Cytotoxicity against human MCF7 cell line at 20 uM by MTT assay	1	Scientific Literature	Homo sapiens		9606	Intermediate	BAO_0000219	80224	CHEMBL387	CELL-LINE		MCF7	Homo sapiens	1	Non-molecular			31324	CHEMBL1137431	16854058	J. Med. Chem.	2006	49
CHEMBL551550	565900	CHEMBL551550	565900		13c	959.18	6.94	138.52	3	CO[C@@H]1CCN(Cc2ccc(CN3CC[C@@H](OC)OC[C@H](NC(=O)C[C@@H](OC)OC[C@H]3c4ccccc4)c5ccccc5)cc2)[C@@H](CO[C@@H](CC(=O)N[C@@H](CO1)c6ccccc6)OC)c7ccccc7	2712963	Inhibition	=	25	%					BAO_0000201	UO_0000187	http://qudt.org/vocab/unit#Percent	580571	CHEMBL1054017	F	Antiproliferative activity against human MCF7 cells at 10 uM after 3 hrs by MTS assay	1	Scientific Literature	Homo sapiens		9606	Autocuration	BAO_0000219	80224	CHEMBL387	CELL-LINE		MCF7	Homo sapiens	1	Non-molecular			47973	CHEMBL1153004	19356827	Eur. J. Med. Chem.	2009	44
CHEMBL559876	555449	CHEMBL559876	555449	2,6-DIDEHYDROPEPEROMIN B	4	428.43	3.55	81.68	0	COc1cc(cc(OC)c1OC)[C@H]([C@@H]2COC(=O)C2=C)c3cc(OC)c4OCOc4c3	2710127	Inhibition					Active			BAO_0000376			582176	CHEMBL1056593	F	Antiinflammatory activity in human MCF7 cells assessed as inhibition of IL1-induced cell surface ICAM1 expression upto 100 uM preincubated for 1 hr before IL1 challenge measured after 6 hrs by ELISA	1	Scientific Literature	Homo sapiens		9606	Autocuration	BAO_0000219	80224	CHEMBL387	CELL-LINE		MCF7	Homo sapiens	1	Non-molecular			48020	CHEMBL1153051	19559609	Bioorg. Med. Chem. Lett.	2009	19
CHEMBL563104	567737	CHEMBL563104	567737		15b	654.79	.49	138.52	2	CO[C@H]1CCN(Cc2ccc(CN3CCO[C@@H](CC(=O)NCCO[C@H](CC3)OC)OC)cc2)CCO[C@@H](CC(=O)NCCO1)OC	2712973	Inhibition	=	13	%					BAO_0000201	UO_0000187	http://qudt.org/vocab/unit#Percent	580571	CHEMBL1054017	F	Antiproliferative activity against human MCF7 cells at 10 uM after 3 hrs by MTS assay	1	Scientific Literature	Homo sapiens		9606	Autocuration	BAO_0000219	80224	CHEMBL387	CELL-LINE		MCF7	Homo sapiens	1	Non-molecular			47973	CHEMBL1153004	19356827	Eur. J. Med. Chem.	2009	44
CHEMBL563104	567737	CHEMBL563104	567737		15b	654.79	.49	138.52	2	CO[C@H]1CCN(Cc2ccc(CN3CCO[C@@H](CC(=O)NCCO[C@H](CC3)OC)OC)cc2)CCO[C@@H](CC(=O)NCCO1)OC	2712974	Inhibition	=	2	%					BAO_0000201	UO_0000187	http://qudt.org/vocab/unit#Percent	580572	CHEMBL1054018	F	Antiproliferative activity against human multidrug-resistant MCF7 cells at 10 uM after 3 hrs by MTS assay	1	Scientific Literature	Homo sapiens		9606	Autocuration	BAO_0000219	80224	CHEMBL387	CELL-LINE		MCF7	Homo sapiens	1	Non-molecular			47973	CHEMBL1153004	19356827	Eur. J. Med. Chem.	2009	44
CHEMBL574989	568797	CHEMBL574989	568797		VIII	233.27	2.76	54.7	0	Nc1ccc2[nH]c3c4ccccc4ncc3c2c1	2909778	Inhibition	=	73.5	%					BAO_0000201	UO_0000187	http://qudt.org/vocab/unit#Percent	587564	CHEMBL1045715	F	Growth inhibition of human MCF7 cells at 10 uM after 72 hrs by MTT assay	1	Scientific Literature	Homo sapiens		9606	Autocuration	BAO_0000219	80224	CHEMBL387	CELL-LINE		MCF7	Homo sapiens	1	Non-molecular			48360	CHEMBL1154158	19427714	Eur. J. Med. Chem.	2009	44
CHEMBL2321925	1520900	CHEMBL2321925	1520900		7	544.5	2.57	178.28	2	CCC[C@@H]1O[C@@H](OC2=C(Oc3cc(O)cc(O)c3C2=O)c4ccc(O)cc4)[C@H](O)[C@H](OC(=O)C)[C@H]1OC(=O)C	12652499	Inhibition					Active			BAO_0000376			939965	CHEMBL2327517	F	Decrease in cyclin D1 level in human PMA-stimulated MCF7 cells at 25 uM pretreated for 24 hrs prior to PMA addition measured after 20 mins by immunoblot analysis	1	Scientific Literature	Homo sapiens		9606	Autocuration	BAO_0000219	80224	CHEMBL387	CELL-LINE		MCF7	Homo sapiens	1	Non-molecular			72016	CHEMBL2321721		ACS Med. Chem. Lett.	2013	4
CHEMBL3087912	1605394	CHEMBL3087912	1605394		13a	458.59	5.55	65.22	1	CC(=O)O[C@H]1CC[C@]2(C)[C@H]3CC[C@@]4(C)[C@@H](CC=C4c5onc(n5)c6ccccc6)[C@@H]3CC=C2C1	13837106	Inhibition	=	39	%					BAO_0000201	UO_0000187	http://qudt.org/vocab/unit#Percent	1275236	CHEMBL3091208	F	Antiproliferative activity against human MCF7 cells at 30 uM after 72 hrs by MTT assay	1	Scientific Literature	Homo sapiens		9606	Autocuration	BAO_0000219	80224	CHEMBL387	CELL-LINE		MCF7	Homo sapiens	1	Non-molecular			76088	CHEMBL3085694	24211641	Eur. J. Med. Chem.	2013	70
CHEMBL237331	399692	CHEMBL237331	399692		8	483.73	5.36	69.39	1	C[C@@H]1CC[C@]2(C)CC[C@]3(C)C(=CC(=O)[C@@H]4[C@@]5(C)CC[C@@H](OC(=O)C)[C@](C)(N)[C@@H]5CC[C@@]34C)[C@@H]2[C@H]1C	2000480	Inhibition	=	1	%					BAO_0000201	UO_0000187	http://qudt.org/vocab/unit#Percent	451295	CHEMBL901506	F	Cytotoxicity against human MCF7 cells at 10 uM after 48 hrs	1	Scientific Literature	Homo sapiens		9606	Autocuration	BAO_0000219	80224	CHEMBL387	CELL-LINE		MCF7	Homo sapiens	1	Non-molecular			37176	CHEMBL1138253	17950603	Bioorg. Med. Chem. Lett.	2007	17
CHEMBL92	9097	CHEMBL92	9097	DOCETAXEL	taxotere	807.88	2.59	224.44	2	CC(=O)O[C@@]12CO[C@@H]1C[C@H](O)[C@]3(C)[C@@H]2[C@H](OC(=O)c4ccccc4)[C@]5(O)C[C@H](OC(=O)[C@H](O)[C@@H](NC(=O)OC(C)(C)C)c6ccccc6)C(=C([C@@H](O)C3=O)C5(C)C)C	1948717	Inhibition	=	20	%					BAO_0000201	UO_0000187	http://qudt.org/vocab/unit#Percent	444590	CHEMBL894835	F	Cytotoxicity against MCF7 cells at 0.25 nM	1	Scientific Literature	Homo sapiens		9606	Autocuration	BAO_0000219	80224	CHEMBL387	CELL-LINE		MCF7	Homo sapiens	1	Non-molecular			36588	CHEMBL1148697	17498961	Bioorg. Med. Chem.	2007	15
CHEMBL64918	102535	CHEMBL64918	102535		16	367.49	5.46	30.27	1	CN(C)c1ccc(cc1)C(=C(C#N)c2ccccc2)c3ccc(cc3)N(C)C	623501	Inhibition	=	48	%					BAO_0000201	UO_0000187	http://qudt.org/vocab/unit#Percent	99817	CHEMBL710419	F	Percent of inhibitory activity against proliferation of MCF-7 cells in presence of 10e-6 M concentration of [3H]estradiol (E2).	1	Scientific Literature	Homo sapiens		9606	Expert	BAO_0000219	80224	CHEMBL387	CELL-LINE		MCF7	Homo sapiens	1	Non-molecular			10229	CHEMBL1124584	2769681	J. Med. Chem.	1989	32
CHEMBL140762	231576	CHEMBL140762	231576		28	282.29	3.27	64.47	0	COc1ccc(c(OC)c1)c2nc(O)c3ccccc3n2	918106	Inhibition		15	%					BAO_0000201	UO_0000187	http://qudt.org/vocab/unit#Percent	98955	CHEMBL705519	F	Tested in vitro for cytotoxic activity against breast cancer(MCF-7) cell line	1	Scientific Literature	Homo sapiens		9606	Expert	BAO_0000219	80224	CHEMBL387	CELL-LINE		MCF7	Homo sapiens	1	Non-molecular			15718	CHEMBL1133524	11087572	J. Med. Chem.	2000	43
CHEMBL214002	352813	CHEMBL214002	352813		30	459.39	4.78	151.56	0	OC(=O)c1cccc(c1)c2oc(\C=N\Nc3nc4nonc4nc3Nc5ccc(F)cc5)cc2	1733574	Inhibition	=	52	%					BAO_0000201	UO_0000187	http://qudt.org/vocab/unit#Percent	366376	CHEMBL866017	F	Cytotoxicity against human MCF7 cell line at 20 uM by MTT assay	1	Scientific Literature	Homo sapiens		9606	Intermediate	BAO_0000219	80224	CHEMBL387	CELL-LINE		MCF7	Homo sapiens	1	Non-molecular			31324	CHEMBL1137431	16854058	J. Med. Chem.	2006	49
CHEMBL305128	102123	CHEMBL305128	102123		3	297.35	4.89	44.02	0	Oc1ccc(cc1)C(=C(c2ccccc2)c3ccccc3)C#N	597235	Inhibition	=	16	%					BAO_0000201	UO_0000187	http://qudt.org/vocab/unit#Percent	99818	CHEMBL710420	F	Percent of inhibitory activity versus 0.1 nm [3H]estradiol against proliferation of MCF-7 cells.	1	Scientific Literature	Homo sapiens		9606	Expert	BAO_0000219	80224	CHEMBL387	CELL-LINE		MCF7	Homo sapiens	1	Non-molecular			10229	CHEMBL1124584	2769681	J. Med. Chem.	1989	32
CHEMBL400617	399690	CHEMBL400617	399690		6	509.72	6.12	72.8	2	C[C@@H]1CC[C@]2(C)CC[C@]3(C)C(=CC(=O)[C@@H]4[C@@]5(C)CC[C@@H](OC(=O)C)[C@](C)(N=C=O)[C@@H]5CC[C@@]34C)[C@@H]2[C@H]1C	2000482	Inhibition	=	10	%					BAO_0000201	UO_0000187	http://qudt.org/vocab/unit#Percent	451295	CHEMBL901506	F	Cytotoxicity against human MCF7 cells at 10 uM after 48 hrs	1	Scientific Literature	Homo sapiens		9606	Autocuration	BAO_0000219	80224	CHEMBL387	CELL-LINE		MCF7	Homo sapiens	1	Non-molecular			37176	CHEMBL1138253	17950603	Bioorg. Med. Chem. Lett.	2007	17
CHEMBL303987	102082	CHEMBL303987	102082		2z	297.35	4.89	44.02	0	Oc1ccc(cc1)\C(=C(/C#N)\c2ccccc2)\c3ccccc3	623489	Inhibition	=	12	%					BAO_0000201	UO_0000187	http://qudt.org/vocab/unit#Percent	99817	CHEMBL710419	F	Percent of inhibitory activity against proliferation of MCF-7 cells in presence of 10e-6 M concentration of [3H]estradiol (E2).	1	Scientific Literature	Homo sapiens		9606	Expert	BAO_0000219	80224	CHEMBL387	CELL-LINE		MCF7	Homo sapiens	1	Non-molecular			10229	CHEMBL1124584	2769681	J. Med. Chem.	1989	32
CHEMBL2435385	1584524	CHEMBL2435385	1584524		15	580.75	9.56	80.29	2	CCCCC\C=C/C\C=C/CCCCCCCC(=O)Oc1ccc(cc1OC)C(=O)c2cc(OC)c(OC)c(OC)c2	13477446	Inhibition					Active			BAO_0000376			987106	CHEMBL2439661	F	Cytotoxicity against human MCF7 cells assessed as inhibition of cell survival at 5 to 15 uM after 72 hrs by MTT assay relative to control	1	Scientific Literature	Homo sapiens		9606	Autocuration	BAO_0000219	80224	CHEMBL387	CELL-LINE		MCF7	Homo sapiens	1	Non-molecular			75106	CHEMBL2434821	23932339	Bioorg. Med. Chem. Lett.	2013	23
CHEMBL438437	347979	CHEMBL438437	347979		17	693.85	-.43	225.25	2	CSCC[C@H](NC(=O)[C@H](Cc1ccccc1)NC(=O)CNC(=O)C2(NC(=O)[C@@H](N)Cc3ccc(O)cc3)C4CC5CC(CC2C5)C4)C(=O)O	1718501	Inhibition	=	22.8	%					BAO_0000201	UO_0000187	http://qudt.org/vocab/unit#Percent	358449	CHEMBL866978	F	Antiproliferative activity against human MCF7 cell line at 1000 uM relative to control	1	Scientific Literature	Homo sapiens		9606	Expert	BAO_0000219	80224	CHEMBL387	CELL-LINE		MCF7	Homo sapiens	1	Non-molecular			31195	CHEMBL1147809	16722632	J. Med. Chem.	2006	49
CHEMBL2112545	1384796	CHEMBL2112545	1384796		14	1259.33				NCCCC[C@H](NC(=O)[C@H](Cc1c[nH]c2ccccc12)NC(=O)[C@H](CC(=O)O)NC(=O)[C@H](Cc3c[nH]cn3)NC(=O)[C@H](CO)NC(=O)[C@H](Cc4c[nH]c5ccccc45)NC(=O)[C@H](Cc6c[nH]cn6)NC(=O)[C@@H]7NCCC7=O)C(=O)N8CCC[C@H]8C(=O)NCC(=O)N	589724	Inhibition	=	18	%					BAO_0000201	UO_0000187	http://qudt.org/vocab/unit#Percent	98957	CHEMBL705521	F	The concentration to inhibit cell proliferation of MCF-7 human tumor cell lines	1	Scientific Literature	Homo sapiens		9606	Intermediate	BAO_0000219	80224	CHEMBL387	CELL-LINE		MCF7	Homo sapiens	1	Non-molecular			14143	CHEMBL1130330	9341910	J. Med. Chem.	1997	40
CHEMBL44720	69222	CHEMBL44720	69222		3	426.38	5.73	12.47	1	CN(C)CCOc1ccc(cc1)C2(C(c3ccccc3)C2(Cl)Cl)c4ccccc4	790301	Inhibition	=	41	%					BAO_0000201	UO_0000187	http://qudt.org/vocab/unit#Percent	100583	CHEMBL707737	F	Percent inhibition of estrogen receptor positive MCF-7 human breast cancer cell proliferation at 10e-7 M	1	Scientific Literature	Homo sapiens		9606	Expert	BAO_0000219	80224	CHEMBL387	CELL-LINE		MCF7	Homo sapiens	1	Non-molecular			12339	CHEMBL1127844	8201601	J. Med. Chem.	1994	37
CHEMBL386962	353076	CHEMBL386962	353076		21	515.51	3.25	134.27	1	COc1cc(\C=C/2\NC(=O)N(CC(=O)Nc3ccc(C)cc3)C2=O)ccc1OCc4cccc(c4)C(=O)O	1733674	Inhibition	=	43	%					BAO_0000201	UO_0000187	http://qudt.org/vocab/unit#Percent	366376	CHEMBL866017	F	Cytotoxicity against human MCF7 cell line at 20 uM by MTT assay	1	Scientific Literature	Homo sapiens		9606	Intermediate	BAO_0000219	80224	CHEMBL387	CELL-LINE		MCF7	Homo sapiens	1	Non-molecular			31324	CHEMBL1137431	16854058	J. Med. Chem.	2006	49
CHEMBL359744	462435	CHEMBL53463	78759	DOXORUBICIN HYDROCHLORIDE	Adriamycin	543.52	-.04	206.07	3	Cl.COc1cccc2C(=O)c3c(O)c4C[C@](O)(C[C@H](O[C@H]5C[C@H](N)[C@H](O)[C@H](C)O5)c4c(O)c3C(=O)c12)C(=O)CO	3118627	Inhibition	=	1.25	%					BAO_0000201	UO_0000187	http://qudt.org/vocab/unit#Percent	613380	CHEMBL1067578	F	Cytotoxicity against human MCF7 cells in presence of 10% fetal bovine serum	1	Scientific Literature	Homo sapiens		9606	Autocuration	BAO_0000219	80224	CHEMBL387	CELL-LINE		MCF7	Homo sapiens	1	Non-molecular			49744	CHEMBL1157645	20188578	Bioorg. Med. Chem.	2010	18
CHEMBL590025	597877	CHEMBL590025	597877		27	372.27	6.27	54.27	1	Clc1oc(cc1)c2cc(nc(c2)c3ccsc3)c4ccc(Cl)cc4	3118632	Inhibition	=	1.77	%					BAO_0000201	UO_0000187	http://qudt.org/vocab/unit#Percent	613380	CHEMBL1067578	F	Cytotoxicity against human MCF7 cells in presence of 10% fetal bovine serum	1	Scientific Literature	Homo sapiens		9606	Autocuration	BAO_0000219	80224	CHEMBL387	CELL-LINE		MCF7	Homo sapiens	1	Non-molecular			49744	CHEMBL1157645	20188578	Bioorg. Med. Chem.	2010	18
CHEMBL591481	597774	CHEMBL591481	597774		11	337.82	5.81	54.27	1	Clc1ccc(cc1)c2cc(cc(n2)c3cccs3)c4cocc4	3118648	Inhibition	=	29.09	%					BAO_0000201	UO_0000187	http://qudt.org/vocab/unit#Percent	613380	CHEMBL1067578	F	Cytotoxicity against human MCF7 cells in presence of 10% fetal bovine serum	1	Scientific Literature	Homo sapiens		9606	Autocuration	BAO_0000219	80224	CHEMBL387	CELL-LINE		MCF7	Homo sapiens	1	Non-molecular			49744	CHEMBL1157645	20188578	Bioorg. Med. Chem.	2010	18
CHEMBL570049	578831	CHEMBL570049	578831		6	418.61	8.07	55.76	1	CC(C)CCCC(C)CCC[C@@]1(C)CCc2c(C)c(OCC(=O)O)c(C)c(C)c2O1	3002183	Inhibition					Dose-dependent effect			BAO_0000376			599190	CHEMBL1049833	F	Inhibition of human MCF7 cells adhesion to gelatinous matrix protein-coated surface after 60 mins by ELISA	1	Scientific Literature	Homo sapiens		9606	Autocuration	BAO_0000219	80224	CHEMBL387	CELL-LINE		MCF7	Homo sapiens	1	Non-molecular			48930	CHEMBL1156017	19708661	J. Med. Chem.	2009	52
CHEMBL517612	443168	CHEMBL517612	443168	AMAZOQUINONE	25	436.58	4.37	71.44	0	C[C@@H]1C[C@@H]2[C@@](C)(CC[C@]3(C)[C@@H]4C(=O)C=C5C(=C(O)C(=O)C=C5[C@]4(C)CC[C@@]23C)C)CC1=O	5175581	Inhibition	=	10	%					BAO_0000201	UO_0000187	http://qudt.org/vocab/unit#Percent	715385	CHEMBL1664714	F	Cytotoxicity against human MCF7 cells at 1 uM after 48 hrs by MTT assay	1	Scientific Literature	Homo sapiens		9606	Autocuration	BAO_0000219	80224	CHEMBL387	CELL-LINE		MCF7	Homo sapiens	1	Non-molecular			55230	CHEMBL1649362	21090801	J. Nat. Prod.	2010	73
CHEMBL1651342	1063624	CHEMBL1651342	1063624	20ALPHA-HYDROXYTINGENONE	20	436.58	3.98	74.59	0	CC1=C(O)C(=O)C=C2C1=CC=C3[C@@]2(C)CC[C@@]4(C)[C@@H]5C[C@](C)(O)C(=O)C[C@]5(C)CC[C@]34C	5175570	Inhibition	=	85	%					BAO_0000201	UO_0000187	http://qudt.org/vocab/unit#Percent	715386	CHEMBL1664715	F	Cytotoxicity against human MCF7 cells at 10 uM after 48 hrs by MTT assay	1	Scientific Literature	Homo sapiens		9606	Autocuration	BAO_0000219	80224	CHEMBL387	CELL-LINE		MCF7	Homo sapiens	1	Non-molecular			55230	CHEMBL1649362	21090801	J. Nat. Prod.	2010	73
CHEMBL386403	21047	CHEMBL386403	21047		11	1048.13				CC(=O)O[C@@]12CO[C@@H]1C[C@H](O)[C@]3(C)C2[C@H](OC(=O)c4ccccc4)[C@]5(O)CC(OC(=O)[C@H](O)[C@@H](NC(=O)c6ccccc6)c7ccccc7)C(=C([C@@H](OC(=O)CCc8cccc(c8)C(=O)c9ccccc9)C3=O)C5(C)C)C	412670	Inhibition	=	20.7	%					BAO_0000201	UO_0000187	http://qudt.org/vocab/unit#Percent	100780	CHEMBL880047	F	Inhibition of the growth of human breast tumor cell line (MCF-7) after 72 hr of drug exposure	1	Scientific Literature	Homo sapiens		9606	Intermediate	BAO_0000219	80224	CHEMBL387	CELL-LINE		MCF7	Homo sapiens	1	Non-molecular			3614	CHEMBL1131682	10328311	Bioorg. Med. Chem. Lett.	1999	9
CHEMBL3087921	1605404	CHEMBL3087921	1605404		15a	416.56	5.17	59.15	1	C[C@]12CC[C@H]3[C@@H](CC=C4C[C@@H](O)CC[C@]34C)[C@@H]1CC=C2c5onc(n5)c6ccccc6	13837141	Inhibition	=	81.1	%					BAO_0000201	UO_0000187	http://qudt.org/vocab/unit#Percent	1275236	CHEMBL3091208	F	Antiproliferative activity against human MCF7 cells at 30 uM after 72 hrs by MTT assay	1	Scientific Literature	Homo sapiens		9606	Autocuration	BAO_0000219	80224	CHEMBL387	CELL-LINE		MCF7	Homo sapiens	1	Non-molecular			76088	CHEMBL3085694	24211641	Eur. J. Med. Chem.	2013	70
CHEMBL3087909	1605391	CHEMBL3087909	1605391		12c	490.63	5.57	74.45	1	COc1ccc(cc1)c2noc(n2)[C@H]3CC[C@H]4[C@@H]5CC=C6C[C@H](CC[C@]6(C)[C@H]5CC[C@]34C)OC(=O)C	13836702	Inhibition	<	20	%					BAO_0000201	UO_0000187	http://qudt.org/vocab/unit#Percent	1275238	CHEMBL3091210	F	Antiproliferative activity against human MCF7 cells at 10 uM after 72 hrs by MTT assay	1	Scientific Literature	Homo sapiens		9606	Autocuration	BAO_0000219	80224	CHEMBL387	CELL-LINE		MCF7	Homo sapiens	1	Non-molecular			76088	CHEMBL3085694	24211641	Eur. J. Med. Chem.	2013	70
CHEMBL3087969	1605452	CHEMBL3087969	1605452		11b	490.63	5.28	90.98	1	CC(=O)O[C@H]1CC[C@]2(C)[C@H]3CC[C@@]4(C)[C@@H](CC=C4C(=O)O\N=C(/N)\c5ccc(C)cc5)[C@@H]3CC=C2C1	13837127	Inhibition	=	58.3	%					BAO_0000201	UO_0000187	http://qudt.org/vocab/unit#Percent	1275238	CHEMBL3091210	F	Antiproliferative activity against human MCF7 cells at 10 uM after 72 hrs by MTT assay	1	Scientific Literature	Homo sapiens		9606	Autocuration	BAO_0000219	80224	CHEMBL387	CELL-LINE		MCF7	Homo sapiens	1	Non-molecular			76088	CHEMBL3085694	24211641	Eur. J. Med. Chem.	2013	70
CHEMBL393499	393178	CHEMBL393499	393178		5	306.3	5.2	45.31	1	FC(F)(F)c1ccc(cc1)c2sc3ccccc3c2C=O	1949951	Inhibition	=	73	%					BAO_0000201	UO_0000187	http://qudt.org/vocab/unit#Percent	444593	CHEMBL894838	F	Cytotoxicity against MCF7 cells at 10 uM	1	Scientific Literature	Homo sapiens		9606	Autocuration	BAO_0000219	80224	CHEMBL387	CELL-LINE		MCF7	Homo sapiens	1	Non-molecular			36588	CHEMBL1148697	17498961	Bioorg. Med. Chem.	2007	15
CHEMBL189267	319573	CHEMBL189267	319573		23	369.84	5.05	48.64	1	Cc1ccc(CO\N=C\c2c(C)nn(C)c2Oc3ccc(Cl)cc3)cc1	1493466	Inhibition	=	30.7	%					BAO_0000201	UO_0000187	http://qudt.org/vocab/unit#Percent	315942	CHEMBL825428	F	In vitro antiproliferative activity against MCF-7 cell line (human breast tumor) at 1 uM concentration	1	Scientific Literature	Homo sapiens		9606	Intermediate	BAO_0000219	80224	CHEMBL387	CELL-LINE		MCF7	Homo sapiens	1	Non-molecular			20543	CHEMBL1140245	15922597	Bioorg. Med. Chem. Lett.	2005	15
CHEMBL190730	319779	CHEMBL190730	319779		28	427.88	4.77	74.94	0	CCOC(=O)c1ccc(CO\N=C\c2c(C)nn(C)c2Oc3ccc(Cl)cc3)cc1	1493597	Inhibition	=	33.9	%					BAO_0000201	UO_0000187	http://qudt.org/vocab/unit#Percent	315942	CHEMBL825428	F	In vitro antiproliferative activity against MCF-7 cell line (human breast tumor) at 1 uM concentration	1	Scientific Literature	Homo sapiens		9606	Intermediate	BAO_0000219	80224	CHEMBL387	CELL-LINE		MCF7	Homo sapiens	1	Non-molecular			20543	CHEMBL1140245	15922597	Bioorg. Med. Chem. Lett.	2005	15
CHEMBL589112	599743	CHEMBL589112	599743		4	670.71	2.48	251.97	2	COC(=O)c1ccc(O)c(c1)c2nc(cs2)C(=O)NCCOCCOCCNC(=O)c3csc(n3)c4cc(ccc4O)C(=O)OC	3111979	Inhibition	=	19	%					BAO_0000201	UO_0000187	http://qudt.org/vocab/unit#Percent	611141	CHEMBL1068791	F	Antiproliferative activity against doxorubicin-resistant human MCF7 cells at 10 uM after 72 hrs by MTS assay	1	Scientific Literature	Homo sapiens		9606	Autocuration	BAO_0000219	80224	CHEMBL387	CELL-LINE		MCF7	Homo sapiens	1	Non-molecular			49898	CHEMBL1159061	20036563	Bioorg. Med. Chem.	2010	18
CHEMBL589112	599743	CHEMBL589112	599743		4	670.71	2.48	251.97	2	COC(=O)c1ccc(O)c(c1)c2nc(cs2)C(=O)NCCOCCOCCNC(=O)c3csc(n3)c4cc(ccc4O)C(=O)OC	3111980	Inhibition	=	0	%					BAO_0000201	UO_0000187	http://qudt.org/vocab/unit#Percent	611140	CHEMBL1068790	F	Antiproliferative activity against human MCF7 cells at 1 uM after 72 hrs by MTS assay	1	Scientific Literature	Homo sapiens		9606	Autocuration	BAO_0000219	80224	CHEMBL387	CELL-LINE		MCF7	Homo sapiens	1	Non-molecular			49898	CHEMBL1159061	20036563	Bioorg. Med. Chem.	2010	18
CHEMBL602118	597879	CHEMBL602118	597879		29	338.81	4.46	67.16	0	Clc1oc(cc1)c2cc(nc(c2)c3ccsc3)c4cccnc4	3118630	Inhibition	>	50	%					BAO_0000201	UO_0000187	http://qudt.org/vocab/unit#Percent	613380	CHEMBL1067578	F	Cytotoxicity against human MCF7 cells in presence of 10% fetal bovine serum	1	Scientific Literature	Homo sapiens		9606	Autocuration	BAO_0000219	80224	CHEMBL387	CELL-LINE		MCF7	Homo sapiens	1	Non-molecular			49744	CHEMBL1157645	20188578	Bioorg. Med. Chem.	2010	18
CHEMBL1651339	1063620	CHEMBL1651339	1063620		4	480.59	4.89	100.9	0	COc1c(O)cc2c(C(=O)C=C3[C@@]2(C)CC[C@@]4(C)[C@@H]5C[C@@H](C)C(=O)C[C@]5(C)CC[C@]34C)c1C(=O)O	5175590	Inhibition	=	15	%					BAO_0000201	UO_0000187	http://qudt.org/vocab/unit#Percent	715385	CHEMBL1664714	F	Cytotoxicity against human MCF7 cells at 1 uM after 48 hrs by MTT assay	1	Scientific Literature	Homo sapiens		9606	Autocuration	BAO_0000219	80224	CHEMBL387	CELL-LINE		MCF7	Homo sapiens	1	Non-molecular			55230	CHEMBL1649362	21090801	J. Nat. Prod.	2010	73
CHEMBL1131	169652	CHEMBL1131	169652	ACITRETIN	2, Acitretin	326.43	5.67	46.53	1	COc1cc(C)c(\C=C\C(=C\C=C\C(=C\C(=O)O)\C)\C)c(C)c1C	5198853	Inhibition					Dose-dependent effect			BAO_0000376			716425	CHEMBL1670049	F	Antiproliferative activity against human MCF7 cells expressing estrogen receptor after 72 hrs by WST-1 assay	1	Scientific Literature	Homo sapiens		9606	Autocuration	BAO_0000219	80224	CHEMBL387	CELL-LINE		MCF7	Homo sapiens	1	Non-molecular			55339	CHEMBL1667765	21208698	Eur. J. Med. Chem.	2011	46
CHEMBL1668832	1067645	CHEMBL1668832	1067645		12	328.4	5.57	37.29	1	C\C(=C/C(=O)O)\C=C\C=C(/C)\c1ccc2cc3ccccc3cc2c1	5198873	Inhibition	=	15	%					BAO_0000201	UO_0000187	http://qudt.org/vocab/unit#Percent	716433	CHEMBL1670057	F	Antiproliferative activity against human MCF7 cells expressing estrogen receptor assessed as cell growth inhibition 50 uM after 72 hrs by WST-1 assay relative to control	1	Scientific Literature	Homo sapiens		9606	Autocuration	BAO_0000219	80224	CHEMBL387	CELL-LINE		MCF7	Homo sapiens	1	Non-molecular			55339	CHEMBL1667765	21208698	Eur. J. Med. Chem.	2011	46
CHEMBL1234833	697183	CHEMBL1234833	697183		4k, BS-194	385.46	2.02	114.94	0	CC(C)c1cnn2c(NCc3ccccc3)cc(N[C@@H](CO)[C@H](O)CO)nc12	6274541	Inhibition	=	40	%					BAO_0000201	UO_0000187	http://qudt.org/vocab/unit#Percent	754786	CHEMBL1805641	F	Antitumor activity against human MCF7 cells xenografted in nude BALB/c mouse assessed as decrease in tumor volume at 10 mg/kg, ip bid for 14 days relative to control on day 1	1	Scientific Literature	Homo sapiens		9606	Autocuration	BAO_0000218	80224	CHEMBL387	CELL-LINE		MCF7	Homo sapiens	1	Non-molecular			58135	CHEMBL1800061	21080703	J. Med. Chem.	2010	53
CHEMBL236684	399696	CHEMBL236684	399696		12	539.83	7.51	55.4	2	CCC(=O)N[C@@]1(C)[C@@H](CC[C@@]2(C)[C@H]1CC[C@]3(C)[C@@H]2CC=C4[C@@H]5[C@@H](C)[C@H](C)CC[C@]5(C)CC[C@@]34C)OC(=O)CC	2000476	Inhibition	=	35	%					BAO_0000201	UO_0000187	http://qudt.org/vocab/unit#Percent	451295	CHEMBL901506	F	Cytotoxicity against human MCF7 cells at 10 uM after 48 hrs	1	Scientific Literature	Homo sapiens		9606	Autocuration	BAO_0000219	80224	CHEMBL387	CELL-LINE		MCF7	Homo sapiens	1	Non-molecular			37176	CHEMBL1138253	17950603	Bioorg. Med. Chem. Lett.	2007	17
CHEMBL34324	45221	CHEMBL34324	45221		11	432.4	2.48	92.68	0	COc1cc(cc(OC)c1OC)[C@@H]2c3cc4OCOc4cc3[C@H](O)[C@H]5COC(=O)[C@]25F	524376	Inhibition	=	34.2	%					BAO_0000201	UO_0000187	http://qudt.org/vocab/unit#Percent	99812	CHEMBL710414	F	% inhibition against MCF-7 cells (breast cancer) at 0.04 ug/mL	1	Scientific Literature	Homo sapiens		9606	Intermediate	BAO_0000219	80224	CHEMBL387	CELL-LINE		MCF7	Homo sapiens	1	Non-molecular			16381	CHEMBL1134408	11311065	J. Med. Chem.	2001	44
CHEMBL236903	399697	CHEMBL236903	399697		13	567.89	8.42	55.4	2	CCCC(=O)N[C@@]1(C)[C@@H](CC[C@@]2(C)[C@H]1CC[C@]3(C)[C@@H]2CC=C4[C@@H]5[C@@H](C)[C@H](C)CC[C@]5(C)CC[C@@]34C)OC(=O)CCC	2000475	Inhibition	=	0	%					BAO_0000201	UO_0000187	http://qudt.org/vocab/unit#Percent	451295	CHEMBL901506	F	Cytotoxicity against human MCF7 cells at 10 uM after 48 hrs	1	Scientific Literature	Homo sapiens		9606	Autocuration	BAO_0000219	80224	CHEMBL387	CELL-LINE		MCF7	Homo sapiens	1	Non-molecular			37176	CHEMBL1138253	17950603	Bioorg. Med. Chem. Lett.	2007	17
CHEMBL592293	598256	CHEMBL592293	598256		37c	418.48	6.11	64.99	1	CC(=CCc1cc2C(=O)C(=COc2c(CC=C(C)C)c1O)c3ccc4OCOc4c3)C	3134487	Inhibition					Active			BAO_0000376			607289	CHEMBL1072831	F	Inhibition of heat shock response-induced increase in HSP90 protein level in human MCF7 cells at 1 to 100 uM after 24 hrs by Western blot analysis	1	Scientific Literature	Homo sapiens		9606	Autocuration	BAO_0000219	80224	CHEMBL387	CELL-LINE		MCF7	Homo sapiens	1	Non-molecular			49780	CHEMBL1157681	19932969	Bioorg. Med. Chem.	2010	18
CHEMBL1080367	610806	CHEMBL1080367	610806		9	366.34	5.2	50.7	1	FC(F)(F)c1ccc(Nc2nccc(n2)c3ccnc4ccccc34)cc1	3210196	Inhibition	=	100	%					BAO_0000201	UO_0000187	http://qudt.org/vocab/unit#Percent	621279	CHEMBL1105954	F	Cytotoxicity against human MCF7 cells at 50 uM after 48 hrs by SRB assay	1	Scientific Literature	Homo sapiens		9606	Autocuration	BAO_0000219	80224	CHEMBL387	CELL-LINE		MCF7	Homo sapiens	1	Non-molecular			50259	CHEMBL1153702	19879023	Eur. J. Med. Chem.	2010	45
CHEMBL1095477	628689	CHEMBL1095477	628689		10o	224.3	.9	49.41	0	CCCCCCN1C(=O)[C@@H]2CNC[C@@H]2C1=O	3278410	Inhibition	=	25	%					BAO_0000201	UO_0000187	http://qudt.org/vocab/unit#Percent	629621	CHEMBL1121190	F	Cytotoxicity against human MCF7 cells at 100 uM after 72 hrs by MTT assay	1	Scientific Literature	Homo sapiens		9606	Autocuration	BAO_0000219	80224	CHEMBL387	CELL-LINE		MCF7	Homo sapiens	1	Non-molecular			51051	CHEMBL1157873	20153915	Eur. J. Med. Chem.	2010	45
CHEMBL1096997	628994	CHEMBL1096997	628994		10e	241.24	-5.2	112.73	0	NCC[C@H](N1C(=O)[C@@H]2CNC[C@@H]2C1=O)C(=O)O	3278338	Inhibition	<	10	%					BAO_0000201	UO_0000187	http://qudt.org/vocab/unit#Percent	629621	CHEMBL1121190	F	Cytotoxicity against human MCF7 cells at 100 uM after 72 hrs by MTT assay	1	Scientific Literature	Homo sapiens		9606	Autocuration	BAO_0000219	80224	CHEMBL387	CELL-LINE		MCF7	Homo sapiens	1	Non-molecular			51051	CHEMBL1157873	20153915	Eur. J. Med. Chem.	2010	45
CHEMBL1087337	629061	CHEMBL1087337	629061		CAB-SHZH-07	484.52	3.03	119.9	0	CO[C@H]1O[C@H](COc2ccccc2)[C@@H](O)[C@H](O)[C@H]1Oc3ccc4c(c3)c5ccccc5S4(=O)=O	3274602	Inhibition	=	7	%					BAO_0000201	UO_0000187	http://qudt.org/vocab/unit#Percent	630848	CHEMBL1109218	F	Cytotoxicity against human MCF7 cells at 20 uM after 48 hrs by MTT assay	1	Scientific Literature	Homo sapiens		9606	Autocuration	BAO_0000219	80224	CHEMBL387	CELL-LINE		MCF7	Homo sapiens	1	Non-molecular			51085	CHEMBL1157907	20356741	Bioorg. Med. Chem. Lett.	2010	20
CHEMBL1094219	628911	CHEMBL1094219	628911		9h	343.42	.6	53.09	0	O=C1[C@@H]2CN(Cc3ccccc3)C[C@@H]2C(=O)N1CCN4CCOCC4	3278707	Inhibition	=	51	%					BAO_0000201	UO_0000187	http://qudt.org/vocab/unit#Percent	629621	CHEMBL1121190	F	Cytotoxicity against human MCF7 cells at 100 uM after 72 hrs by MTT assay	1	Scientific Literature	Homo sapiens		9606	Autocuration	BAO_0000219	80224	CHEMBL387	CELL-LINE		MCF7	Homo sapiens	1	Non-molecular			51051	CHEMBL1157873	20153915	Eur. J. Med. Chem.	2010	45
CHEMBL1087574	629102	CHEMBL1087574	629102		10l	212.25	-.98	69.64	0	CCC(CO)N1C(=O)[C@@H]2CNC[C@@H]2C1=O	3278392	Inhibition	<	10	%					BAO_0000201	UO_0000187	http://qudt.org/vocab/unit#Percent	629621	CHEMBL1121190	F	Cytotoxicity against human MCF7 cells at 100 uM after 72 hrs by MTT assay	1	Scientific Literature	Homo sapiens		9606	Autocuration	BAO_0000219	80224	CHEMBL387	CELL-LINE		MCF7	Homo sapiens	1	Non-molecular			51051	CHEMBL1157873	20153915	Eur. J. Med. Chem.	2010	45
CHEMBL1086687	629728	CHEMBL1086687	629728		8o	225.28	1.16	46.61	0	CCCCCCN1C(=O)[C@@H]2COC[C@@H]2C1=O	3278662	Inhibition	=	10	%					BAO_0000201	UO_0000187	http://qudt.org/vocab/unit#Percent	629621	CHEMBL1121190	F	Cytotoxicity against human MCF7 cells at 100 uM after 72 hrs by MTT assay	1	Scientific Literature	Homo sapiens		9606	Autocuration	BAO_0000219	80224	CHEMBL387	CELL-LINE		MCF7	Homo sapiens	1	Non-molecular			51051	CHEMBL1157873	20153915	Eur. J. Med. Chem.	2010	45
CHEMBL1684421	1074704	CHEMBL1684421	1074704		43	569.54	5.67	136.27	2	COC(=O)c1ccc(OP(=O)(Oc2ccc(cc2)C(=O)OC)[C@@H](CC(C)C)NC(=O)OCc3ccccc3)cc1	5241716	Inhibition	=	8	%					BAO_0000201	UO_0000187	http://qudt.org/vocab/unit#Percent	727312	CHEMBL1687523	F	Antiproliferative activity against human MCF7 cells assessed as growth inhibition at 100 ug/ml after 72 hrs	1	Scientific Literature	Homo sapiens		9606	Autocuration	BAO_0000219	80224	CHEMBL387	CELL-LINE		MCF7	Homo sapiens	1	Non-molecular			55757	CHEMBL1681697	21315589	Bioorg. Med. Chem. Lett.	2011	21
CHEMBL1684597	1074901	CHEMBL1684597	1074901		6g	353.42	2.66	75.45	0	C(CN1CCOCC1)Nc2nc(NCc3occc3)c4ccccc4n2	5249590	Inhibition	=	95.75	%					BAO_0000201	UO_0000187	http://qudt.org/vocab/unit#Percent	727214	CHEMBL1687239	F	Cytotoxicity against human MCF7 cells at 10 uM after 2 days by MTT assay	1	Scientific Literature	Homo sapiens		9606	Autocuration	BAO_0000219	80224	CHEMBL387	CELL-LINE		MCF7	Homo sapiens	1	Non-molecular			55838	CHEMBL1681778	21353544	Bioorg. Med. Chem. Lett.	2011	21
CHEMBL179603	299314	CHEMBL179603	299314		87	446.46	4.13	103.83	0	COc1ccc(NC(=O)Nc2ccc(Oc3ncnc4cc(OC)c(OC)cc34)cc2)cc1	10856739	Inhibition	=	0	%					BAO_0000201	UO_0000187	http://qudt.org/vocab/unit#Percent	813076	CHEMBL2020650	F	Antiproliferative activity against human MCF7 cells at 10 uM after 72 hrs by MTS assay	1	Scientific Literature	Homo sapiens		9606	Autocuration	BAO_0000219	80224	CHEMBL387	CELL-LINE		MCF7	Homo sapiens	1	Non-molecular			61598	CHEMBL2016491	22229669	J. Med. Chem.	2012	55
CHEMBL2018746	1336483	CHEMBL2018746	1336483		40	380.44	4.17	85.37	0	CCCC(=O)Nc1ccc(Nc2ncnc3cc(OC)c(OC)cc23)cc1C	10856698	Inhibition	=	5	%					BAO_0000201	UO_0000187	http://qudt.org/vocab/unit#Percent	813076	CHEMBL2020650	F	Antiproliferative activity against human MCF7 cells at 10 uM after 72 hrs by MTS assay	1	Scientific Literature	Homo sapiens		9606	Autocuration	BAO_0000219	80224	CHEMBL387	CELL-LINE		MCF7	Homo sapiens	1	Non-molecular			61598	CHEMBL2016491	22229669	J. Med. Chem.	2012	55
CHEMBL2018768	1336506	CHEMBL2018768	1336506		67	473.95	4.71	97.84	0	CCN(CC)CCOc1cc2ncnc(Nc3ccc(NC(=O)OC)c(Cl)c3)c2cc1OC	10856721	Inhibition	=	0	%					BAO_0000201	UO_0000187	http://qudt.org/vocab/unit#Percent	813076	CHEMBL2020650	F	Antiproliferative activity against human MCF7 cells at 10 uM after 72 hrs by MTS assay	1	Scientific Literature	Homo sapiens		9606	Autocuration	BAO_0000219	80224	CHEMBL387	CELL-LINE		MCF7	Homo sapiens	1	Non-molecular			61598	CHEMBL2016491	22229669	J. Med. Chem.	2012	55
CHEMBL2018880	1336619	CHEMBL2018880	1336619		81	339.35	2.58	82.57	0	COc1cc2ncnc(Oc3cccc(NC(=O)C)c3)c2cc1OC	10856733	Inhibition	=	5	%					BAO_0000201	UO_0000187	http://qudt.org/vocab/unit#Percent	813076	CHEMBL2020650	F	Antiproliferative activity against human MCF7 cells at 10 uM after 72 hrs by MTS assay	1	Scientific Literature	Homo sapiens		9606	Autocuration	BAO_0000219	80224	CHEMBL387	CELL-LINE		MCF7	Homo sapiens	1	Non-molecular			61598	CHEMBL2016491	22229669	J. Med. Chem.	2012	55
CHEMBL2018774	1336512	CHEMBL2018774	1336512		73	467.56	4.88	97.84	0	CCOC(=O)Nc1ccc(Nc2ncnc3cc(OC)c(OCCN(CC)CC)cc23)cc1C	10856727	Inhibition	=	0	%					BAO_0000201	UO_0000187	http://qudt.org/vocab/unit#Percent	813076	CHEMBL2020650	F	Antiproliferative activity against human MCF7 cells at 10 uM after 72 hrs by MTS assay	1	Scientific Literature	Homo sapiens		9606	Autocuration	BAO_0000219	80224	CHEMBL387	CELL-LINE		MCF7	Homo sapiens	1	Non-molecular			61598	CHEMBL2016491	22229669	J. Med. Chem.	2012	55
CHEMBL205089	343076	CHEMBL205089	343076		85	422.48	4.43	94.6	0	COc1cc2ncnc(Oc3ccc(NC(=O)NC4CCCCC4)cc3)c2cc1OC	10856737	Inhibition	=	0	%					BAO_0000201	UO_0000187	http://qudt.org/vocab/unit#Percent	813076	CHEMBL2020650	F	Antiproliferative activity against human MCF7 cells at 10 uM after 72 hrs by MTS assay	1	Scientific Literature	Homo sapiens		9606	Autocuration	BAO_0000219	80224	CHEMBL387	CELL-LINE		MCF7	Homo sapiens	1	Non-molecular			61598	CHEMBL2016491	22229669	J. Med. Chem.	2012	55
CHEMBL286089	44842	CHEMBL286089	44842		15	538.48	4.15	141.29	1	COc1cc(cc(OC)c1O)[C@@H]2c3cc4OCOc4cc3[C@@H](Nc5ccc(cc5)[N+](=O)[O-])[C@H]6COC(=O)[C@]26F	512590	Inhibition	=	7.3	%					BAO_0000201	UO_0000187	http://qudt.org/vocab/unit#Percent	99964	CHEMBL713525	F	% inhibition against MCF-7 cells (breast cancer) at 0.4 ug/mL	1	Scientific Literature	Homo sapiens		9606	Intermediate	BAO_0000219	80224	CHEMBL387	CELL-LINE		MCF7	Homo sapiens	1	Non-molecular			16381	CHEMBL1134408	11311065	J. Med. Chem.	2001	44
CHEMBL141698	232165	CHEMBL141698	232165		20	326.35	2.5	112.41	0	COc1ccc(OC)c(c1)N(C)c2ccc3nc(N)nc(N)c3n2	1078179	Inhibition	=	58	%					BAO_0000201	UO_0000187	http://qudt.org/vocab/unit#Percent	100779	CHEMBL709728	F	Inhibition of the growth of breast cancer (MCF-7) cell line at 0.01 uM	1	Scientific Literature	Homo sapiens		9606	Intermediate	BAO_0000219	80224	CHEMBL387	CELL-LINE		MCF7	Homo sapiens	1	Non-molecular			14696	CHEMBL1131172	9804692	J. Med. Chem.	1998	41
CHEMBL127652	206673	CHEMBL127652	206673		2 HU-331	328.45	5.34	54.37	1	CCCCCC1=CC(=C([C@@H]2C=C(C)CCC2C(=C)C)C(=O)C1=O)O	241548	Inhibition	=	50	%					BAO_0000201	UO_0000187	http://qudt.org/vocab/unit#Percent	98953	CHEMBL705517	F	Inhibition of the growth of MCF-7 mammary cancer cells at 3.125 ug/ml concentration	1	Scientific Literature	Homo sapiens		9606	Intermediate	BAO_0000219	80224	CHEMBL387	CELL-LINE		MCF7	Homo sapiens	1	Non-molecular			17622	CHEMBL1148368	15239658	J. Med. Chem.	2004	47
CHEMBL207662	347625	CHEMBL207662	347625		19	636.8	.2	196.14	2	CSCC[C@H](NC(=O)[C@H](Cc1ccccc1)NC(=O)C23CC4CC(CC(C4)(C2)NC(=O)[C@@H](N)Cc5ccc(O)cc5)C3)C(=O)O	1731731	Inhibition					Not Determined			BAO_0000376			358448	CHEMBL866977	F	Antiproliferative activity against human MCF7 cell line at 100 uM relative to control	1	Scientific Literature	Homo sapiens		9606	Expert	BAO_0000219	80224	CHEMBL387	CELL-LINE		MCF7	Homo sapiens	1	Non-molecular			31195	CHEMBL1147809	16722632	J. Med. Chem.	2006	49
CHEMBL1210395	684208	CHEMBL1210395	684208		13	497.63	5.52	126.24	1	Cc1nnc(SCC(=O)Nc2ccc(cc2)c3nc(c4ccccc4)c(c5ccccc5)n3C)s1	3373567	Inhibition					Dose-dependent effect			BAO_0000376			644242	CHEMBL1212141	F	Inhibition of DNA synthesis in human MCF7 cells after 48 hrs by BrdU incorporation assay	1	Scientific Literature	Homo sapiens		9606	Autocuration	BAO_0000219	80224	CHEMBL387	CELL-LINE		MCF7	Homo sapiens	1	Non-molecular			51908	CHEMBL1208663	20451307	Eur. J. Med. Chem.	2010	45
CHEMBL1164385	645302	CHEMBL1164385	645302		18	286.32	3.99	26.3	0	COC1=Cc2cccc3ccc(c4ccccc4)c(C1=O)c23	3329247	Inhibition	=	14	%					BAO_0000201	UO_0000187	http://qudt.org/vocab/unit#Percent	639387	CHEMBL1167767	A	Cytotoxicity against human MCF7 cells assessed as growth inhibition at 10 uM after 72 hrs by MTT assay	1	Scientific Literature	Homo sapiens		9606	Autocuration	BAO_0000219	80224	CHEMBL387	CELL-LINE		MCF7	Homo sapiens	1	Non-molecular			51555	CHEMBL1165954	20472446	Bioorg. Med. Chem.	2010	18
CHEMBL1164084	645305	CHEMBL1164084	645305		21	320.34	2.69	66.76	0	COc1ccc(cc1)c2ccc3cccc4C(O)C(O)C(=O)c2c34	3329250	Inhibition					Not Determined			BAO_0000376			639387	CHEMBL1167767	A	Cytotoxicity against human MCF7 cells assessed as growth inhibition at 10 uM after 72 hrs by MTT assay	1	Scientific Literature	Homo sapiens		9606	Autocuration	BAO_0000219	80224	CHEMBL387	CELL-LINE		MCF7	Homo sapiens	1	Non-molecular			51555	CHEMBL1165954	20472446	Bioorg. Med. Chem.	2010	18
CHEMBL1796575	1159626	CHEMBL1796575	1159626		11	571	4.66	162.27	1	CC(=O)OC[C@H]1O[C@@H](Oc2nc(cc(c3ccc(Cl)cc3)c2C#N)c4cccs4)[C@H](OC(=O)C)[C@H]1OC(=O)C	6254567	Inhibition	=	8	%					BAO_0000201	UO_0000187	http://qudt.org/vocab/unit#Percent	753044	CHEMBL1798911	F	Cytotoxicity against human MCF7 cells assessed as inhibition of cell viability at 100 ug/mL after 48 hrs by MTT assay	1	Scientific Literature	Homo sapiens		9606	Autocuration	BAO_0000219	80224	CHEMBL387	CELL-LINE		MCF7	Homo sapiens	1	Non-molecular			58034	CHEMBL1795304	21531049	Eur. J. Med. Chem.	2011	46
CHEMBL1405254	829138	CHEMBL1405254	829138		1g	314.36	4.12	71.98	0	Cc1ccc(cc1)S(=O)(=O)Oc2cccc3c(O)cccc23	10985541	Inhibition	=	74.74	%					BAO_0000201	UO_0000187	http://qudt.org/vocab/unit#Percent	834994	CHEMBL2073447	F	Antiproliferative activity against human MCF7 cells assessed as inhibition of cell viability at 100 uM after 24 hrs by MTT assay	1	Scientific Literature	Homo sapiens		9606	Autocuration	BAO_0000219	80224	CHEMBL387	CELL-LINE		MCF7	Homo sapiens	1	Non-molecular			62957	CHEMBL2069198	22647217	Eur. J. Med. Chem.	2012	54
CHEMBL1567760	991644	CHEMBL1567760	991644		4n	328.37	3.5	76.86	0	Cc1nn(c2OC(=C(C#N)C(c3ccccc3)c12)N)c4ccccc4	10967323	Inhibition	=	1.67	%					BAO_0000201	UO_0000187	http://qudt.org/vocab/unit#Percent	831911	CHEMBL2065985	F	Cytotoxicity against estrogen receptor-positive human MCF7 cells assessed as inhibition of cell proliferation at 1 ug/ml after 24 hrs by MTT assay	1	Scientific Literature	Homo sapiens		9606	Autocuration	BAO_0000219	80224	CHEMBL387	CELL-LINE		MCF7	Homo sapiens	1	Non-molecular			62860	CHEMBL2062449	22818081	Bioorg. Med. Chem. Lett.	2012	22
CHEMBL1567760	991644	CHEMBL1567760	991644		4n	328.37	3.5	76.86	0	Cc1nn(c2OC(=C(C#N)C(c3ccccc3)c12)N)c4ccccc4	10967327	Inhibition	=	84.08	%					BAO_0000201	UO_0000187	http://qudt.org/vocab/unit#Percent	831915	CHEMBL2065989	F	Cytotoxicity against estrogen receptor-positive human MCF7 cells assessed as inhibition of cell proliferation at 50 ug/ml after 24 hrs by MTT assay	1	Scientific Literature	Homo sapiens		9606	Autocuration	BAO_0000219	80224	CHEMBL387	CELL-LINE		MCF7	Homo sapiens	1	Non-molecular			62860	CHEMBL2062449	22818081	Bioorg. Med. Chem. Lett.	2012	22
CHEMBL2064367	1357774	CHEMBL2064367	1357774		4o	344.37	3.25	97.09	0	Cc1nn(c2OC(=C(C#N)C(c3ccc(O)cc3)c12)N)c4ccccc4	10967328	Inhibition	=	2.1	%					BAO_0000201	UO_0000187	http://qudt.org/vocab/unit#Percent	831911	CHEMBL2065985	F	Cytotoxicity against estrogen receptor-positive human MCF7 cells assessed as inhibition of cell proliferation at 1 ug/ml after 24 hrs by MTT assay	1	Scientific Literature	Homo sapiens		9606	Autocuration	BAO_0000219	80224	CHEMBL387	CELL-LINE		MCF7	Homo sapiens	1	Non-molecular			62860	CHEMBL2062449	22818081	Bioorg. Med. Chem. Lett.	2012	22
CHEMBL2064367	1357774	CHEMBL2064367	1357774		4o	344.37	3.25	97.09	0	Cc1nn(c2OC(=C(C#N)C(c3ccc(O)cc3)c12)N)c4ccccc4	10967329	Inhibition	=	5.96	%					BAO_0000201	UO_0000187	http://qudt.org/vocab/unit#Percent	831912	CHEMBL2065986	F	Cytotoxicity against estrogen receptor-positive human MCF7 cells assessed as inhibition of cell proliferation at 5 ug/ml after 24 hrs by MTT assay	1	Scientific Literature	Homo sapiens		9606	Autocuration	BAO_0000219	80224	CHEMBL387	CELL-LINE		MCF7	Homo sapiens	1	Non-molecular			62860	CHEMBL2062449	22818081	Bioorg. Med. Chem. Lett.	2012	22
CHEMBL2064367	1357774	CHEMBL2064367	1357774		4o	344.37	3.25	97.09	0	Cc1nn(c2OC(=C(C#N)C(c3ccc(O)cc3)c12)N)c4ccccc4	10967331	Inhibition	=	30.82	%					BAO_0000201	UO_0000187	http://qudt.org/vocab/unit#Percent	831914	CHEMBL2065988	F	Cytotoxicity against estrogen receptor-positive human MCF7 cells assessed as inhibition of cell proliferation at 25 ug/ml after 24 hrs by MTT assay	1	Scientific Literature	Homo sapiens		9606	Autocuration	BAO_0000219	80224	CHEMBL387	CELL-LINE		MCF7	Homo sapiens	1	Non-molecular			62860	CHEMBL2062449	22818081	Bioorg. Med. Chem. Lett.	2012	22
CHEMBL1490372	914256	CHEMBL1490372	914256		4q	373.36	3.39	122.68	0	Cc1nn(c2OC(=C(C#N)C(c3ccc(cc3)[N+](=O)[O-])c12)N)c4ccccc4	10967342	Inhibition	=	96.42	%					BAO_0000201	UO_0000187	http://qudt.org/vocab/unit#Percent	831915	CHEMBL2065989	F	Cytotoxicity against estrogen receptor-positive human MCF7 cells assessed as inhibition of cell proliferation at 50 ug/ml after 24 hrs by MTT assay	1	Scientific Literature	Homo sapiens		9606	Autocuration	BAO_0000219	80224	CHEMBL387	CELL-LINE		MCF7	Homo sapiens	1	Non-molecular			62860	CHEMBL2062449	22818081	Bioorg. Med. Chem. Lett.	2012	22
CHEMBL2064370	1357777	CHEMBL2064370	1357777		4u	369.38	2.17	105.96	0	Cc1nn(c2OC(=C(C#N)C3(C(=O)Nc4ccccc34)c12)N)c5ccccc5	10967346	Inhibition	=	64.62	%					BAO_0000201	UO_0000187	http://qudt.org/vocab/unit#Percent	831914	CHEMBL2065988	F	Cytotoxicity against estrogen receptor-positive human MCF7 cells assessed as inhibition of cell proliferation at 25 ug/ml after 24 hrs by MTT assay	1	Scientific Literature	Homo sapiens		9606	Autocuration	BAO_0000219	80224	CHEMBL387	CELL-LINE		MCF7	Homo sapiens	1	Non-molecular			62860	CHEMBL2062449	22818081	Bioorg. Med. Chem. Lett.	2012	22
CHEMBL2064361	1357768	CHEMBL2064361	1357768		3h	448.69	4.42	105.88	0	CC1=NN=C2OC(=C(C#N)C(C12)c3ccc(Oc4nc(Cl)c(Cl)cc4Cl)cc3)N	10967299	Inhibition	=	42.47	%					BAO_0000201	UO_0000187	http://qudt.org/vocab/unit#Percent	831918	CHEMBL2065992	F	Cytotoxicity against estrogen receptor-positive human MCF7 cells assessed as inhibition of cell proliferation at 4 ug/ml after 24 hrs by MTT assay	1	Scientific Literature	Homo sapiens		9606	Autocuration	BAO_0000219	80224	CHEMBL387	CELL-LINE		MCF7	Homo sapiens	1	Non-molecular			62860	CHEMBL2062449	22818081	Bioorg. Med. Chem. Lett.	2012	22
CHEMBL2064362	1357769	CHEMBL2064362	1357769		3i	344.37	3.55	96.95	0	Cc1[nH]nc2OC(=C(C#N)C(c3cccc(Oc4ccccc4)c3)c12)N	10967303	Inhibition	=	13.96	%					BAO_0000201	UO_0000187	http://qudt.org/vocab/unit#Percent	831923	CHEMBL2065997	F	Cytotoxicity against estrogen receptor-positive human MCF7 cells assessed as inhibition of cell proliferation at 0.25 ug/ml after 24 hrs by MTT assay	1	Scientific Literature	Homo sapiens		9606	Autocuration	BAO_0000219	80224	CHEMBL387	CELL-LINE		MCF7	Homo sapiens	1	Non-molecular			62860	CHEMBL2062449	22818081	Bioorg. Med. Chem. Lett.	2012	22
CHEMBL2064362	1357769	CHEMBL2064362	1357769		3i	344.37	3.55	96.95	0	Cc1[nH]nc2OC(=C(C#N)C(c3cccc(Oc4ccccc4)c3)c12)N	10967305	Inhibition	=	43.47	%					BAO_0000201	UO_0000187	http://qudt.org/vocab/unit#Percent	831911	CHEMBL2065985	F	Cytotoxicity against estrogen receptor-positive human MCF7 cells assessed as inhibition of cell proliferation at 1 ug/ml after 24 hrs by MTT assay	1	Scientific Literature	Homo sapiens		9606	Autocuration	BAO_0000219	80224	CHEMBL387	CELL-LINE		MCF7	Homo sapiens	1	Non-molecular			62860	CHEMBL2062449	22818081	Bioorg. Med. Chem. Lett.	2012	22
CHEMBL1956725	1282249	CHEMBL1956725	1282249		19	467.56	7.66	62.16	1	CN(C)c1ccc2CCc3ccc(Oc4cc(CCc5cccc(Oc2c1O)c5)ccc4O)cc3	8056474	Inhibition	=	85.46	%					BAO_0000201	UO_0000187	http://qudt.org/vocab/unit#Percent	807713	CHEMBL1959841	F	Growth inhibition of human MCF7 cells at 20 uM after 24 hrs by MTT assay	1	Scientific Literature	Homo sapiens		9606	Autocuration	BAO_0000219	80224	CHEMBL387	CELL-LINE		MCF7	Homo sapiens	1	Non-molecular			61338	CHEMBL1955748	22365913	Bioorg. Med. Chem.	2012	20
CHEMBL2064363	1357770	CHEMBL2064363	1357770		3j	448.69	5.14	109.83	1	Cc1[nH]nc2OC(=C(C#N)C(c3cccc(Oc4nc(Cl)c(Cl)cc4Cl)c3)c12)N	10967308	Inhibition	=	.41	%					BAO_0000201	UO_0000187	http://qudt.org/vocab/unit#Percent	831911	CHEMBL2065985	F	Cytotoxicity against estrogen receptor-positive human MCF7 cells assessed as inhibition of cell proliferation at 1 ug/ml after 24 hrs by MTT assay	1	Scientific Literature	Homo sapiens		9606	Autocuration	BAO_0000219	80224	CHEMBL387	CELL-LINE		MCF7	Homo sapiens	1	Non-molecular			62860	CHEMBL2062449	22818081	Bioorg. Med. Chem. Lett.	2012	22
CHEMBL2064363	1357770	CHEMBL2064363	1357770		3j	448.69	5.14	109.83	1	Cc1[nH]nc2OC(=C(C#N)C(c3cccc(Oc4nc(Cl)c(Cl)cc4Cl)c3)c12)N	10967310	Inhibition	=	34.56	%					BAO_0000201	UO_0000187	http://qudt.org/vocab/unit#Percent	831913	CHEMBL2065987	F	Cytotoxicity against estrogen receptor-positive human MCF7 cells assessed as inhibition of cell proliferation at 10 ug/ml after 24 hrs by MTT assay	1	Scientific Literature	Homo sapiens		9606	Autocuration	BAO_0000219	80224	CHEMBL387	CELL-LINE		MCF7	Homo sapiens	1	Non-molecular			62860	CHEMBL2062449	22818081	Bioorg. Med. Chem. Lett.	2012	22
CHEMBL2018884	1336623	CHEMBL2018884	1336623		100	509.35	5.38	94.6	2	COc1cc2ncnc(Oc3ccc(NC(=O)Nc4cccc(Br)c4)c(C)c3)c2cc1OC	10856745	Inhibition	=	30	%					BAO_0000201	UO_0000187	http://qudt.org/vocab/unit#Percent	813076	CHEMBL2020650	F	Antiproliferative activity against human MCF7 cells at 10 uM after 72 hrs by MTS assay	1	Scientific Literature	Homo sapiens		9606	Autocuration	BAO_0000219	80224	CHEMBL387	CELL-LINE		MCF7	Homo sapiens	1	Non-molecular			61598	CHEMBL2016491	22229669	J. Med. Chem.	2012	55
CHEMBL2018758	1336495	CHEMBL2018758	1336495		54	410.47	5.02	94.6	1	CCCCOC(=O)Nc1ccc(Nc2ncnc3cc(OC)c(OC)cc23)cc1C	10856712	Inhibition	=	33	%					BAO_0000201	UO_0000187	http://qudt.org/vocab/unit#Percent	813076	CHEMBL2020650	F	Antiproliferative activity against human MCF7 cells at 10 uM after 72 hrs by MTS assay	1	Scientific Literature	Homo sapiens		9606	Autocuration	BAO_0000219	80224	CHEMBL387	CELL-LINE		MCF7	Homo sapiens	1	Non-molecular			61598	CHEMBL2016491	22229669	J. Med. Chem.	2012	55
CHEMBL2018759	1336496	CHEMBL2018759	1336496		55	396.44	4.42	94.6	0	COc1cc2ncnc(Nc3ccc(NC(=O)OC(C)C)c(C)c3)c2cc1OC	10856713	Inhibition	=	30	%					BAO_0000201	UO_0000187	http://qudt.org/vocab/unit#Percent	813076	CHEMBL2020650	F	Antiproliferative activity against human MCF7 cells at 10 uM after 72 hrs by MTS assay	1	Scientific Literature	Homo sapiens		9606	Autocuration	BAO_0000219	80224	CHEMBL387	CELL-LINE		MCF7	Homo sapiens	1	Non-molecular			61598	CHEMBL2016491	22229669	J. Med. Chem.	2012	55
CHEMBL3087920	1605403	CHEMBL3087920	1605403		14e	356.5	3.55	59.15	0	Cc1noc(n1)[C@H]2CC[C@H]3[C@@H]4CC=C5C[C@@H](O)CC[C@]5(C)[C@H]4CC[C@]23C	13837098	Inhibition	=	77.7	%					BAO_0000201	UO_0000187	http://qudt.org/vocab/unit#Percent	1275236	CHEMBL3091208	F	Antiproliferative activity against human MCF7 cells at 30 uM after 72 hrs by MTT assay	1	Scientific Literature	Homo sapiens		9606	Autocuration	BAO_0000219	80224	CHEMBL387	CELL-LINE		MCF7	Homo sapiens	1	Non-molecular			76088	CHEMBL3085694	24211641	Eur. J. Med. Chem.	2013	70
CHEMBL486598	443896	CHEMBL486598	443896	EVODIAMINE	1b	303.36	3.67	39.34	0	CN1[C@@H]2N(CCc3c2[nH]c4ccccc34)C(=O)c5ccccc15	13510201	Inhibition	=	51	%					BAO_0000201	UO_0000187	http://qudt.org/vocab/unit#Percent	989836	CHEMBL2446512	F	Cytotoxicity against human MCF7 cells at 15 uM after 72 hrs by MTT assay relative to control	1	Scientific Literature	Homo sapiens		9606	Autocuration	BAO_0000219	80224	CHEMBL387	CELL-LINE		MCF7	Homo sapiens	1	Non-molecular			75386	CHEMBL2440052	24103429	Bioorg. Med. Chem.	2013	21
CHEMBL373777	369220	CHEMBL373777	369220	BRASSININ	1, Brassinin	236.36	3.55	85.21	0	CSC(=S)NCc1c[nH]c2ccccc12	1812191	Inhibition	=	21.5	%					BAO_0000201	UO_0000187	http://qudt.org/vocab/unit#Percent	424884	CHEMBL910132	A	Cytotoxicity against human MCF7 cells at 30 uM	1	Scientific Literature	Homo sapiens		9606	Autocuration	BAO_0000219	80224	CHEMBL387	CELL-LINE		MCF7	Homo sapiens	1	Non-molecular			34955	CHEMBL1146145	16997552	Bioorg. Med. Chem. Lett.	2006	16
CHEMBL302647	102604	CHEMBL302647	102604		7Z	311.38	5.38	44.02	1	Cc1ccc(cc1)\C(=C(\C#N)/c2ccccc2)\c3ccc(O)cc3	619882	Inhibition	=	39	%					BAO_0000201	UO_0000187	http://qudt.org/vocab/unit#Percent	99817	CHEMBL710419	F	Percent of inhibitory activity against proliferation of MCF-7 cells in presence of 10e-6 M concentration of [3H]estradiol (E2).	1	Scientific Literature	Homo sapiens		9606	Expert	BAO_0000219	80224	CHEMBL387	CELL-LINE		MCF7	Homo sapiens	1	Non-molecular			10229	CHEMBL1124584	2769681	J. Med. Chem.	1989	32
CHEMBL65499	102660	CHEMBL65499	102660		10E	327.38	4.88	53.25	0	COc1ccc(cc1)\C(=C(\C#N)/c2ccccc2)\c3ccc(O)cc3	623511	Inhibition	=	86	%					BAO_0000201	UO_0000187	http://qudt.org/vocab/unit#Percent	99818	CHEMBL710420	F	Percent of inhibitory activity versus 0.1 nm [3H]estradiol against proliferation of MCF-7 cells.	1	Scientific Literature	Homo sapiens		9606	Expert	BAO_0000219	80224	CHEMBL387	CELL-LINE		MCF7	Homo sapiens	1	Non-molecular			10229	CHEMBL1124584	2769681	J. Med. Chem.	1989	32
CHEMBL379728	352881	CHEMBL379728	352881		29	388.33	1.37	154.75	0	OC(=O)COc1ccc(\C=N\NC(=O)c2ccc(O)cc2)cc1OCC(=O)O	1733583	Inhibition	=	21	%					BAO_0000201	UO_0000187	http://qudt.org/vocab/unit#Percent	366376	CHEMBL866017	F	Cytotoxicity against human MCF7 cell line at 20 uM by MTT assay	1	Scientific Literature	Homo sapiens		9606	Intermediate	BAO_0000219	80224	CHEMBL387	CELL-LINE		MCF7	Homo sapiens	1	Non-molecular			31324	CHEMBL1137431	16854058	J. Med. Chem.	2006	49
CHEMBL2071173	1361330	CHEMBL2071173	1361330		1j	282.27	4.13	46.53	0	Oc1ccc2ccc(OC(=O)c3ccccc3F)cc2c1	10985975	Inhibition	=	0	%					BAO_0000201	UO_0000187	http://qudt.org/vocab/unit#Percent	834994	CHEMBL2073447	F	Antiproliferative activity against human MCF7 cells assessed as inhibition of cell viability at 100 uM after 24 hrs by MTT assay	1	Scientific Literature	Homo sapiens		9606	Autocuration	BAO_0000219	80224	CHEMBL387	CELL-LINE		MCF7	Homo sapiens	1	Non-molecular			62957	CHEMBL2069198	22647217	Eur. J. Med. Chem.	2012	54
CHEMBL1327407	751291	CHEMBL1327407	751291		3c	278.3	4.41	46.53	0	Cc1cccc(c1)C(=O)Oc2cccc3c(O)cccc23	10985985	Inhibition	=	0	%					BAO_0000201	UO_0000187	http://qudt.org/vocab/unit#Percent	834994	CHEMBL2073447	F	Antiproliferative activity against human MCF7 cells assessed as inhibition of cell viability at 100 uM after 24 hrs by MTT assay	1	Scientific Literature	Homo sapiens		9606	Autocuration	BAO_0000219	80224	CHEMBL387	CELL-LINE		MCF7	Homo sapiens	1	Non-molecular			62957	CHEMBL2069198	22647217	Eur. J. Med. Chem.	2012	54
CHEMBL2031693	1343760	CHEMBL2031693	1343760		MAP-04-04	1667.03				CC(C)C[C@H](NC(=O)[C@H](CCCNC(=N)N)NC(=O)[C@@H](N)CCCCN)C(=O)N[C@@H](CCCNC(=N)N)C(=O)N[C@@H](CCCNC(=N)N)C(=O)N[C@@H](C(C)C)C(=O)N[C@@H](Cc1c[nH]c2ccccc12)C(=O)N[C@@H](CCCNC(=N)N)C(=O)N[C@@H](CCCNC(=N)N)C(=O)N[C@@H](Cc3c[nH]c4ccccc34)C(=O)N[C@@H](CCCNC(=N)N)C(=O)N	13459757	Inhibition					Not Active			BAO_0000376			985675	CHEMBL2433606	F	Antimigratory activity against human MCF7 cells assessed as inhibition of wound-healing activity at 5 uM after 48 hrs by phase contrast microscopic analysis relative to untreated control	1	Scientific Literature	Homo sapiens		9606	Autocuration	BAO_0000219	80224	CHEMBL387	CELL-LINE		MCF7	Homo sapiens	1	Non-molecular			75016	CHEMBL2429744	23993331	Bioorg. Med. Chem. Lett.	2013	23
CHEMBL2443311	1589844	CHEMBL2443311	1589844		ent-9	414.5	3.99	59.65	0	CN1[C@@H]2N([C@H](Cc3c2[nH]c4ccccc34)C(=O)N5CCCCC5)C(=O)c6ccccc16	13510193	Inhibition	=	63	%					BAO_0000201	UO_0000187	http://qudt.org/vocab/unit#Percent	989836	CHEMBL2446512	F	Cytotoxicity against human MCF7 cells at 15 uM after 72 hrs by MTT assay relative to control	1	Scientific Literature	Homo sapiens		9606	Autocuration	BAO_0000219	80224	CHEMBL387	CELL-LINE		MCF7	Homo sapiens	1	Non-molecular			75386	CHEMBL2440052	24103429	Bioorg. Med. Chem.	2013	21
CHEMBL2443309	1589842	CHEMBL2443309	1589842		ent-8	360.41	2.87	68.44	0	CNC(=O)[C@H]1Cc2c([nH]c3ccccc23)[C@@H]4N(C)c5ccccc5C(=O)N14	13510195	Inhibition	=	108	%					BAO_0000201	UO_0000187	http://qudt.org/vocab/unit#Percent	989836	CHEMBL2446512	F	Cytotoxicity against human MCF7 cells at 15 uM after 72 hrs by MTT assay relative to control	1	Scientific Literature	Homo sapiens		9606	Autocuration	BAO_0000219	80224	CHEMBL387	CELL-LINE		MCF7	Homo sapiens	1	Non-molecular			75386	CHEMBL2440052	24103429	Bioorg. Med. Chem.	2013	21
CHEMBL463165	504400	CHEMBL463165	504400		1a	303.36	3.67	39.34	0	CN1[C@H]2N(CCc3c2[nH]c4ccccc34)C(=O)c5ccccc15	13510202	Inhibition	=	44	%					BAO_0000201	UO_0000187	http://qudt.org/vocab/unit#Percent	989836	CHEMBL2446512	F	Cytotoxicity against human MCF7 cells at 15 uM after 72 hrs by MTT assay relative to control	1	Scientific Literature	Homo sapiens		9606	Autocuration	BAO_0000219	80224	CHEMBL387	CELL-LINE		MCF7	Homo sapiens	1	Non-molecular			75386	CHEMBL2440052	24103429	Bioorg. Med. Chem.	2013	21
CHEMBL2426729	1581856	CHEMBL2426729	1581856		8c	392.44	4.8	75.99	0	CCOC(=O)C(C(c1ccc(O)cc1)c2ccc(O)cc2)c3cccc(OC)c3	13446487	Inhibition	=	80	%					BAO_0000201	UO_0000187	http://qudt.org/vocab/unit#Percent	982287	CHEMBL2429354	F	Antiproliferative activity against human MCF7 cells assessed as cell viability at 75 uM after 72 hrs relative to control	1	Scientific Literature	Homo sapiens		9606	Autocuration	BAO_0000219	80224	CHEMBL387	CELL-LINE		MCF7	Homo sapiens	1	Non-molecular			74855	CHEMBL2424626	23953195	Bioorg. Med. Chem. Lett.	2013	23
CHEMBL1412853	836737	CHEMBL1412853	836737		1c, ML130	287.34	2.98	86.36	0	Cc1ccc(cc1)S(=O)(=O)n2c(N)nc3ccccc23	10853961	Inhibition					Not Active			BAO_0000376			812923	CHEMBL2020298	F	Inhibition of TNFalpha-induced IL8 secretion in human MCF7 cells at 0.25 to 5 uM by ELISA	1	Scientific Literature	Homo sapiens		9606	Autocuration	BAO_0000219	80224	CHEMBL387	CELL-LINE		MCF7	Homo sapiens	1	Non-molecular			61590	CHEMBL2016464		ACS Med. Chem. Lett.	2011	2
CHEMBL3087966	1605449	CHEMBL3087966	1605449		10d	557.52	5.58	90.98	2	CC(=O)O[C@H]1CC[C@]2(C)[C@H]3CC[C@@]4(C)[C@@H](CC[C@@H]4C(=O)O\N=C(/N)\c5ccc(Br)cc5)[C@@H]3CC=C2C1	13836789	Inhibition	=	83.6	%					BAO_0000201	UO_0000187	http://qudt.org/vocab/unit#Percent	1275236	CHEMBL3091208	F	Antiproliferative activity against human MCF7 cells at 30 uM after 72 hrs by MTT assay	1	Scientific Literature	Homo sapiens		9606	Autocuration	BAO_0000219	80224	CHEMBL387	CELL-LINE		MCF7	Homo sapiens	1	Non-molecular			76088	CHEMBL3085694	24211641	Eur. J. Med. Chem.	2013	70
CHEMBL226218	379046	CHEMBL226218	379046		3	348.44	5.19	43.26	1	CCOC(=O)n1cc(C(CC=C)NCc2ccccc2)c3ccccc13	1874676	Inhibition	=	27	%					BAO_0000201	UO_0000187	http://qudt.org/vocab/unit#Percent	435646	CHEMBL904003	F	Growth inhibition of human MCF7 cells at 10 uM	1	Scientific Literature	Homo sapiens		9606	Autocuration	BAO_0000219	80224	CHEMBL387	CELL-LINE		MCF7	Homo sapiens	1	Non-molecular			35719	CHEMBL1142914	17275313	Bioorg. Med. Chem.	2007	15
CHEMBL374095	368048	CHEMBL374095	368048		5	463.61	4.49	127.85	0	C[C@H](CC(=O)O)[C@@H]1C\C=C\C=C(\C#N)/[C@H](O)[C@@H](C)C[C@H](C)C[C@H](C)C[C@H](C)[C@@H](O)CC(=O)O1	1809433	Inhibition	=	12	%					BAO_0000201	UO_0000187	http://qudt.org/vocab/unit#Percent	424509	CHEMBL911921	F	Antiproliferative activity against MCF7 cell line at 10 uM	1	Scientific Literature	Homo sapiens		9606	Autocuration	BAO_0000219	80224	CHEMBL387	CELL-LINE		MCF7	Homo sapiens	1	Non-molecular			34918	CHEMBL1139729	16962775	Bioorg. Med. Chem. Lett.	2006	16
CHEMBL215633	355766	CHEMBL215633	355766		2c	406.43	1.28	124.44	0	OCCNC(=O)c1ccc(cc1)c2cc(ncn2)c3ccc(cc3)C(=O)NCCO	1751367	Inhibition	=	83	%					BAO_0000201	UO_0000187	http://qudt.org/vocab/unit#Percent	383913	CHEMBL863652	F	Inhibition of human MCF7 cell growth at 100 uM relative to control	1	Scientific Literature	Homo sapiens		9606	Expert	BAO_0000219	80224	CHEMBL387	CELL-LINE		MCF7	Homo sapiens	1	Non-molecular			31548	CHEMBL1146008	16913707	J. Med. Chem.	2006	49
CHEMBL604573	597843	CHEMBL604573	597843		24	351.85	6.09	54.27	1	Cc1ccc(cc1)c2cc(cc(n2)c3ccsc3)c4oc(Cl)cc4	3118635	Inhibition	=	.63	%					BAO_0000201	UO_0000187	http://qudt.org/vocab/unit#Percent	613380	CHEMBL1067578	F	Cytotoxicity against human MCF7 cells in presence of 10% fetal bovine serum	1	Scientific Literature	Homo sapiens		9606	Autocuration	BAO_0000219	80224	CHEMBL387	CELL-LINE		MCF7	Homo sapiens	1	Non-molecular			49744	CHEMBL1157645	20188578	Bioorg. Med. Chem.	2010	18
CHEMBL1164741	646223	CHEMBL1164741	646223		10	257.29	3.58	29.96	0	O=C1C=Cc2cccc3ccc(c4ccccn4)c1c23	3330394	Inhibition	=	0	%					BAO_0000201	UO_0000187	http://qudt.org/vocab/unit#Percent	639387	CHEMBL1167767	A	Cytotoxicity against human MCF7 cells assessed as growth inhibition at 10 uM after 72 hrs by MTT assay	1	Scientific Literature	Homo sapiens		9606	Autocuration	BAO_0000219	80224	CHEMBL387	CELL-LINE		MCF7	Homo sapiens	1	Non-molecular			51555	CHEMBL1165954	20472446	Bioorg. Med. Chem.	2010	18
CHEMBL394935	393192	CHEMBL394935	393192		19	236.29	3.23	64.91	0	N#Cc1sc2ccccc2c1c3cccnc3	1949945	Inhibition	=	18	%					BAO_0000201	UO_0000187	http://qudt.org/vocab/unit#Percent	444593	CHEMBL894838	F	Cytotoxicity against MCF7 cells at 10 uM	1	Scientific Literature	Homo sapiens		9606	Autocuration	BAO_0000219	80224	CHEMBL387	CELL-LINE		MCF7	Homo sapiens	1	Non-molecular			36588	CHEMBL1148697	17498961	Bioorg. Med. Chem.	2007	15
CHEMBL3127547	1624173	CHEMBL3127547	1624173		11c	450.57	4.89	78.36	0	CC(=O)O[C@H]1CC[C@]2(C)[C@H]3CC[C@@]4(C)[C@@H](CC[C@@H]4c5oc(nn5)c6occc6)[C@@H]3CC=C2C1	13953568	Inhibition	=	26.1	%					BAO_0000201	UO_0000187	http://qudt.org/vocab/unit#Percent	1297690	CHEMBL3130984	F	Cytotoxicity against human MCF7 cells at 10 uM after 72 hrs by MTT assay	1	Scientific Literature	Homo sapiens		9606	Autocuration	BAO_0000219	80224	CHEMBL387	CELL-LINE		MCF7	Homo sapiens	1	Non-molecular			77177	CHEMBL3124875	24518189	Bioorg. Med. Chem. Lett.	2014	24
CHEMBL415202	186680	CHEMBL415202	186680		8	1314.45				NCCCC[C@H](NC(=O)[C@H](Cc1c[nH]c2ccccc12)NC(=O)[C@H](Cc3c[nH]cn3)NC(=O)[C@@H]4NCCC4=O)C(=O)N[C@@H](Cc5c[nH]cn5)C(=O)N[C@@H](CCC(=O)O)C(=O)N[C@@H](Cc6c[nH]c7ccccc67)C(=O)N[C@@H](CCCCN)C(=O)N8CCC[C@@H]8C(=O)NCC(=O)N	563841	Inhibition	=	17	%					BAO_0000201	UO_0000187	http://qudt.org/vocab/unit#Percent	98958	CHEMBL705522	F	The concentration to inhibit cell proliferation of MCF-7 human tumor cell lines using the sulforhodamine B assay	1	Scientific Literature	Homo sapiens		9606	Intermediate	BAO_0000219	80224	CHEMBL387	CELL-LINE		MCF7	Homo sapiens	1	Non-molecular			14143	CHEMBL1130330	9341910	J. Med. Chem.	1997	40
CHEMBL138007	231512	CHEMBL138007	231512		44	254.28	2.43	50.36	0	COc1ccc(cc1)C2NC(=O)c3ccccc3N2	907776	Inhibition	=	44	%					BAO_0000201	UO_0000187	http://qudt.org/vocab/unit#Percent	98955	CHEMBL705519	F	Tested in vitro for cytotoxic activity against breast cancer(MCF-7) cell line	1	Scientific Literature	Homo sapiens		9606	Expert	BAO_0000219	80224	CHEMBL387	CELL-LINE		MCF7	Homo sapiens	1	Non-molecular			15718	CHEMBL1133524	11087572	J. Med. Chem.	2000	43
CHEMBL3087910	1605392	CHEMBL3087910	1605392		12d	539.5	6.34	65.22	2	CC(=O)O[C@H]1CC[C@]2(C)[C@H]3CC[C@@]4(C)[C@@H](CC[C@@H]4c5onc(n5)c6ccc(Br)cc6)[C@@H]3CC=C2C1	13836701	Inhibition	<	20	%					BAO_0000201	UO_0000187	http://qudt.org/vocab/unit#Percent	1275238	CHEMBL3091210	F	Antiproliferative activity against human MCF7 cells at 10 uM after 72 hrs by MTT assay	1	Scientific Literature	Homo sapiens		9606	Autocuration	BAO_0000219	80224	CHEMBL387	CELL-LINE		MCF7	Homo sapiens	1	Non-molecular			76088	CHEMBL3085694	24211641	Eur. J. Med. Chem.	2013	70
CHEMBL589265	599746	CHEMBL589265	599746		7	674.79	4.21	304.02	3	OC(=O)c1ccc(O)c(c1)c2nc(cs2)C(=S)NCCOCCOCCNC(=S)c3csc(n3)c4cc(ccc4O)C(=O)O	3111901	Inhibition	=	1	%					BAO_0000201	UO_0000187	http://qudt.org/vocab/unit#Percent	611141	CHEMBL1068791	F	Antiproliferative activity against doxorubicin-resistant human MCF7 cells at 10 uM after 72 hrs by MTS assay	1	Scientific Literature	Homo sapiens		9606	Autocuration	BAO_0000219	80224	CHEMBL387	CELL-LINE		MCF7	Homo sapiens	1	Non-molecular			49898	CHEMBL1159061	20036563	Bioorg. Med. Chem.	2010	18
CHEMBL239404	401251	CHEMBL239404	401251		12	223.27	.69	46.61	0	CCC(C)N1C(=O)[C@@H]2[C@@H]3CC[C@@H](O3)[C@@H]2C1=O	1977363	Inhibition	<	10	%					BAO_0000201	UO_0000187	http://qudt.org/vocab/unit#Percent	448571	CHEMBL897720	F	Cytotoxicity against human MCF7 cells at 100 uM after 72 hrs by MTT assay	1	Scientific Literature	Homo sapiens		9606	Autocuration	BAO_0000219	80224	CHEMBL387	CELL-LINE		MCF7	Homo sapiens	1	Non-molecular			36906	CHEMBL1149648	17606377	Bioorg. Med. Chem.	2007	15
CHEMBL47883	68735	CHEMBL47883	68735		1	475.41	7.16	18.46	1	COc1ccc(cc1)C2(C(c3ccccc3)C2(Cl)Cl)c4ccc(OCc5ccccc5)cc4	824320	Inhibition	=	46	%					BAO_0000201	UO_0000187	http://qudt.org/vocab/unit#Percent	98954	CHEMBL705518	F	Percent inhibition of estrogen receptor positive MCF-7 human breast cancer cell proliferation at 10e-7 M	1	Scientific Literature	Homo sapiens		9606	Expert	BAO_0000219	80224	CHEMBL387	CELL-LINE		MCF7	Homo sapiens	1	Non-molecular			12339	CHEMBL1127844	8201601	J. Med. Chem.	1994	37
CHEMBL117371	192102	CHEMBL117371	192102		4	402.52	3.71	69.67	0	C[C@H]1CC[C@@]2(COC(=O)C)[C@H](CC(=O)C=C2COC(=O)C)[C@@]1(C)C\C=C(/C)\C=C	952120	Inhibition	=	12	%					BAO_0000201	UO_0000187	http://qudt.org/vocab/unit#Percent	98950	CHEMBL705514	F	In vitro cytotoxicity against parental and drug resistant breast human tumor cell line MCF-7 at 10 uM	1	Scientific Literature	Homo sapiens		9606	Intermediate	BAO_0000219	80224	CHEMBL387	CELL-LINE		MCF7	Homo sapiens	1	Non-molecular			5280	CHEMBL1135030	11814793	Bioorg. Med. Chem. Lett.	2002	12
CHEMBL1165215	646227	CHEMBL1165215	646227		15	288.3	3.52	57.53	0	OC1=Cc2cccc3ccc(c4ccc(O)cc4)c(C1=O)c23	3330385	Inhibition	=	23	%					BAO_0000201	UO_0000187	http://qudt.org/vocab/unit#Percent	639387	CHEMBL1167767	A	Cytotoxicity against human MCF7 cells assessed as growth inhibition at 10 uM after 72 hrs by MTT assay	1	Scientific Literature	Homo sapiens		9606	Autocuration	BAO_0000219	80224	CHEMBL387	CELL-LINE		MCF7	Homo sapiens	1	Non-molecular			51555	CHEMBL1165954	20472446	Bioorg. Med. Chem.	2010	18
CHEMBL396274	395116	CHEMBL396274	395116		15	313.31	-1.57	117.2	0	OC(=O)C1[C@@H]2CC[C@@H](O2)C1C(=O)NC(=O)NN3CCOCC3	1958407	Inhibition	=	12	%					BAO_0000201	UO_0000187	http://qudt.org/vocab/unit#Percent	444263	CHEMBL894503	F	Cytotoxicity against human MCF7 cells at 100 uM	1	Scientific Literature	Homo sapiens		9606	Autocuration	BAO_0000219	80224	CHEMBL387	CELL-LINE		MCF7	Homo sapiens	1	Non-molecular			36566	CHEMBL1148019	17451951	Bioorg. Med. Chem. Lett.	2007	17
CHEMBL13786	13432	CHEMBL13786	13432		OGF, 7	573.66	-2.76	225.24	2	CSCC[C@H](NC(=O)[C@H](Cc1ccccc1)NC(=O)CNC(=O)CNC(=O)[C@@H](N)Cc2ccc(O)cc2)C(=O)O	1718453	Inhibition	=	7.6	%					BAO_0000201	UO_0000187	http://qudt.org/vocab/unit#Percent	358448	CHEMBL866977	F	Antiproliferative activity against human MCF7 cell line at 100 uM relative to control	1	Scientific Literature	Homo sapiens		9606	Expert	BAO_0000219	80224	CHEMBL387	CELL-LINE		MCF7	Homo sapiens	1	Non-molecular			31195	CHEMBL1147809	16722632	J. Med. Chem.	2006	49
CHEMBL376316	376847	CHEMBL376316	376847		1	277.44	6.37	32.26	1	CCCCCCCCCCCCNc1ccc(O)cc1	1857853	Inhibition	=	66	%					BAO_0000201	UO_0000187	http://qudt.org/vocab/unit#Percent	432567	CHEMBL918273	F	Growth inhibition of human estrogen receptor expressing MCF7 cells at 4 uM after 68 hrs relative to control	1	Scientific Literature	Homo sapiens		9606	Autocuration	BAO_0000219	80224	CHEMBL387	CELL-LINE		MCF7	Homo sapiens	1	Non-molecular			35524	CHEMBL1144558	17092729	Bioorg. Med. Chem.	2007	15
CHEMBL1165612	646168	CHEMBL1165612	646168		5	248.28	3.58	33.37	0	Oc1ccc2cccc3C=CC(c4occc4)c1c23	3330390	Inhibition					Not Determined			BAO_0000376			639387	CHEMBL1167767	A	Cytotoxicity against human MCF7 cells assessed as growth inhibition at 10 uM after 72 hrs by MTT assay	1	Scientific Literature	Homo sapiens		9606	Autocuration	BAO_0000219	80224	CHEMBL387	CELL-LINE		MCF7	Homo sapiens	1	Non-molecular			51555	CHEMBL1165954	20472446	Bioorg. Med. Chem.	2010	18
CHEMBL1939126	1273967	CHEMBL1939126	1273967		2a	338.4	5.43	51.81	1	Oc1cccc(c1)C(c2c[nH]c3ccccc23)c4c[nH]c5ccccc45	7996949	Inhibition					Active			BAO_0000376			799021	CHEMBL1941791	F	Inhibition of HDAC8 protein expression in human MCF7 cells at 2 uM after 24 hrs by Western blotting	1	Scientific Literature	Homo sapiens		9606	Autocuration	BAO_0000219	80224	CHEMBL387	CELL-LINE		MCF7	Homo sapiens	1	Non-molecular			60786	CHEMBL1938244	22104151	Bioorg. Med. Chem. Lett.	2012	22
CHEMBL293096	92931	CHEMBL293096	92931		3, DC-81	246.26	1.09	62.13	0	COc1cc2C(=O)N3CCC[C@H]3C=Nc2cc1O	7996950	Inhibition					Active			BAO_0000376			799021	CHEMBL1941791	F	Inhibition of HDAC8 protein expression in human MCF7 cells at 2 uM after 24 hrs by Western blotting	1	Scientific Literature	Homo sapiens		9606	Autocuration	BAO_0000219	80224	CHEMBL387	CELL-LINE		MCF7	Homo sapiens	1	Non-molecular			60786	CHEMBL1938244	22104151	Bioorg. Med. Chem. Lett.	2012	22
CHEMBL1956735	1282259	CHEMBL1956735	1282259		32	848.98	15	117.84	2	Oc1ccc2CCc3cccc(Oc4c(O)cccc4CCc5ccc(Oc6cc(CCc7cccc(Oc8c(O)cccc8CCc9ccc(Oc1c2)cc9)c7)ccc6O)cc5)c3	8056484	Inhibition	=	56.85	%					BAO_0000201	UO_0000187	http://qudt.org/vocab/unit#Percent	807713	CHEMBL1959841	F	Growth inhibition of human MCF7 cells at 20 uM after 24 hrs by MTT assay	1	Scientific Literature	Homo sapiens		9606	Autocuration	BAO_0000219	80224	CHEMBL387	CELL-LINE		MCF7	Homo sapiens	1	Non-molecular			61338	CHEMBL1955748	22365913	Bioorg. Med. Chem.	2012	20
CHEMBL487800	444955	CHEMBL487800	444955		21	436.58	3.98	74.59	0	CC1=C(O)C(=O)C=C2C1=CC=C3[C@@]2(C)CC[C@@]4(C)[C@@H]5C[C@@](C)(O)C(=O)C[C@]5(C)CC[C@]34C	5175569	Inhibition	=	100	%					BAO_0000201	UO_0000187	http://qudt.org/vocab/unit#Percent	715386	CHEMBL1664715	F	Cytotoxicity against human MCF7 cells at 10 uM after 48 hrs by MTT assay	1	Scientific Literature	Homo sapiens		9606	Autocuration	BAO_0000219	80224	CHEMBL387	CELL-LINE		MCF7	Homo sapiens	1	Non-molecular			55230	CHEMBL1649362	21090801	J. Nat. Prod.	2010	73
CHEMBL2064359	1357766	CHEMBL2064359	1357766		3e	342.22	3.02	87.72	0	Cc1[nH]nc2OC(=C(C#N)C(c3c(F)c(F)c(F)c(F)c3F)c12)N	10967283	Inhibition	=	16.23	%					BAO_0000201	UO_0000187	http://qudt.org/vocab/unit#Percent	831913	CHEMBL2065987	F	Cytotoxicity against estrogen receptor-positive human MCF7 cells assessed as inhibition of cell proliferation at 10 ug/ml after 24 hrs by MTT assay	1	Scientific Literature	Homo sapiens		9606	Autocuration	BAO_0000219	80224	CHEMBL387	CELL-LINE		MCF7	Homo sapiens	1	Non-molecular			62860	CHEMBL2062449	22818081	Bioorg. Med. Chem. Lett.	2012	22
CHEMBL2064359	1357766	CHEMBL2064359	1357766		3e	342.22	3.02	87.72	0	Cc1[nH]nc2OC(=C(C#N)C(c3c(F)c(F)c(F)c(F)c3F)c12)N	10967285	Inhibition	=	65.64	%					BAO_0000201	UO_0000187	http://qudt.org/vocab/unit#Percent	831915	CHEMBL2065989	F	Cytotoxicity against estrogen receptor-positive human MCF7 cells assessed as inhibition of cell proliferation at 50 ug/ml after 24 hrs by MTT assay	1	Scientific Literature	Homo sapiens		9606	Autocuration	BAO_0000219	80224	CHEMBL387	CELL-LINE		MCF7	Homo sapiens	1	Non-molecular			62860	CHEMBL2062449	22818081	Bioorg. Med. Chem. Lett.	2012	22
CHEMBL2064361	1357768	CHEMBL2064361	1357768		3h	448.69	4.42	105.88	0	CC1=NN=C2OC(=C(C#N)C(C12)c3ccc(Oc4nc(Cl)c(Cl)cc4Cl)cc3)N	10967297	Inhibition	=	17.44	%					BAO_0000201	UO_0000187	http://qudt.org/vocab/unit#Percent	831911	CHEMBL2065985	F	Cytotoxicity against estrogen receptor-positive human MCF7 cells assessed as inhibition of cell proliferation at 1 ug/ml after 24 hrs by MTT assay	1	Scientific Literature	Homo sapiens		9606	Autocuration	BAO_0000219	80224	CHEMBL387	CELL-LINE		MCF7	Homo sapiens	1	Non-molecular			62860	CHEMBL2062449	22818081	Bioorg. Med. Chem. Lett.	2012	22
CHEMBL427462	376848	CHEMBL427462	376848		2	249.39	5.46	32.26	1	CCCCCCCCCCNc1ccc(O)cc1	1857864	Inhibition	=	100	%					BAO_0000201	UO_0000187	http://qudt.org/vocab/unit#Percent	432568	CHEMBL918274	F	Growth inhibition of human estrogen receptor deficient adriamycin-resistant MCF7 cells at 4 uM after 68 hrs relative to control	1	Scientific Literature	Homo sapiens		9606	Autocuration	BAO_0000219	80224	CHEMBL387	CELL-LINE		MCF7	Homo sapiens	1	Non-molecular			35524	CHEMBL1144558	17092729	Bioorg. Med. Chem.	2007	15
CHEMBL211589	352882	CHEMBL211589	352882		34	339.41	3.7	90.22	0	CN(C)c1ccc(\C=C\2/SC(=Nc3ccc(O)cc3)NC2=O)cc1	1733523	Inhibition	=	31	%					BAO_0000201	UO_0000187	http://qudt.org/vocab/unit#Percent	366376	CHEMBL866017	F	Cytotoxicity against human MCF7 cell line at 20 uM by MTT assay	1	Scientific Literature	Homo sapiens		9606	Intermediate	BAO_0000219	80224	CHEMBL387	CELL-LINE		MCF7	Homo sapiens	1	Non-molecular			31324	CHEMBL1137431	16854058	J. Med. Chem.	2006	49
CHEMBL63877	102656	CHEMBL63877	102656		13E	412.52	5.71	56.49	1	CCN(CC)CCOc1ccc(cc1)\C(=C(\C#N)/c2ccccc2)\c3ccc(O)cc3	602187	Inhibition	=	77	%					BAO_0000201	UO_0000187	http://qudt.org/vocab/unit#Percent	99817	CHEMBL710419	F	Percent of inhibitory activity against proliferation of MCF-7 cells in presence of 10e-6 M concentration of [3H]estradiol (E2).	1	Scientific Literature	Homo sapiens		9606	Expert	BAO_0000219	80224	CHEMBL387	CELL-LINE		MCF7	Homo sapiens	1	Non-molecular			10229	CHEMBL1124584	2769681	J. Med. Chem.	1989	32
CHEMBL2367897	1542348	CHEMBL2367897	1542348		5b	828.98	3.11	207.73	2	CCCC(=O)[C@@H](C)[C@@]1(O)[C@H](CC2C3CC=C4C[C@@H](O)CC[C@]4(C)C3CC[C@]12C)O[C@H]5OC[C@H](O)[C@@H](O[C@@H]6OC[C@@H](O)[C@H](O)[C@@H]6OCC(=O)c7ccccc7)[C@H]5OC(=O)C	171449	Inhibition	=	0	%					BAO_0000201	UO_0000187	http://qudt.org/vocab/unit#Percent	98946	CHEMBL705510	F	Cytotoxicity (growth inhibition) against breast cancer MCF-7 cell line at 10E-7 mol/L	1	Scientific Literature	Homo sapiens		9606	Intermediate	BAO_0000219	80224	CHEMBL387	CELL-LINE		MCF7	Homo sapiens	1	Non-molecular			6441	CHEMBL1147449	15149699	Bioorg. Med. Chem. Lett.	2004	14
CHEMBL2436372	1585521	CHEMBL2436372	1585521		4	671.48	3.64	158.53	2	CC(=O)OC[C@H]1O[C@H]([C@H](OC(=O)C)[C@@H](OC(=O)C)[C@@H]1OC(=O)C)N2C(=O)C(=C(C=C2c3ccc(Cl)cc3)c4ccc(Cl)cc4)C#N	13483794	Inhibition	=	54	%					BAO_0000201	UO_0000187	http://qudt.org/vocab/unit#Percent	989020	CHEMBL2437666	F	Inhibition of uPA protein expression in human MCF7 cells at 0.1 time compound IC50 after 48 hrs by ELISA	1	Scientific Literature	Homo sapiens		9606	Autocuration	BAO_0000219	80224	CHEMBL387	CELL-LINE		MCF7	Homo sapiens	1	Non-molecular			75209	CHEMBL2434837	24095746	Eur. J. Med. Chem.	2013	69
[truncated: 559 more rows]
[truncated: 2 more columns]
