# Supplementary material for: In Silico Assay Development for Screening of Tetracyclic Triterpenoids as Anticancer Agents against Human Breast Cancer Cell Line MCF7
Source: PLoS One. 2014 Nov 3;9(11):e111049. doi: 10.1371/journal.pone.0111049 (PMC4218838; doi:10.1371/journal.pone.0111049)
Supplement: Data S2 — Tetracyclic triterpenoids collected from ChEBI database. (TSV) [file pone.0111049.s003.tsv]

ChEBI ID	ChEBI ASCII Name	Text Score	Tanimoto Similarity Score	Entry Status
CHEBI:61778	triterpenoid saponin	0.4
CHEBI:26893	tetracyclic triterpenoid	0.39
CHEBI:52557	tetracyclic diterpenoid	0.33
CHEBI:71656	versicolorone tetracyclic form	0.28
CHEBI:36783	apo carotenoid triterpenoid	0.24
CHEBI:36615	triterpenoid	0.21
CHEBI:50940	tetracyclic antidepressant	0.14
CHEBI:70994	hexacyclic triterpenoid	0.12
CHEBI:69002	dysolenticin F	0.07
CHEBI:69003	dysolenticin G	0.07
CHEBI:69004	24,25-epoxytirucall-7-ene-3,23-dione	0.07
CHEBI:69005	dysolenticin H	0.07
CHEBI:69010	3-hydroxy-24,25,26,27-tetranortirucall-7-ene-23(21)-lactone	0.07
CHEBI:68999	dysolenticin C	0.06
CHEBI:69006	dysolenticin I	0.06
CHEBI:25872	pentacyclic triterpenoid	0.06
CHEBI:26747	squalene triterpenoid	0.06
CHEBI:52340	tricyclic triterpenoid	0.06
CHEBI:68997	dysolenticin A	0.06
CHEBI:68998	dysolenticin B	0.06
CHEBI:69000	dysolenticin D	0.06
CHEBI:69001	dysolenticin E	0.06
CHEBI:69012	cneorin-NP<small><sub>36</sub></small>	0.06
CHEBI:63468	tirucalla-7,24-dien-3&#946;-ol	0.06
CHEBI:63460	parkeol	0.05
CHEBI:66431	schisanlactone A	0.05
CHEBI:66838	7-oxo-10&#945;-cucurbitadienol	0.05
CHEBI:69364	methyl 4,23,29-trihydroxy-3,4-seco-olean-12-en-3-oate-28-oic acid	0.05
CHEBI:16521	lanosterol	0.05
CHEBI:62416	dammarenediol-II	0.05
CHEBI:62456	cucurbitadienol	0.05
CHEBI:66430	schiprolactone A	0.05
CHEBI:66542	lancifodilactone F	0.05
CHEBI:66593	lucialdehyde B	0.05
CHEBI:68358	dehydroeburiconic acid	0.05
CHEBI:69011	3&#946;,22<i>S</i>-dihydroxytirucalla-7,24-dien-23-one	0.05
CHEBI:69530	lanosta-9(11),24-dien-3-one	0.05
CHEBI:66626	nigranoic acid	0.04
CHEBI:66673	marianine	0.04
CHEBI:67280	azadiradione	0.04
CHEBI:67281	nimbocinol	0.04
CHEBI:67290	azadiradionolide	0.04
CHEBI:68357	25-hydroxy-3-epidehydrotumulosic acid	0.04
CHEBI:76293	azadirone	0.04
CHEBI:63459	shionone	0.04
CHEBI:65722	20(<i>R</i>),22(&#958;),24(<i>S</i>)-dammar-25(26)-ene-3&#946;,6&#945;,12&#946;,20,22,24-hexanol	0.04
CHEBI:65945	ganoderone A	0.04
CHEBI:65946	ganoderone C	0.04
CHEBI:66531	suberosol	0.04
CHEBI:66594	lucialdehyde C	0.04
CHEBI:66595	lucidenic acid N	0.04
CHEBI:75951	protopanaxatriol	0.04
CHEBI:76238	protopanaxadiol	0.04
CHEBI:65651	colossolactone VIII	0.04
CHEBI:65752	6&#946;,16&#946;-diacetoxy-25-hydroxy-3,7-dioxy-29-nordammara-1,17(20)-dien-21-oic acid	0.04
CHEBI:65818	dzununcanone	0.04
CHEBI:65902	fomitopinic acid A	0.04
CHEBI:77908	GM 193663	0.04
CHEBI:63712	baruol	0.03
CHEBI:29600	gibberellin A<small><sub>51</sub></small>-catabolite	0.03
CHEBI:29604	gibberellin A<small><sub>8</sub></small>-catabolite	0.03
CHEBI:76173	pallidol	0.03
CHEBI:72301	globostellatic acid A	0.03
CHEBI:72304	globostellatic acid B	0.03
CHEBI:72308	globostellatic acid C	0.03
CHEBI:72310	globostellatic acid D	0.03
CHEBI:9688	trichodermin	0.03
CHEBI:15415	<i>ent</i>-kaurene	0.03
CHEBI:27433	gibberellin A<small><sub>53</sub></small>	0.03
CHEBI:32898	baccatin III	0.03
CHEBI:32906	gibberellin A<small><sub>24</sub></small>	0.03
CHEBI:70809	pentalenolactone F	0.03
CHEBI:67485	&#945;,&#947;-onoceradienediol	0.03
CHEBI:7508	framycetin	0.03
CHEBI:36058	daphnane	0.03
CHEBI:52549	sordarin	0.03
CHEBI:53634	neomycin C	0.03
CHEBI:65539	caesalpinin C	0.03
CHEBI:65541	caesalpinin F	0.03
CHEBI:65883	<i>Euphorbia</i> diterpenoid 1	0.03
CHEBI:65884	<i>Euphorbia</i> diterpenoid 2	0.03
CHEBI:65885	<i>Euphorbia</i> diterpenoid 3	0.03
CHEBI:66148	komaroviquinone	0.03
CHEBI:71654	versicolorone	0.03
CHEBI:71662	versiconal	0.03
CHEBI:68353	poricoic acid A	0.03
CHEBI:68354	poricoic acid C	0.03
CHEBI:68355	poricoic acid G	0.03
CHEBI:68356	poricoic acid H	0.03
CHEBI:68918	khekadaengoside K	0.03
CHEBI:9401	taraxasterol	0.03
CHEBI:15939	glycyrrhizinic acid	0.03
CHEBI:62439	soyasapogenol B 3-<i>O</i>-&#946;-glucuronide	0.03
CHEBI:62442	soyasapogenol A 3-<i>O</i>-&#946;-glucuronide	0.03
CHEBI:63177	11&#945;-hydroxy-&#946;-amyrin	0.03
CHEBI:63184	11-oxo-&#946;-amyrin	0.03
CHEBI:2897	astragaloside III	0.03
CHEBI:4672	docetaxel anhydrous	0.03
CHEBI:9232	spinosyn D	0.03
CHEBI:66670	maoecrystal Z	0.03
CHEBI:66913	ingenol mebutate	0.03
CHEBI:15441	(<i>S</i>)-2,3-epoxysqualene	0.03
CHEBI:65725	15-<i>O</i>-deacetylnimbolidin B	0.03
CHEBI:65954	gedunin	0.03
CHEBI:67473	lamesticumin A	0.03
CHEBI:67474	3-[(1<i>S</i>,2<i>S</i>,6<i>S</i>)-2-{2-[(1<i>S</i>,2<i>R</i>,3<i>R</i>)-2-(3-ethoxy-3-oxopropyl)-3-(2-hydroxypropan-2-yl)-2-methyl-6-methylidenecyclohexyl]ethyl}-1,3-dimethyl-6-(prop-1-en-2-yl)cyclohex-3-en-1-yl]propanoic acid	0.03
CHEBI:67475	lamesticumin B	0.03
CHEBI:67476	lamesticumin C	0.03
CHEBI:67477	lamesticumin D	0.03
CHEBI:67478	lamesticumin E	0.03
CHEBI:67479	lamesticumin F	0.03
CHEBI:67482	lansic acid	0.03
CHEBI:67483	lansiolic acid	0.03
CHEBI:68517	17&#946;(<i>H</i>),21&#946;(<i>H</i>)-bishomohopanol	0.03
CHEBI:68907	(16&#945;,20<i>S</i>,22<i>S</i>,23<i>S</i>)-16,23:22,25-diepoxy-2,22,23-trihydroxycucurbita-1,5-diene-3,11-dione 2-<i>O</i>-&#946;-<small>D</small>-glucopyranoside	0.03
CHEBI:68912	cucurbitacin K 2-<i>O</i>-&#946;-<small>D</small>-glucopyranoside	0.03
CHEBI:68914	(16&#945;,20<i>R</i>)-20,24-epoxy-2,16-dihydroxy-25,26,27-trinorcucurbita-1,5,23-triene-3,11,22-trione 2-<i>O</i>-&#946;-Dglucopyranoside	0.03
CHEBI:68915	2-hydroxy-(22-27)-hexanorcucurbita-1,5,16-triene-3,11,20-trione 2-<i>O</i>-&#946;-<small>D</small>-glucopyranoside	0.03
CHEBI:71468	D:C-friedoolean-7,9(11)-dien-3&#946;-ol-29-oic acid	0.03
CHEBI:75639	holothurin A<small><sub>3</sub></small> acid	0.03
CHEBI:75641	holothurin A<small><sub>4</sub></small> acid	0.03
CHEBI:78306	ambrein	0.03
CHEBI:9493	tetrahymanol	0.03
CHEBI:37659	oleanolic acid	0.03
CHEBI:3576	chanoclavine-I	0.03
CHEBI:16219	cucurbitacin	0.03
CHEBI:45863	paclitaxel	0.03
CHEBI:66138	kansuiphorin A	0.03
CHEBI:66139	kansuiphorin B	0.03
CHEBI:69143	spongia-13(16),14-dien-19-oic acid	0.03
CHEBI:5542	grayanotoxin I	0.03
CHEBI:28193	lupanine	0.03
CHEBI:71659	epidermin	0.03
CHEBI:2994	barringtogenol C	0.03
CHEBI:3086	betulin	0.03
CHEBI:5171	friedelin	0.03
CHEBI:5634	hederagenin 3-<i>O</i>-arabinoside	0.03
CHEBI:10352	&#946;-amyrin	0.03
CHEBI:53154	8'-apo-&#946;,&#968;-caroten-8'-al	0.03
CHEBI:62455	germanicol	0.03
CHEBI:62735	lupan-3&#946;,20-diol	0.03
CHEBI:68913	cucurbitacin J 2-<i>O</i>-&#946;-<small>D</small>-glucopyranoside	0.03
CHEBI:70987	(3&#946;,16&#945;)-13,28-epoxyoleanane-3,16-diol	0.03
CHEBI:71171	(3&#946;)-3,27-dihydroxyolean-12-en-28-oic acid	0.03
CHEBI:71577	glycyrrhetaldehyde	0.03
CHEBI:9110	senegin II	0.03
CHEBI:30815	moronic acid	0.03
CHEBI:30853	glycyrrhetinic acid	0.03
CHEBI:63243	pentalen-13-ol	0.03
CHEBI:63461	achilleol B	0.03
CHEBI:65486	betulin di(3-carboxybutanoate)	0.03
CHEBI:65547	2-<i>O</i>-caffeoyl maslinic acid	0.03
CHEBI:65959	geumonoid	0.03
CHEBI:65993	gypsosaponin B	0.03
CHEBI:66094	isoiguesterin	0.03
CHEBI:66095	20-<i>epi</i>-isoiguesterinol	0.03
CHEBI:66130	kadsuphilactone B	0.03
CHEBI:66158	salzmannianoside B	0.03
CHEBI:66169	sapinmusaponin Q	0.03
CHEBI:66170	sapinmusaponin R	0.03
CHEBI:66173	sarasinoside J	0.03
CHEBI:66216	tetrahydroxysqualene	0.03
CHEBI:66290	quillaic acid &#945;-<small>L</small>-Ara<i>p</i>-(1&#8594;4)-&#945;-<small>L</small>-Ara<i>p</i>-(1&#8594;3)-&#946;-<small>D</small>-Xyl<i>p</i>-(1&#8594;4)-&#945;-<small>L</small>-Rha<i>p</i>-(1&#8594;2)-&#946;-<small>D</small>-fucopyranosyl ester	0.03
CHEBI:66425	(3&#946;,16&#945;)-16-hydroxy-13,28-epoxyoleanan-3-yl &#945;-<small>L</small>-Rha<i>p</i>-(1&#8594;2)-&#946;-<small>D</small>-Glc<i>p</i>-(1&#8594;4)-[&#946;-<small>D</small>-Glc<i>p</i>-(1&#8594;2)]-&#945;-<small>L</small>-arabinopyranoside	0.03
CHEBI:66439	sciscllascilloside E-1	0.03
CHEBI:66469	senegin III	0.03
CHEBI:66543	lancifodilactone G	0.03
CHEBI:66651	madecassoside	0.03
CHEBI:66652	madhucoside A	0.03
CHEBI:66653	madhucoside B	0.03
CHEBI:66686	maytenfolone A	0.03
CHEBI:66818	oleanolic acid 3-<i>O</i>-[<i>O</i>-&#946;-<small>D</small>-glucopyranosyl-(1&#8594;4)-<i>O</i>-&#946;-<small>D</small>-glucopyranosyl-(1&#8594;3)-<i>O</i>-&#945;-<small>L</small>-rhamnopyranosyl-(1&#8594;2)-&#945;-<small>L</small>-arabinopyranoside]	0.03
CHEBI:67368	pisonolic acid	0.03
CHEBI:67480	lansic acid 3-ethyl ester	0.03
CHEBI:67481	ethyl lansiolate	0.03
CHEBI:67484	methyl lansiolate	0.03
CHEBI:69366	3-<i>O</i>-[2,3-di-<i>O</i>-acetyl-&#945;-<small>L</small>-arabinopyranosyl]-hederagenin 28-<i>O</i>-&#945;-<small>L</small>-rhamnopyranosyl-(1&#8594;4)-&#946;-<small>D</small>-glucopyranosyl-(1&#8594;6)-&#946;-<small>D</small>-glucopyranoside	0.03
CHEBI:69367	3-<i>O</i>-[3,4-di-<i>O</i>-acetyl-&#945;-<small>L</small>-arabinopyranosyl]hederagenin 28-<i>O</i>-&#945;-<small>L</small>-rhamnopyranosyl-(1&#8594;4)-&#946;-<small>D</small>-glucopyranosyl-(1&#8594;6)-&#946;-<small>D</small>-glucopyranoside	0.03
CHEBI:69371	kalopanaxsaponin B	0.03
CHEBI:69372	kalopanaxsaponin C	0.03
CHEBI:69373	sieboldianoside A	0.03
CHEBI:69374	dipsacussaponin A	0.03
CHEBI:69375	cauloside D	0.03
CHEBI:69436	3-<i>O</i>-feruloylcycloartenol	0.03
CHEBI:69501	rubiyunnanol A	0.03
CHEBI:69502	rubiyunnanol B	0.03
CHEBI:69503	19,28-didehydroxyrubiarbonol A	0.03
CHEBI:69504	rubiyunnanol C	0.03
CHEBI:69505	rubiarbonone E 19-acetate	0.03
CHEBI:69506	2-hydroxyrubiarbonone E	0.03
CHEBI:69507	rubianol-e 3-<i>O</i>-(6&#700;-<i>O</i>-acetyl)-&#946;-<small>D</small>-glucopyranoside	0.03
CHEBI:69508	rubiarboside G 28-acetate	0.03
CHEBI:69509	2&#945;-acetoxy-28-acetylrubiarboside G	0.03
CHEBI:69510	rubiarboside G 28-al	0.03
CHEBI:69511	rubiarbonol A 3-<i>O</i>-&#946;-<small>D</small>-glucopyranosyl-(1&#8594;2)-&#946;-<small>D</small>-glucopyranoside	0.03
CHEBI:69516	rubiarbonol K	0.03
CHEBI:69517	rubiarbonol L	0.03
CHEBI:69518	rubiarbonol G	0.03
CHEBI:69523	rubiarbonol A	0.03
CHEBI:69524	rubiarbonol F	0.03
CHEBI:69525	rubiarbonone A	0.03
CHEBI:69526	rubiarbonone B	0.03
CHEBI:69527	rubiarbonone C	0.03
CHEBI:69528	4-epihederagenin	0.03
CHEBI:70860	3-methyl-1,2-didehydro-2,3-dihydrosqualene	0.03
CHEBI:70861	3,22-dimethyl-1,2,23,24-tetradehydro-2,3,22,23-tetrahydrosqualene	0.03
CHEBI:70863	3-methyl-1,2-didehydro-2,3-dihydrobotryococcene	0.03
CHEBI:70864	20-methyl-21,22-didehydro-20,21-dihydrobotryococcene	0.03
CHEBI:70865	3,20-dimethyl-1,2,21,22-tetradehydro-2,3,20,21-tetrahydrobotryococcene	0.03
CHEBI:73086	protobassic acid	0.03
CHEBI:73107	maprounic acid	0.03
CHEBI:74448	senegasaponin b	0.03
CHEBI:74453	senegasaponin a	0.03
CHEBI:78662	2,3-epoxysqualene	0.03
CHEBI:2766	aphidicolin	0.03
CHEBI:5922	ingenol	0.03
CHEBI:63584	cabazitaxel	0.03
CHEBI:65905	(1<i>S</i>,3<i>S</i>,4<i>R</i>,7<i>S</i>,8<i>S</i>,11<i>S</i>,12<i>S</i>,13<i>S</i>,15<i>R</i>,20<i>R</i>)-7-formamido-20-isocyanoisocycloamphilectane	0.03
CHEBI:8710	quillaic acid	0.03
CHEBI:9209	soyasapogenol B	0.03
CHEBI:9402	taraxerol	0.03
CHEBI:10213	&#945;-amyrin	0.03
CHEBI:39930	(3<i>R</i>)-3-hydroxy-8'-apo-&#946;-carotenol	0.03
CHEBI:53159	(3<i>R</i>)-3-hydroxy-8'-apo-&#946;-carotenal	0.03
CHEBI:62440	soyasapogenol A	0.03
CHEBI:62444	soyasapogenol E	0.03
CHEBI:62458	sophoradiol	0.03
CHEBI:62459	24-hydroxy-&#946;-amyrin	0.03
CHEBI:63467	&#948;-amyrin	0.03
CHEBI:65485	dihydrobetulinic acid	0.03
CHEBI:65487	platanic acid	0.03
CHEBI:66683	<i>epi</i>-maslinic acid	0.03
CHEBI:67943	3&#946;,23-dihydroxyurs-12-en-28-oic acid 28-<i>O</i>-&#946;-<small>D</small>-glucopyranoside	0.03
CHEBI:67947	hederagenin 28-<i>O</i>-&#946;-<small>D</small>-glucopyranoside	0.03
CHEBI:67948	2&#945;,3&#946;,23-trihydroxyolean-12-en-28-oic acid 28-<i>O</i>-&#946;-<small>D</small>-glucopynoside	0.03
CHEBI:67953	3&#946;-hydroxyurs-20-en-28-oic acid	0.03
CHEBI:67954	2&#945;,3&#946;-dihydroxylup-20(29)-ene	0.03
CHEBI:68380	11&#945;-hydroxyasiatic acid	0.03
CHEBI:68519	17&#945;(<i>H</i>),21&#946;(<i>H</i>)-bishomohopanol	0.03
CHEBI:68917	cucurbitacin I 2-<i>O</i>-&#946;-<small>D</small>-glucopyranoside	0.03
CHEBI:69365	3&#946;,6&#946;,23-trihydroxyolean-12-en-28-oic acid 28-<i>O</i>-&#946;-<small>D</small>-glucopyranoside	0.03
CHEBI:69529	spathodic acid	0.03
CHEBI:69612	ardisimamiloside E	0.03
CHEBI:69997	combretanone C	0.03
CHEBI:69998	combretanone D	0.03
CHEBI:69999	combretanone E	0.03
CHEBI:70000	combretanone F	0.03
CHEBI:70803	acacic acid	0.03
CHEBI:70978	primulagenin A	0.03
CHEBI:71262	(3&#946;,16&#945;)-13,28-epoxyoleanane-3,16,30-triol	0.03
CHEBI:71529	16&#945;-hydroxygypsogenic acid	0.03
CHEBI:71531	gypsogenic acid	0.03
CHEBI:71576	30-hydroxy-11-oxo-&#946;-amyrin	0.03
CHEBI:73058	madecassic acid	0.03
CHEBI:26605	saponin	0.03
CHEBI:62452	camelliol C	0.03
CHEBI:63464	&#945;-seco-amyrin	0.03
CHEBI:63466	&#946;-seco-amyrin	0.03
CHEBI:65379	albizoside A	0.03
CHEBI:65380	albizoside B	0.03
CHEBI:65381	albizoside C	0.03
CHEBI:65605	celasdin B	0.03
CHEBI:65755	dianversicoside A	0.03
CHEBI:65756	dianversicoside B	0.03
CHEBI:65757	dianversicoside C	0.03
CHEBI:65758	dianversicoside D	0.03
CHEBI:65759	dianversicoside E	0.03
CHEBI:65760	dianversicoside F	0.03
CHEBI:65761	dianversicoside G	0.03
CHEBI:65817	dysoxyhainanin A	0.03
CHEBI:65986	gummiferaoside A	0.03
CHEBI:65987	gummiferaoside B	0.03
CHEBI:65988	gummiferaoside C	0.03
CHEBI:65992	gypsosaponin A	0.03
CHEBI:65994	gypsosaponin C	0.03
CHEBI:66128	kadlongilactone A	0.03
CHEBI:66129	kadlongilactone B	0.03
CHEBI:67499	gordonoside K	0.03
CHEBI:67500	gordonoside L	0.03
CHEBI:67501	gordonoside M	0.03
CHEBI:67502	gordonoside N	0.03
CHEBI:67503	gordonoside O	0.03
CHEBI:67504	gordonoside P	0.03
CHEBI:67583	breynceanothanolic acid	0.03
CHEBI:67896	23-hydroxyursolic acid	0.03
CHEBI:67949	3&#946;-acetoxyolean-18-en-28-oic acid	0.03
CHEBI:68908	(16&#945;,20<i>R</i>,22<i>S</i>,23<i>S</i>)-16,23:22,25-diepoxy-2,20,22,23-tetrahydroxycucurbita-1,5-diene-3,11-dione 2-<i>O</i>-&#946;-<small>D</small>-glucopyranoside	0.03
CHEBI:68910	(16&#945;,20<i>R</i>,24<i>R</i>)-24<i>N</i>,25-carbamoyloxy-2,16,20-trihydroxycucurbita-1,5-diene-3,11,22-trione 2-<i>O</i>-&#946;-<small>D</small>-glucopyranoside	0.03
CHEBI:69368	nipponogenin E	0.03
CHEBI:69369	3&#946;,6&#946;,23-trihydroxyolean-12-en-28-oic acid	0.03
CHEBI:69500	rubiarbonol A 7-acetate	0.03
CHEBI:69609	candidoside	0.03
CHEBI:74978	ginsenoside	0.03
CHEBI:39434	limonoid	0.02
CHEBI:62417	arabidiol	0.02
CHEBI:62736	4,4'-diapophytoene	0.02
CHEBI:62739	4,4'-diapophytofluene	0.02
CHEBI:62741	4,4'-diapo-&#950;-carotene	0.02
CHEBI:63465	marneral	0.02
CHEBI:65788	28,29-dihydroxyfriedelan-3-one	0.02
CHEBI:65846	20-<i>epi</i>-bryonolic acid	0.02
CHEBI:67497	gordonoside I	0.02
CHEBI:67498	gordonoside J	0.02
CHEBI:67951	3-oxo-23-hydroxyurs-12-en-28-oic acid	0.02
CHEBI:69217	fatsicarpain B	0.02
CHEBI:69606	clethroidoside F	0.02
CHEBI:71457	actinidic acid	0.02
CHEBI:72485	quassinoid	0.02
CHEBI:2873	asiatic acid	0.02
CHEBI:3087	betulinic acid	0.02
CHEBI:6570	lupeol	0.02
CHEBI:9211	soyasaponin I	0.02
CHEBI:62262	isomultiflorenol	0.02
CHEBI:62867	soyasaponin III	0.02
CHEBI:63462	glutinol	0.02
CHEBI:63463	baccharis oxide	0.02
CHEBI:65370	acutoside A	0.02
CHEBI:65429	ardisianoside E	0.02
CHEBI:65455	asprellic acid A	0.02
CHEBI:65457	astragaloside IV	0.02
CHEBI:65549	3-(<i>Z</i>)-caffeoyllupeol	0.02
CHEBI:65661	3-<i>O</i>-<i>trans</i>-<i>p</i>-coumaroyl actinidic acid	0.02
CHEBI:65663	3-&#946;-<i>O</i>-(<i>E</i>)-coumaroyl-D:C-friedooleana-7,9(11)-dien-29-oic acid	0.02
CHEBI:65689	cumingianoside A	0.02
CHEBI:65690	cumingianoside B	0.02
CHEBI:65691	cumingianoside C	0.02
CHEBI:65692	cumingianoside D	0.02
CHEBI:65693	cumingianoside E	0.02
CHEBI:65694	cumingianoside F	0.02
CHEBI:65783	2&#945;,19&#945;-dihydroxy-3-oxo-12-ursen-28-oic acid	0.02
CHEBI:66049	21&#946;-hydroxyolean-12-en-3-one	0.02
CHEBI:66054	hyperinol A	0.02
CHEBI:66055	hyperinol B	0.02
CHEBI:66153	salaspermic acid	0.02
CHEBI:66155	salvin A	0.02
CHEBI:66156	salvin B	0.02
CHEBI:66157	salzmannianoside A	0.02
CHEBI:66321	weigelic acid	0.02
CHEBI:66671	1&#946;-hydroxymaprounic acid 3-<i>p</i>-hydroxybenzoate	0.02
CHEBI:66672	2&#945;-hydroxymaprounic acid 2,3-bis-<i>p</i>-hydroxybenzoate	0.02
CHEBI:66682	maslinic acid	0.02
CHEBI:66801	oblonganoside A	0.02
CHEBI:67941	1-oxo-3&#946;,23-dihydroxyolean-12-en-28-oic acid 28-<i>O</i>-&#946;-<small>D</small>-glucopyranoside	0.02
CHEBI:67942	1-oxo-3&#946;-hydroxyolean-18-ene	0.02
CHEBI:67944	3&#946;,22&#945;-dihydroxyurs-12-en-28-oic acid 28-<i>O</i>-&#946;-<small>D</small>-glucopyranoside	0.02
CHEBI:67945	virgatic acid	0.02
CHEBI:67950	2&#945;,3&#945;,23-trihydroxyurs-12-en-28-oic acid	0.02
CHEBI:67952	2&#945;,3&#946;,23&#945;-trihydroxyurs-12-en-28-oic acid 28-<i>O</i>-&#946;-<small>D</small>-glucopyranoside	0.02
CHEBI:68378	3-<i>O</i>-[&#946;-<small>D</small>-glucopyranosyl]-28-<i>O</i>-[&#945;-<small>L</small>-rhamnopyranosyl-(1&#8594;2)-&#946;-<small>D</small>-glucopyranosyl]arjunolic acid	0.02
CHEBI:68379	3-<i>O</i>-[&#946;-<small>D</small>-glucopyranosyl]-28-<i>O</i>-[&#945;-<small>L</small>-rhamnopyranosyl-(1&#8594;2)-&#946;-<small>D</small>-glucopyranosyl]asiatic acid	0.02
CHEBI:68381	arjunolic acid	0.02
CHEBI:68916	cucurbitacin E 2-<i>O</i>-&#946;-<small>D</small>-glucopyranoside	0.02
CHEBI:69216	fatsicarpain A	0.02
CHEBI:69218	fatsicarpain C	0.02
CHEBI:69219	fatsicarpain D	0.02
CHEBI:69220	fatsicarpain E	0.02
CHEBI:69221	fatsicarpain F	0.02
CHEBI:69223	3&#945;-hydroxyolean-11,13(18)-dien-28-oic acid	0.02
CHEBI:69370	kalopanaxsaponin A	0.02
CHEBI:69601	clethroidoside A	0.02
CHEBI:69603	clethroidoside C	0.02
CHEBI:69604	clethroidoside D	0.02
CHEBI:69605	clethroidoside E	0.02
CHEBI:69607	clethroidoside G	0.02
CHEBI:69608	clethroidoside H	0.02
CHEBI:69611	lysikokianoside 1	0.02
CHEBI:69995	combretanone A	0.02
CHEBI:69996	combretanone B	0.02
CHEBI:70001	combretanone G	0.02
CHEBI:70002	combretic acid A	0.02
CHEBI:70003	combretic acid B	0.02
CHEBI:71347	anagalligenin A	0.02
CHEBI:62743	4,4'-diaponeurosporene	0.02
CHEBI:65649	colossolactone V	0.02
CHEBI:65650	colossolactone VII	0.02
CHEBI:65798	3,21-dioxoolean-18-en-28-oic acid	0.02
CHEBI:66045	(20<i>R</i>)-28-hydroxylupen-30-al-3-one	0.02
CHEBI:69363	16,23,29-trihydroxy-3-oxo-olean-12-en-28-oic acid	0.02
CHEBI:73157	thaliandiol	0.02
CHEBI:65427	ardisianoside C	0.02
CHEBI:65428	ardisianoside D	0.02
CHEBI:65456	asprellic acid C	0.02
CHEBI:65973	glochierioside A	0.02
CHEBI:65974	glochierioside B	0.02
CHEBI:68377	3-<i>O</i>-[&#946;-<small>D</small>-glucopyranosyl]-28-<i>O</i>-[&#945;-<small>L</small>-rhamnopyranosyl-(1&#8594;2)-&#946;-<small>D</small>-glucopyranosyl]maslinic acid	0.02
CHEBI:68911	(16&#945;,20<i>R</i>,24<i>S</i>)-2,16,20,25-tetrahydroxy-24-methoxycucurbita-1,5-diene-3,11,22-trione 2-<i>O</i>-&#946;-<small>D</small>-glucopyranoside	0.02
CHEBI:69602	clethroidoside B	0.02
CHEBI:63959	celastrol	0.02
CHEBI:65424	3&#946;-<i>O</i>-{&#945;-<small>L</small>-Rha<i>p</i>-(1&#8594;2)-&#946;-<small>D</small>-Glc<i>p</i>-(1&#8594;4)-[&#946;-<small>D</small>-Glc<i>p</i>-(1&#8594;2)]-&#945;-<small>L</small>-Ara<i>p</i>}primulagenin A	0.02
CHEBI:65426	ardisianoside B	0.02
CHEBI:65574	capilliposide B	0.02
CHEBI:66314	rotundifolioside A	0.02
CHEBI:66315	rotundifolioside H	0.02
CHEBI:66316	rotundifolioside I	0.02
CHEBI:66317	rotundifolioside J	0.02
CHEBI:65484	bevirimat	0.02
CHEBI:65425	ardisianoside A	0.02
