# Supplementary material for: In Silico Assay Development for Screening of Tetracyclic Triterpenoids as Anticancer Agents against Human Breast Cancer Cell Line MCF7
Source: PLoS One. 2014 Nov 3;9(11):e111049. doi: 10.1371/journal.pone.0111049 (PMC4218838; doi:10.1371/journal.pone.0111049)
Supplement: Data S3 — Non-redundant compounds used in model development. (XLSX) [file pone.0111049.s004.xlsx]

## Sheet: Sheet1
SMILE	CHEMBL_ID	Percentage inhibition		Conc	Conc unit	Time duration	Time unit	Pubmed ID
CC(=O)O[C@H]1CC[C@]2(C)[C@H]3CC[C@@]4(C)[C@@H](CC[C@@H]4c5oc(nn5)c6cccnc6)[C@@H]3CC=C2C1	CHEMBL3127546	21.8	%	10	uM	72	hrs	24518189
CCCCCCCCCCCCCC(=O)NCCNC(=O)C(C)(C)C(=O)N1CC(=O)CC1=O	CHEMBL2147278	19	%	20	uM	48	hrs	21676505
CC(=O)O[C@H]1CC[C@]2(C)[C@H]3CC[C@@]4(C)[C@@H](CC=C4C(=O)O\N=C(/N)\c5ccc(Br)cc5)[C@@H]3CC=C2C1	CHEMBL3087971	77.2	%	10	uM	72	hrs	24211641
C[C@@H]1CC[C@]2(C)CC[C@]3(C)C(=CC[C@@H]4[C@@]5(C)CC[C@@H](O)[C@@](C)([C@@H]5CC[C@@]34C)C(=O)O)[C@@H]2[C@H]1C	CHEMBL267225	18	%	10	uM	48	hrs	17950603
Oc1ccc(cc1)C2=CC(=O)c3c(O)cc(O)c(C4=C(Oc5cc(O)cc(O)c5C4=O)c6ccc(O)cc6)c3O2	CHEMBL515252	26	%	37.143	uM	72	hrs	15568778
CC(=CCc1[nH]c2ccccc2c1C[C@@H]3NC(=O)[C@@H]4CCCN4C3=O)C	CHEMBL36668	66.7	%	100	uM	72	hrs	18321710
Cl.COc1cccc2C(=O)c3c(O)c4C[C@](O)(C[C@H](O[C@H]5C[C@H](N)[C@H](O)[C@H](C)O5)c4c(O)c3C(=O)c12)C(=O)CO	CHEMBL359744	98	%	30	uM	48	hrs	21090801
C[C@@H]1CC[C@]2(C)CC[C@]3(C)C(=CC[C@@H]4[C@@]5(C)CC[C@@H](OC(=O)C)[C@](C)(N=C=O)[C@@H]5CC[C@@]34C)[C@@H]2[C@H]1C	CHEMBL237112	30	%	10	uM	48	hrs	17950603
COc1ccc(cc1)c2noc(n2)C3=CC[C@H]4[C@@H]5CC=C6C[C@@H](O)CC[C@]6(C)[C@H]5CC[C@]34C	CHEMBL3087923	85.5	%	30	uM	72	hrs	24211641
COc1ccc(cc1)c2noc(n2)[C@H]3CC[C@H]4[C@@H]5CC=C6C[C@@H](O)CC[C@]6(C)[C@H]5CC[C@]34C	CHEMBL3087918	61.5	%	10	uM	72	hrs	24211641
CC(=O)O[C@H]1CC[C@]2(C)[C@H]3CC[C@@]4(C)[C@@H](CC=C4c5onc(C)n5)[C@@H]3CC=C2C1	CHEMBL3087916	57.5	%	30	uM	72	hrs	24211641
CO[C@@H]1CCN(Cc2ccc(CN3CC[C@@H](OC)OC[C@H](NC(=O)C[C@H](OC)OC[C@H]3c4ccccc4)c5ccccc5)cc2)[C@@H](CO[C@H](CC(=O)N[C@@H](CO1)c6ccccc6)OC)c7ccccc7	CHEMBL554366	14	%	10	uM	3	hrs	19356827
COC(=O)[C@@H]1Cc2c([nH]c3ccccc23)[C@H]4N(C)c5ccccc5C(=O)N14	CHEMBL2443304	90	%	15	uM	72	hrs	24103429
COC(=O)[C@@]1(C)[C@H](O)CC[C@@]2(C)[C@H]1CC[C@]3(C)[C@@H]2CC=C4[C@@H]5[C@@H](C)[C@H](C)CC[C@]5(C)CC[C@@]34C	CHEMBL393339	1	%	10	uM	48	hrs	17950603
CO[C@H]1O[C@H](COc2cccc3CCCCc23)[C@@H](O)[C@H](O)[C@H]1Oc4ccc5c(c4)c6ccccc6S5(=O)=O	CHEMBL1087342	4	%	20	uM	48	hrs	20356741
Cc1ccc(cc1)C(=O)C2=C(O)C(=O)N(C2c3ccc(Br)cc3)c4ccc(O)cc4	CHEMBL1082742	35.12	%	100	uM	24	hrs	20553023
Oc1ccc(\C=C\C(=O)c2ccc(Br)cc2)cc1	CHEMBL7668	71.44	%	100	uM	24	hrs	20553023
CCOC(=O)C[C@H](N1C(=O)[C@@H]2COC[C@@H]2C1=O)C(=O)OCC	CHEMBL1095799	16	%	100	uM	72	hrs	20153915
COC(=O)[C@]1(C)CC[C@]2(C)CC[C@]3(C)C4CC(=O)c5cc(O)c(O)cc5[C@]4(C)CC[C@@]3(C)[C@@H]2C1	CHEMBL1651340	0	%	10	uM	48	hrs	21090801
Cc1[nH]nc2OC(=C(C#N)C(c3ccc(cc3)C4C(=C(N)Oc5n[nH]c(C)c45)C#N)c12)N	CHEMBL2064366	23.35	%	11.7253	uM	24	hrs	22818081
Cc1nn(c2OC(=C(C#N)C3(C(=O)Nc4ccccc34)c12)N)c5ccccc5	CHEMBL2064370	26.58	%	13.5362	uM	24	hrs	22818081
Cc1[nH]nc2OC(=C(C#N)C(c3cccc(Oc4ccccc4)c3)c12)N	CHEMBL2064362	20.25	%	1.45193	uM	24	hrs	22818081
COc1cccc2C(=O)c3c(O)c4C[C@](O)(C[C@H](O[C@H]5C[C@H](N)[C@H](O)[C@H](C)O5)c4c(O)c3C(=O)c12)C(=O)CO	CHEMBL53463	74	%	1	uM	48	hrs	17950603
CCOC(=O)C(C(c1ccc(O)cc1)c2ccc(O)cc2)c3ccccc3	CHEMBL2426731	80	%	75	uM	72	hrs	23953195
C[C@@H]1CC[C@]2(C)CC[C@]3(C)C(=CC(=O)[C@@H]4[C@@]5(C)CC[C@@H](O)[C@](C)(N)[C@@H]5CC[C@@]34C)[C@@H]2[C@H]1C	CHEMBL411388	0	%	1	uM	48	hrs	17950603
CCCCC[C@H]1CCCCCCCCCC(=O)O[C@H]2[C@@H](O)[C@@H](O[C@@H](C)[C@@H]2O[C@@H]3O[C@@H](C)[C@H](O[C@@H]4O[C@@H](C)[C@H](OC(=O)[C@@H](C)CC)[C@@H](O)[C@H]4O)[C@@H](O[C@@H]5O[C@H](CO)[C@@H](O)[C@H](O)[C@H]5O)[C@H]3OC(=O)[C@@H](C)CC)O[C@@H]6[C@@H](O)[C@@H](O)[C@@H](C)O[C@H]6O1	CHEMBL505000	30	%	21.3794	uM	24	hrs	22148475
Cc1[nH]nc2OC(=C(C#N)C(c3cccnc3)c12)N	CHEMBL2064360	25.16	%	98.7128	uM	24	hrs	22818081
O=C1[C@@H]2[C@@H]3CC[C@@H](O3)[C@@H]2C(=O)N1CC4CO4	CHEMBL395439	10	%	100	uM	72	hrs	17606377
C\C(=C/C(=O)O)\C=C\C=C(/C)\c1ccc2ccc3cccc4ccc1c2c34	CHEMBL1668830	8	%	50	uM	72	hrs	21208698
CC(=O)OC[C@H]1O[C@@H](Oc2nc(cc(c3ccc(Cl)cc3)c2C#N)c4cccs4)[C@H](OC(=O)C)[C@@H](OC(=O)C)[C@H]1OC(=O)C	CHEMBL1796572	0	%	38.8766	uM	48	hrs	21531049
CC(C)(C)OC(=O)NCCCC[C@H](NC(=O)OC(C)(C)C)C(=O)NCCNc1ccc(NCCNC(=O)[C@H](CCCCNC(=O)OC(C)(C)C)NC(=O)OC(C)(C)C)c2C(=O)c3ccccc3C(=O)c12	CHEMBL256054	49	%	4.07672	uM	48	hrs	17962028
CCCC(=O)N[C@@]1(C)[C@H](CC[C@@]2(C)[C@H]1CC[C@]3(C)[C@@H]2CC=C4[C@@H]5[C@@H](C)[C@H](C)CC[C@]5(C)CC[C@@]34C)OC(=O)CCC	CHEMBL235376	0	%	10	uM	48	hrs	17950603
CC(=O)O[C@H]1CC[C@]2(C)[C@H]3CC[C@]4(C)[C@H](CC[C@H]4[C@@H]3CC=C2C1)\C=N\NC(=O)c5ccccc5	CHEMBL3127551	44.4	%	30	uM	72	hrs	24518189
CC(=O)O[C@H]1CC[C@]2(C)[C@H]3CC[C@]4(C)[C@H](CC[C@H]4[C@@H]3CC=C2C1)\C=N\NC(=O)c5occc5	CHEMBL3127553	26.7	%	10	uM	72	hrs	24518189
C[C@]12CC[C@H]3[C@@H](CC=C4C[C@@H](O)CC[C@]34C)[C@@H]1CC[C@@H]2c5oc(nn5)c6ccccc6	CHEMBL3127456	35.3	%	30	uM	72	hrs	24518189
CO[C@H]1CCN(Cc2ccc(CN3CCO[C@H](CC(=O)NCCO[C@H](CC3)OC)OC)cc2)CCO[C@H](CC(=O)NCCO1)OC	CHEMBL559148	4	%	10	uM	3	hrs	19356827
CC(=O)O[C@H]1CC[C@]2(C)[C@H]3CC[C@@]4(C)[C@@H](CC=C4c5onc(n5)c6ccccc6)[C@@H]3CC=C2C1	CHEMBL3087912	28.3	%	10	uM	72	hrs	24211641
Cc1ccc(cc1)c2noc(n2)[C@H]3CC[C@H]4[C@@H]5CC=C6C[C@@H](O)CC[C@]6(C)[C@H]5CC[C@]34C	CHEMBL3085799	39.6	%	10	uM	72	hrs	24211641
COC(=O)[C@@]1(C)[C@@H](O)CC[C@@]2(C)[C@H]1CC[C@]3(C)[C@@H]2C(=O)C=C4[C@@H]5[C@@H](C)[C@H](C)CC[C@]5(C)CC[C@@]34C	CHEMBL235857	0	%	10	uM	48	hrs	17950603
CC1=C(O)C(=O)C=C2C1=CC=C3[C@@]2(C)CC[C@@]4(C)[C@@H]5C[C@](C)(O)C(=O)C[C@]5(C)CC[C@]34C	CHEMBL1651342	14	%	1	uM	48	hrs	21090801
C[C@@H]1C[C@@H]2[C@@](C)(CC[C@]3(C)C4=CC(=O)c5c(C)c(O)c(O)cc5[C@]4(C)CC[C@@]23C)CC1=O	CHEMBL1651346	17	%	30	uM	48	hrs	21090801
C[C@@H]1C[C@@H]2[C@@](C)(CC[C@]3(C)[C@@H]4C(=O)C=C5C(=C(O)C(=O)C=C5[C@]4(C)CC[C@@]23C)C)CC1=O	CHEMBL517612	18	%	30	uM	48	hrs	21090801
Cc1ccc(cc1)c2noc(n2)C3=CC[C@H]4[C@@H]5CC=C6C[C@@H](O)CC[C@]6(C)[C@H]5CC[C@]34C	CHEMBL3087922	63	%	30	uM	72	hrs	24211641
CC(=O)O[C@H]1CC[C@]2(C)[C@H]3CC[C@@]4(C)[C@@H](CC[C@@H]4c5onc(n5)c6ccccc6)[C@@H]3CC=C2C1	CHEMBL3087973	43.2	%	30	uM	72	hrs	24211641
O=C1C=Cc2cccc3ccc(c4occc4)c1c23	CHEMBL1164852	14	%	10	uM	72	hrs	20472446
CC(C)(C)OC[C@H](N)C(=O)NCCNc1ccc(NCCNC(=O)[C@@H](N)COC(C)(C)C)c2C(=O)c3ccccc3C(=O)c12	CHEMBL271919	35	%	6.54943	uM	48	hrs	17962028
COc1c(O)cc2c(C(=O)C=C3[C@@]2(C)CC[C@@]4(C)[C@@H]5C[C@@H](C)C(=O)C[C@]5(C)CC[C@]34C)c1C(=O)O	CHEMBL1651339	17	%	10	uM	48	hrs	21090801
CC(=O)OC[C@H]1O[C@@H](Oc2nc(cc(c3ccc(Cl)cc3)c2C#N)c4cccs4)[C@H](OC(=O)C)[C@@H](OC(=O)C)[C@@H]1O[C@@H]5O[C@H](COC(=O)C)[C@H](OC(=O)C)[C@H](OC(=O)C)[C@H]5OC(=O)C	CHEMBL1796579	5	%	53.6878	uM	48	hrs	21531049
CCCCCCCCCCCC(=O)Nc1ccc(O)cc1	CHEMBL227759	21	%	4	uM	68	hrs	17092729
CCCCNC(=O)[C@@H]1CN(Cc2ccccc2)C[C@@H]1C(=O)O	CHEMBL1087107	22	%	100	uM	72	hrs	20153915
CO[C@@H]1O[C@H](COc2ccc3CCCCc3c2)[C@@H](O)[C@H](O)[C@H]1Oc4ccc(OC5CCCCC5)cc4	CHEMBL1096000	14	%	20	uM	48	hrs	20356741
CO[C@@H]1O[C@H](COc2ccc3CCCCc3c2)[C@@H](O)[C@H](O)[C@H]1Oc4ccc5c(c4)c6ccccc6S5(=O)=O	CHEMBL1087592	7	%	20	uM	48	hrs	20356741
C\C(=C/C=C/C(=C/C(=O)O)/C)\C=C\c1cc(F)c(F)cc1F	CHEMBL1668827	2	%	5	uM	72	hrs	21208698
COc1cc2ncnc(Nc3ccc(NC(=O)OC(C)C)cc3)c2cc1OC	CHEMBL2018750	36	%	10	uM	72	hrs	22229669
O=C1[C@@H]2CN(Cc3ccccc3)C[C@@H]2C(=O)N1N4CCOCC4	CHEMBL1094218	10	%	100	uM	72	hrs	20153915
COc1ccc(cc1)c2ccc3cccc4C=C(O)C(=O)c2c34	CHEMBL1163133	19	%	10	uM	72	hrs	20472446
CCCCCCC[C@@H](C\C=C\CCC(=O)N(C)C\C(=C/Cl)\CC(=O)CC(=O)N1CC(=CC1=O)OC)OC	CHEMBL2147271	28	%	20	uM	48	hrs	21676505
CCCCC\C=C/C\C=C/CCCCCCCC(=O)Oc1cc(ccc1OC)C(=O)c2cc(OC)c(OC)c(OC)c2	CHEMBL2435382	20	%	0.5	uM	72	hrs	23932339
C[C@@H]1CC[C@]2(C)CC[C@]3(C)C(=CC[C@@H]4[C@@]5(C)CC[C@@H](OC(=O)C)[C@](C)(N)[C@@H]5CC[C@@]34C)[C@@H]2[C@H]1C	CHEMBL237330	10	%	10	uM	48	hrs	17950603
C[C@@H]1CC[C@]2(C)CC[C@]3(C)C(=CC(=O)[C@@H]4[C@@]5(C)CC[C@H](O)[C@](C)(N)[C@@H]5CC[C@@]34C)[C@@H]2[C@H]1C	CHEMBL235655	17	%	10	uM	48	hrs	17950603
CC[C@H](C)[C@H]1NC(=O)[C@@H](NC(=O)[C@@H](CC(C)C)N(C)C(=O)[C@@H]2CCCN2C(=O)C(C)O)[C@@H](C)OC(=O)[C@H](Cc3ccc(OC)cc3)N(C)C(=O)[C@@H]4CCCN4C(=O)[C@H](CC(C)C)NC(=O)[C@@H](C)C(=O)[C@@H](OC(=O)C[C@@H]1O)C(C)C	CHEMBL2304286	76	%	0.05	uM	18	hrs	11063617
NCCC[C@H](N1C(=O)[C@@H]2CNC[C@@H]2C1=O)C(=O)O	CHEMBL1086934	22	%	100	uM	72	hrs	20153915
O=C1[C@@H]2[C@@H]3CC[C@@H](O3)[C@@H]2C(=O)N1CCCN4C(=O)[C@@H]5[C@@H]6CC[C@@H](O6)[C@@H]5C4=O	CHEMBL238307	52	%	100	uM	72	hrs	17606377
CO[C@H]1[C@@H](C[C@@H]2CN3CCc4c([nH]c5cc(OC)ccc45)[C@H]3C[C@@H]2[C@@H]1C(=O)OC)OC(=O)c6cc(OC)c(OC)c(OC)c6	CHEMBL772	38	%	8.2145	uM	24	hrs	22148475
COC(=O)[C@@]1(C)[C@@H](O)CC[C@@]2(C)[C@H]1CC[C@]3(C)[C@@H]2CC=C4[C@@H]5[C@@H](C)[C@H](C)CC[C@]5(C)CC[C@@]34C	CHEMBL391310	0	%	10	uM	48	hrs	17950603
C[C@@H]1C[C@@H]2[C@@](C)(CC(=C3C4C(=O)C=C5C(=C(O)C(=O)C=C5[C@]4(C)CC[C@@]23C)C)C)CC1=O	CHEMBL1651338	5	%	30	uM	48	hrs	21090801
C[C@@H]1CC[C@]2(C)CC[C@]3(C)C(=CC(=O)[C@@H]4[C@@]5(C)CC[C@H](O)[C@@](C)([C@@H]5CC[C@@]34C)C(=O)O)[C@@H]2[C@H]1C	CHEMBL236501	16	%	10	uM	48	hrs	17950603
CC(=O)OC[C@H]1O[C@@H](Oc2nc(cc(c3ccc(Cl)cc3)c2C#N)c4cccs4)[C@H](OC(=O)C)[C@H]1OC(=O)C	CHEMBL1796575	0	%	87.5657	uM	48	hrs	21531049
COC(=O)CC(=O)N1CC(=CC1=O)OC	CHEMBL2147275	19	%	20	uM	48	hrs	21676505
Oc1cccc2c(OC(=O)C3CCCCC3)cccc12	CHEMBL2071171	0	%	100	uM	24	hrs	22647217
C[C@]12CC[C@H]3[C@@H](CC=C4C[C@@H](O)CC[C@]34C)[C@@H]1CC[C@@H]2c5oc(nn5)c6occc6	CHEMBL3127544	46.6	%	30	uM	72	hrs	24518189
CC(=O)O[C@H]1CC[C@]2(C)[C@H]3CC[C@]4(C)[C@H](CC[C@H]4[C@@H]3CC=C2C1)\C=N\NC(=O)c5cccnc5	CHEMBL3127552	28.7	%	30	uM	72	hrs	24518189
CCOC(=O)c1ccc2c(c1)nc(c3ccc(cc3)N4CCCCC4)n2CCO	CHEMBL3105181	42.37	%	50	uM	72	hrs	24387981
C[C@]12CC[C@H]3[C@@H](CC=C4C[C@@H](O)CC[C@]34C)[C@@H]1CC[C@@H]2\C=N\NC(=O)c5ccccc5	CHEMBL3127548	48	%	30	uM	72	hrs	24518189
COc1ccc(cc1)\C(=N\OC(=O)C2=CC[C@H]3[C@@H]4CC=C5C[C@H](CC[C@]5(C)[C@H]4CC[C@]23C)OC(=O)C)\N	CHEMBL3087970	84.1	%	30	uM	72	hrs	24211641
Fc1ccc(CN2C=CC=C(C(=O)NC3CCCCCC3)C2=O)cc1	CHEMBL2022698	12	%	1	uM	96	hrs	22483967
C[C@@H]1CC[C@]2(C)CC[C@]3(C)C(=CC[C@@H]4[C@@]5(C)CC[C@@H](OC(=O)C)[C@](C)(NC(=O)C)[C@@H]5CC[C@@]34C)[C@@H]2[C@H]1C	CHEMBL235855	57	%	10	uM	48	hrs	17950603
CC(=O)O[C@H]1CC[C@]2(C)[C@H]3CC[C@@]4(C)[C@@H](CC[C@@H]4C(=O)O\N=C(/N)\c5ccc(C)cc5)[C@@H]3CC=C2C1	CHEMBL3087964	43.7	%	10	uM	72	hrs	24211641
CC(=O)O[C@H]1CC[C@]2(C)[C@H]3CC[C@@]4(C)[C@@H](CC[C@@H]4C(=O)O\N=C(/N)\c5ccccc5)[C@@H]3CC=C2C1	CHEMBL3087963	78.8	%	30	uM	72	hrs	24211641
CC(=O)O[C@H]1CC[C@]2(C)[C@H]3CC[C@@]4(C)[C@@H](CC[C@@H]4c5onc(C)n5)[C@@H]3CC=C2C1	CHEMBL3087911	20	%	10	uM	72	hrs	24211641
C[C@@H]1C[C@@H]2[C@@](C)(CC[C@]3(C)C4=CC=C5C(=C(O)C(=O)C=C5[C@]4(C)CC[C@@]23C)C)CC1=O	CHEMBL432519	100	%	30	uM	48	hrs	21090801
O=C1C=Cc2cccc3cccc1c23	CHEMBL227511	0	%	10	uM	72	hrs	20472446
COC(=O)[C@]1(C)CC[C@]2(C)CC[C@]3(C)C4C(=O)C=C5C(=C(O)C(=O)C=C5[C@]4(C)CC[C@@]3(C)C2C1)C	CHEMBL1651344	60	%	30	uM	48	hrs	21090801
CCOC(=O)CC[C@H](N1C(=O)[C@@H]2COC[C@@H]2C1=O)C(=O)OCC	CHEMBL1095801	28	%	100	uM	72	hrs	20153915
CCCCN1C(=O)[C@@H]2CN(Cc3ccccc3)C[C@@H]2C1=O	CHEMBL1086827	50	%	100	uM	72	hrs	20153915
COc1ccc(cc1)c2ccc3cccc4C(=O)C=Cc2c34	CHEMBL1164172	17	%	10	uM	72	hrs	20472446
CCCCCCCCCC(=O)Nc1ccc(O)cc1	CHEMBL227806	30	%	4	uM	68	hrs	17092729
CCCCCCCCCCCCCC(=O)NCCNC(=O)C(C)(C)C(=O)NCC(=O)O	CHEMBL2147277	7	%	20	uM	48	hrs	21676505
Oc1cccc2c(OC(=O)\C=C\c3ccccc3)cccc12	CHEMBL2071183	35.04	%	100	uM	24	hrs	22647217
CCOC(=O)C(C(c1ccc(O)cc1)c2ccc(O)cc2)c3ccc(C)cc3	CHEMBL2426730	80	%	75	uM	72	hrs	23953195
COC1=CC(=O)NC1	CHEMBL2147272	2	%	20	uM	48	hrs	21676505
C\C(=C/C=C/C(=C/C(=O)O)/C)\C=C\C1=C(C)CCCC1(C)C	CHEMBL38	12	%	4	uM	68	hrs	17092729
C[C@]12CC[C@H](O)CC1=CC[C@@H]3[C@@H]2CC[C@@]4(C)[C@H]3CC=C4c5onc(n5)c6ccc(Br)cc6	CHEMBL3087924	42.5	%	10	uM	72	hrs	24211641
CCCN1C(=O)[C@@H]2CN(Cc3ccccc3)C[C@@H]2C1=O	CHEMBL1086826	23	%	100	uM	72	hrs	20153915
Cc1cccc(C)c1c2ccc3cccc4C=CC(=O)c2c34	CHEMBL1165169	1	%	10	uM	72	hrs	20472446
NCCCC[C@H](N1C(=O)[C@@H]2CSC[C@@H]2C1=O)C(=O)O	CHEMBL1087610	30	%	100	uM	72	hrs	20153915
CSCC[C@H](NC(=O)OC(C)(C)C)C(=O)NCCNc1ccc(NCCNC(=O)[C@H](CCSC)NC(=O)OC(C)(C)C)c2C(=O)c3c(O)ccc(O)c3C(=O)c12	CHEMBL403536	92	%	4.884	uM	48	hrs	17962028
CCOC(=O)C[C@H](N1C(=O)[C@@H]2CN(Cc3ccccc3)C[C@@H]2C1=O)C(=O)OCC	CHEMBL1099107	21	%	100	uM	72	hrs	20153915
COC(=O)C(C)N1C(=O)S\C(=C\c2ccc(O)c(Cl)c2)\C1=O	CHEMBL1083981	47.44	%	100	uM	24	hrs	20553023
C[C@@H]1C[C@@H]2[C@@](C)(CC[C@]3(C)C4=CC=C5C(=C(O)C(=O)C=C5[C@]4(C)CC[C@@]23C)C)[C@H](O)C1=O	CHEMBL402975	96	%	10	uM	48	hrs	21090801
COC(=O)[C@]1(C)CC[C@]2(C)CC[C@]3(C)C4=CC=C5C(=C(O)C(=O)C=C5[C@]4(C)CC[C@@]3(C)[C@@H]2C1)C	CHEMBL54804	42	%	1	uM	48	hrs	21090801
CCC(=O)N[C@@]1(C)[C@@H](CC[C@@]2(C)[C@H]1CC[C@]3(C)[C@@H]2C(=O)C=C4[C@@H]5[C@@H](C)[C@H](C)CC[C@]5(C)CC[C@@]34C)OC(=O)CC	CHEMBL236904	4	%	10	uM	48	hrs	17950603
CC(=CCc1[nH]c2ccccc2c1C[C@@H]3NC(=O)[C@H]4CCCN4C3=O)C	CHEMBL38396	0	%	100	uM	72	hrs	18321710
CCCCCCCCCCCCN1C(=O)[C@@H]2[C@@H]3CC[C@@H](O3)[C@@H]2C1=O	CHEMBL239195	52	%	100	uM	72	hrs	17606377
OC[C@H]1O[C@@H](Oc2nc(cc(c3ccc(Cl)cc3)c2C#N)c4cccs4)[C@H](O)[C@@H](O)[C@@H]1O	CHEMBL1796573	0	%	52.6416	uM	48	hrs	21531049
OC[C@H]1O[C@@H](Oc2nc(cc(c3ccc(Cl)cc3)c2C#N)c4cccs4)[C@H](O)[C@@H]1O	CHEMBL1796578	0	%	112.387	uM	48	hrs	21531049
CC(=O)OC[C@H]1O[C@@H](Oc2nc(cc(c3ccc(Cl)cc3)c2C#N)c4cccs4)[C@H](OC(=O)C)[C@@H](OC(=O)C)[C@@H]1OC(=O)C	CHEMBL1796571	10	%	155.506	uM	48	hrs	21531049
CCCCCCN1C(=O)[C@@H]2CN(Cc3ccccc3)C[C@@H]2C1=O	CHEMBL1087201	100	%	100	uM	72	hrs	20153915
COc1ccc(CN2C(=O)[C@@H]3[C@@H]4CC[C@@H](O4)[C@@H]3C2=O)cc1	CHEMBL392078	64	%	100	uM	72	hrs	17606377
CC(C)(O)C1Cc2c(O1)c(O)cc3Oc4cc(O)cc(O)c4C(=O)c23	CHEMBL520507	27	%	58.0855	uM	72	hrs	15568778
CC(=C)C(O)Cc1c(O)ccc2Oc3cc(O)cc(O)c3C(=O)c12	CHEMBL484836	34	%	60.9162	uM	72	hrs	15568778
CC(=O)O[C@H]1CC[C@]2(C)[C@H]3CC[C@@]4(C)[C@@H](CC[C@@H]4c5oc(nn5)c6ccccc6)[C@@H]3CC=C2C1	CHEMBL3127545	22.6	%	10	uM	72	hrs	24518189
OC1=Cc2c(ccc3cccc(C1=O)c23)c4ccccc4	CHEMBL1164085	19	%	10	uM	72	hrs	20472446
C[C@@H]1CC[C@]2(C)CC[C@]3(C)C(=CC(=O)[C@@H]4[C@@]5(C)CC[C@H](OC(=O)C)[C@@](C)([C@@H]5CC[C@@]34C)C(=O)O)[C@@H]2[C@H]1C	CHEMBL236712	21	%	10	uM	48	hrs	17950603
C\C(=N\OC(=O)C1=CC[C@H]2[C@@H]3CC=C4C[C@H](CC[C@]4(C)[C@H]3CC[C@]12C)OC(=O)C)\N	CHEMBL3087972	89.3	%	30	uM	72	hrs	24211641
C[C@]12CC[C@H]3[C@@H](CC=C4C[C@@H](O)CC[C@]34C)[C@@H]1CC[C@@H]2c5onc(n5)c6ccccc6	CHEMBL3087917	40.5	%	10	uM	72	hrs	24211641
C[C@@H]1CC[C@]2(C)CC[C@]3(C)C(=CC[C@@H]4[C@@]5(C)CC[C@H](O)[C@](C)(N)[C@@H]5CC[C@@]34C)[C@@H]2[C@H]1C	CHEMBL393544	0	%	10	uM	48	hrs	17950603
OC(=O)C[C@H](N1C(=O)[C@@H]2COC[C@@H]2C1=O)C(=O)O	CHEMBL1095363	13	%	100	uM	72	hrs	20153915
C[C@H](CCCC(C)(C)O)[C@H]1CC[C@H]2C(=CCC[C@]12C)\C=C/C3=C[C@@H](O)[C@H](O)[C@H](O)C3	CHEMBL394128	70	%	1	uM	72	hrs	17412598
C[C@@H]1CC[C@]2(C)CC[C@]3(C)C(=CC(=O)[C@@H]4[C@@]5(C)CC[C@@H](O)[C@@](C)([C@@H]5CC[C@@]34C)C(=O)O)[C@@H]2[C@H]1C	CHEMBL437964	0	%	10	uM	48	hrs	17950603
CN(C)CCN1C(=O)[C@@H]2CSC[C@@H]2C1=O	CHEMBL1098025	13	%	100	uM	72	hrs	20153915
CO[C@@H]1O[C@H](COc2ccc(cc2)c3ccccc3)[C@@H](O)[C@H](O)[C@H]1Oc4ccc(OC5CCCCC5)cc4	CHEMBL1097541	51	%	20	uM	48	hrs	20356741
CO[C@H]1O[C@H](COc2ccc3CCCCc3c2)[C@@H](O)[C@H](O)[C@H]1Oc4ccc(OC5CCCCC5)cc4	CHEMBL1097842	45	%	20	uM	48	hrs	20356741
C\C(=C/C=C/C(=C/C(=O)O)/C)\C=C\c1ccc(cc1C(F)(F)F)C(F)(F)F	CHEMBL1668826	13.9	%	5	uM	72	hrs	21208698
C\C(=C/C=C/C(=C/C(=O)O)/C)\C=C\c1ccc2ccc3cccc4ccc1c2c34	CHEMBL1668829	5.2	%	5	uM	72	hrs	21208698
CCCCOc1cc2c(Nc3ccc(NC(=O)OC)c(C)c3)ncnc2cc1OCCN(CC)CC	CHEMBL2018878	0	%	10	uM	72	hrs	22229669
COC1C(O)C(=O)c2c(ccc3cccc1c23)c4ccccc4	CHEMBL1164083	17	%	10	uM	72	hrs	20472446
COc1ccc(cc1)C2=CC(=O)c3cccc4cccc2c34	CHEMBL1165745	2	%	10	uM	72	hrs	20472446
CCOC(=O)C(C(c1ccc(O)cc1)c2ccc(O)cc2)c3ccc(O)c(OC)c3	CHEMBL2426732	75	%	75	uM	72	hrs	23953195
CCOC(=O)C(C(c1ccc(O)cc1)c2ccc(O)cc2)c3ccc(OC)cc3	CHEMBL2426728	75	%	75	uM	72	hrs	23953195
CC(=O)O[C@H]1CC[C@]2(C)[C@H]3CC[C@@]4(C)[C@@H](CC[C@@H]4c5oc(nn5)c6occc6)[C@@H]3CC=C2C1	CHEMBL3127547	45.3	%	30	uM	72	hrs	24518189
COc1ccc2c(C[C@@H]3NC(=O)[C@@H]4CCCN4C3=O)c(CC=C(C)C)[nH]c2c1	CHEMBL289159	95	%	100	uM	72	hrs	18321710
CC(C)(C)OC[C@H](NC(=O)OCC1c2ccccc2c3ccccc13)C(=O)NCCNc4ccc(NCCNC(=O)[C@H](COC(C)(C)C)NC(=O)OCC5c6ccccc6c7ccccc57)c8C(=O)c9ccccc9C(=O)c48	CHEMBL436845	59	%	3.79068	uM	48	hrs	17962028
Cc1n[nH]c2OC(=C(C#N)C(c3cccs3)c12)N	CHEMBL1510362	41.77	%	15.4859	uM	24	hrs	22818081
C[C@]12CC[C@H]3[C@@H](CC=C4C[C@@H](O)CC[C@]34C)[C@@H]1CC[C@@H]2c5onc(n5)c6ccc(Br)cc6	CHEMBL3087919	43.8	%	10	uM	72	hrs	24211641
COc1ccc(cc1)c2ccc3cccc4C=CC(=O)c2c34	CHEMBL227445	13	%	10	uM	72	hrs	20472446
O=C1C=Cc2cccc3ccc(c4ccccc4)c1c23	CHEMBL1164168	5	%	10	uM	72	hrs	20472446
COC(=O)[C@@]1(C)C[C@@H]2[C@@](C)(CC[C@]3(C)C4CC(=O)c5c(C=O)c(O)c(O)cc5[C@]4(C)CC[C@@]23C)CC1=O	CHEMBL1651347	36	%	30	uM	48	hrs	21090801
C[C@@H]1CC[C@]2(C)CC[C@]3(C)C(=CC[C@@H]4[C@@]5(C)CC[C@H](OC(=O)C)[C@](C)(NC(=O)C)[C@@H]5CC[C@@]34C)[C@@H]2[C@H]1C	CHEMBL236087	2	%	10	uM	48	hrs	17950603
C=CCN1C(=O)[C@@H]2[C@@H]3CC[C@@H](O3)[C@@H]2C1=O	CHEMBL397096	96	%	100	uM	72	hrs	17606377
CSCC[C@@H](NC(=O)OC(C)(C)C)C(=O)NCCNc1ccc(NCCNC(=O)[C@@H](CCSC)NC(=O)OC(C)(C)C)c2C(=O)c3ccccc3C(=O)c12	CHEMBL403724	95	%	5.08259	uM	48	hrs	17962028
C[C@]12CC[C@H]3[C@@H](CC=C4C[C@@H](O)CC[C@]34C)[C@@H]1CC[C@@H]2c5oc(nn5)c6cccnc6	CHEMBL3127457	45.5	%	30	uM	72	hrs	24518189
C[C@]12CC[C@H]3[C@@H](CC=C4C[C@@H](O)CC[C@]34C)[C@@H]1CC[C@@H]2\C=N\NC(=O)c5occc5	CHEMBL3127550	21.1	%	10	uM	72	hrs	24518189
CO[C@@H]1CCN(Cc2ccc(CN3CC[C@@H](OC)OC[C@H](NC(=O)C[C@@H](OC)OC[C@H]3c4ccccc4)c5ccccc5)cc2)[C@@H](CO[C@@H](CC(=O)N[C@@H](CO1)c6ccccc6)OC)c7ccccc7	CHEMBL551550	25	%	10	uM	3	hrs	19356827
CO[C@H]1CCN(Cc2ccc(CN3CCO[C@@H](CC(=O)NCCO[C@H](CC3)OC)OC)cc2)CCO[C@@H](CC(=O)NCCO1)OC	CHEMBL563104	13	%	10	uM	3	hrs	19356827
C[C@@H]1CC[C@]2(C)CC[C@]3(C)C(=CC(=O)[C@@H]4[C@@]5(C)CC[C@@H](OC(=O)C)[C@](C)(N)[C@@H]5CC[C@@]34C)[C@@H]2[C@H]1C	CHEMBL237331	1	%	10	uM	48	hrs	17950603
C[C@@H]1CC[C@]2(C)CC[C@]3(C)C(=CC(=O)[C@@H]4[C@@]5(C)CC[C@@H](OC(=O)C)[C@](C)(N=C=O)[C@@H]5CC[C@@]34C)[C@@H]2[C@H]1C	CHEMBL400617	10	%	10	uM	48	hrs	17950603
C[C@]12CC[C@H]3[C@@H](CC=C4C[C@@H](O)CC[C@]34C)[C@@H]1CC=C2c5onc(n5)c6ccccc6	CHEMBL3087921	81.1	%	30	uM	72	hrs	24211641
CC(=O)O[C@H]1CC[C@]2(C)[C@H]3CC[C@@]4(C)[C@@H](CC=C4C(=O)O\N=C(/N)\c5ccc(C)cc5)[C@@H]3CC=C2C1	CHEMBL3087969	58.3	%	10	uM	72	hrs	24211641
C\C(=C/C(=O)O)\C=C\C=C(/C)\c1ccc2cc3ccccc3cc2c1	CHEMBL1668832	15	%	50	uM	72	hrs	21208698
CCC(=O)N[C@@]1(C)[C@@H](CC[C@@]2(C)[C@H]1CC[C@]3(C)[C@@H]2CC=C4[C@@H]5[C@@H](C)[C@H](C)CC[C@]5(C)CC[C@@]34C)OC(=O)CC	CHEMBL236684	35	%	10	uM	48	hrs	17950603
CCCC(=O)N[C@@]1(C)[C@@H](CC[C@@]2(C)[C@H]1CC[C@]3(C)[C@@H]2CC=C4[C@@H]5[C@@H](C)[C@H](C)CC[C@]5(C)CC[C@@]34C)OC(=O)CCC	CHEMBL236903	0	%	10	uM	48	hrs	17950603
CCCCCCN1C(=O)[C@@H]2CNC[C@@H]2C1=O	CHEMBL1095477	25	%	100	uM	72	hrs	20153915
CO[C@H]1O[C@H](COc2ccccc2)[C@@H](O)[C@H](O)[C@H]1Oc3ccc4c(c3)c5ccccc5S4(=O)=O	CHEMBL1087337	7	%	20	uM	48	hrs	20356741
O=C1[C@@H]2CN(Cc3ccccc3)C[C@@H]2C(=O)N1CCN4CCOCC4	CHEMBL1094219	51	%	100	uM	72	hrs	20153915
CCCCCCN1C(=O)[C@@H]2COC[C@@H]2C1=O	CHEMBL1086687	10	%	100	uM	72	hrs	20153915
COC(=O)c1ccc(OP(=O)(Oc2ccc(cc2)C(=O)OC)[C@@H](CC(C)C)NC(=O)OCc3ccccc3)cc1	CHEMBL1684421	8	%	175.58	uM	72	hrs	21315589
COC1=Cc2cccc3ccc(c4ccccc4)c(C1=O)c23	CHEMBL1164385	14	%	10	uM	72	hrs	20472446
CCCCOC(=O)Nc1ccc(Nc2ncnc3cc(OC)c(OC)cc23)cc1C	CHEMBL2018758	33	%	10	uM	72	hrs	22229669
Cc1noc(n1)[C@H]2CC[C@H]3[C@@H]4CC=C5C[C@@H](O)CC[C@]5(C)[C@H]4CC[C@]23C	CHEMBL3087920	77.7	%	30	uM	72	hrs	24211641
CCOC(=O)C(C(c1ccc(O)cc1)c2ccc(O)cc2)c3cccc(OC)c3	CHEMBL2426729	80	%	75	uM	72	hrs	23953195
CC(=O)O[C@H]1CC[C@]2(C)[C@H]3CC[C@@]4(C)[C@@H](CC[C@@H]4C(=O)O\N=C(/N)\c5ccc(Br)cc5)[C@@H]3CC=C2C1	CHEMBL3087966	83.6	%	30	uM	72	hrs	24211641
OC1=Cc2cccc3ccc(c4ccc(O)cc4)c(C1=O)c23	CHEMBL1165215	23	%	10	uM	72	hrs	20472446
CC1=C(O)C(=O)C=C2C1=CC=C3[C@@]2(C)CC[C@@]4(C)[C@@H]5C[C@@](C)(O)C(=O)C[C@]5(C)CC[C@]34C	CHEMBL487800	100	%	10	uM	48	hrs	21090801
CN(C)CCN1C(=O)[C@@H]2COC[C@@H]2C1=O	CHEMBL1095169	13	%	100	uM	72	hrs	20153915
CC(C)(C)C(=O)Oc1ccc(cc1)S(=O)(=O)Nc2ccccc2C(=O)NCC(=O)O	CHEMBL76688	61	%	230.171	uM	72	hrs	21315589
CC1=C(O)C(=O)CC2[C@]3(C)CC[C@@]4(C)[C@@H]5C[C@@](C)(CC[C@]5(C)CC[C@]4(C)C3CC[C@]12C=O)C(=O)O	CHEMBL1651341	16	%	1	uM	48	hrs	21090801
O=C1C=Cc2cccc3ccc(C#N)c1c23	CHEMBL1164205	44	%	10	uM	72	hrs	20472446
C[C@@H]1CC[C@]2(C)CC[C@]3(C)C(=CC(=O)[C@@H]4[C@@]5(C)CC[C@@H](OC(=O)C)[C@](C)(NC(=O)C)[C@@H]5CC[C@@]34C)[C@@H]2[C@H]1C	CHEMBL235856	62	%	10	uM	48	hrs	17950603
CO[C@]12[C@H]3N[C@H]3CN1C4=C([C@H]2COC(=O)N)C(=O)C(=C(C)C4=O)N	CHEMBL105	78	%	10	uM	48	hrs	17950603
C[C@@H]1CC[C@]2(C)CC[C@]3(C)C(=CC(=O)[C@@H]4[C@@]5(C)CC[C@H](OC(=O)C)[C@](C)(N=C=O)[C@@H]5CC[C@@]34C)[C@@H]2[C@H]1C	CHEMBL235654	9	%	10	uM	48	hrs	17950603
CC(C)(C)OC(=O)NCCCC[C@H](NC(=O)OC(C)(C)C)C(=O)NCCNc1ccc(NCCNC(=O)[C@H](CCCCNC(=O)OC(C)(C)C)NC(=O)OC(C)(C)C)c2C(=O)c3c(O)ccc(O)c3C(=O)c12	CHEMBL403447	79	%	3.94797	uM	48	hrs	17962028
CSCC[C@@H](NC(=O)OC(C)(C)C)C(=O)NCCNc1ccc(NCCNC(=O)[C@@H](CCSC)NC(=O)OC(C)(C)C)c2C(=O)c3c(O)ccc(O)c3C(=O)c12	CHEMBL408260	92	%	4.884	uM	48	hrs	17962028
CC(C)(C)OC(=O)NCCCC[C@@H](NC(=O)OCC1c2ccccc2c3ccccc13)C(=O)NCCNc4ccc(NCCNC(=O)[C@@H](CCCCNC(=O)OC(C)(C)C)NC(=O)OCC5c6ccccc6c7ccccc57)c8C(=O)c9ccccc9C(=O)c48	CHEMBL404548	68	%	3.26416	uM	48	hrs	17962028
COC1=C(CC(O)C(=C)C)C(=O)c2c(O)c(O)c(OC)cc2C1=O	CHEMBL487398	9	%	10	uM	72	hrs	15217280
COC(=O)[C@]1(C)[C@@H]2CC[C@]3(C)[C@H](C(=O)C=C4[C@@H]5[C@@H](C)[C@H](C)CC[C@]5(C)CC[C@@]34C)[C@@]2(C)CCC1=O	CHEMBL235650	3	%	10	uM	48	hrs	17950603
CCCCCCCCN1C(=O)[C@@H]2[C@@H]3CC[C@@H](O3)[C@@H]2C1=O	CHEMBL238982	88	%	100	uM	72	hrs	17606377
CCCCCCCCCCN1C(=O)[C@@H]2[C@@H]3CC[C@@H](O3)[C@@H]2C1=O	CHEMBL392846	44	%	100	uM	72	hrs	17606377
CO[C@H]1CCN(Cc2ccc(CN3CC[C@H](OC)OC[C@H](C)NC(=O)C[C@@H](OC)OC[C@@H]3C)cc2)[C@@H](C)CO[C@@H](CC(=O)N[C@@H](C)CO1)OC	CHEMBL554312	0	%	10	uM	3	hrs	19356827
COC(=O)[C@]1(C)[C@@H]2CC[C@]3(C)[C@H](CC=C4[C@@H]5[C@@H](C)[C@H](C)CC[C@]5(C)CC[C@@]34C)[C@@]2(C)CCC1=O	CHEMBL235649	0	%	10	uM	48	hrs	17950603
CCCC(=O)N[C@@]1(C)[C@@H](CC[C@@]2(C)[C@H]1CC[C@]3(C)[C@@H]2C(=O)C=C4[C@@H]5[C@@H](C)[C@H](C)CC[C@]5(C)CC[C@@]34C)OC(=O)CCC	CHEMBL236769	0	%	10	uM	48	hrs	17950603
COC(=O)[C@@]1(C)C[C@@H]2[C@@](C)(CC[C@]3(C)C4=CC=C5C(=C(O)C(=O)C=C5[C@]4(C)CC[C@@]23C)C)CC1=O	CHEMBL1651337	0	%	1	uM	48	hrs	21090801
COc1ccc(cc1)c2noc(n2)[C@H]3CC[C@H]4[C@@H]5CC=C6C[C@H](CC[C@]6(C)[C@H]5CC[C@]34C)OC(=O)C	CHEMBL3087909	43.2	%	30	uM	72	hrs	24211641
Cc1noc(n1)C2=CC[C@H]3[C@@H]4CC=C5C[C@@H](O)CC[C@]5(C)[C@H]4CC[C@]23C	CHEMBL3087962	49.4	%	30	uM	72	hrs	24211641
CC(=O)O[C@H]1C(=O)[C@]2(C)[C@@H](O)C[C@H]3OC[C@@]3(OC(=O)C)[C@H]2[C@H](OC(=O)c4ccccc4)[C@]5(O)C[C@H](OC(=O)[C@H](O)[C@@H](NC(=O)c6ccccc6)c7ccccc7)C(=C1C5(C)C)C	CHEMBL428647	46	%	10	uM	48	hrs	17950603
CN(C1=NC(=O)\C(=C/c2ccc(OCC(=O)O)cc2)\S1)c3ccc(O)cc3	CHEMBL214010	21	%	20	uM	48	hrs	16854058
CN(C)CCNC(=O)[C@@H]1CN(Cc2ccccc2)C[C@@H]1C(=O)O	CHEMBL1087106	35	%	100	uM	72	hrs	20153915
OC(=O)[C@H](Cc1c[nH]cn1)N2C(=O)[C@@H]3CSC[C@@H]3C2=O	CHEMBL1087575	15	%	100	uM	72	hrs	20153915
CO[C@H]1O[C@H](COc2ccc(cc2)c3ccccc3)[C@@H](O)[C@H](O)[C@H]1Oc4ccc5c(c4)c6ccccc6S5(=O)=O	CHEMBL1087341	15	%	20	uM	48	hrs	20356741
NCCCC[C@H](N1C(=O)[C@@H]2COC[C@@H]2C1=O)C(=O)O	CHEMBL1095803	37	%	100	uM	72	hrs	20153915
CCCCOC(=O)Nc1ccc(Nc2ncnc3cc(OC)c(OC)cc23)cc1	CHEMBL2018749	19	%	10	uM	72	hrs	22229669
O=C1[C@@H]2CNC[C@@H]2C(=O)N1CCN3CCOCC3	CHEMBL1087199	11	%	100	uM	72	hrs	20153915
CO[C@H]1O[C@H](COc2cccc3CCCCc23)[C@@H](O)[C@H](O)[C@H]1Oc4ccc(OC5CCCCC5)cc4	CHEMBL1097542	3	%	20	uM	48	hrs	20356741
CCCCOc1cc2c(Nc3ccc(NC(=O)OCC)c(C)c3)ncnc2cc1OCCN(CC)CC	CHEMBL2018879	0	%	10	uM	72	hrs	22229669
OCCN1C(=O)[C@@H]2[C@@H]3CC[C@@H](O3)[C@@H]2C1=O	CHEMBL241343	45	%	100	uM	72	hrs	17606377
OCC(C(c1ccc(O)cc1)c2ccc(O)cc2)c3ccccc3	CHEMBL2426733	80	%	75	uM	72	hrs	23953195
COC(=O)[C@H]1Cc2c([nH]c3ccccc23)[C@@H]4N(C)c5ccccc5C(=O)N14	CHEMBL2443305	96	%	15	uM	72	hrs	24103429
C[C@@H]1O[C@@H](OC2=C(Oc3cc(O)cc(O)c3C2=O)c4ccc(O)c(O)c4)[C@H](O)[C@H](O)[C@H]1O	CHEMBL82242	18	%	44.605	uM	72	hrs	15568778
C[C@@H]1CC[C@]2(C)CC[C@]3(C)C(=CC[C@@H]4[C@@]5(C)CC[C@H](OC(=O)C)[C@](C)(N=C=O)[C@@H]5CC[C@@]34C)[C@@H]2[C@H]1C	CHEMBL235436	50	%	10	uM	48	hrs	17950603
CC(=O)OC[C@H]1O[C@@H](Oc2nc(cc(c3ccc(Cl)cc3)c2C#N)c4cccs4)[C@H](OC(=O)C)[C@@H]1OC(=O)C	CHEMBL1796576	2	%	43.7828	uM	48	hrs	21531049
OC1=Cc2cccc3ccc(c4ccccc4)c(C1=O)c23	CHEMBL1163760	22	%	10	uM	72	hrs	20472446
Nc1ccccc1CN2C(=O)[C@@H]3[C@@H]4CC[C@@H](O4)[C@@H]3C2=O	CHEMBL400019	41	%	100	uM	72	hrs	17606377
C[C@@H]1CC[C@]2(C)CC[C@]3(C)C(=CC(=O)[C@@H]4[C@@]5(C)CC[C@@H](OC(=O)C)[C@@](C)([C@@H]5CC[C@@]34C)C(=O)O)[C@@H]2[C@H]1C	CHEMBL237111	12	%	10	uM	48	hrs	17950603
CC(C)(C)Oc1ccc(C[C@H](N)C(=O)NCCNc2ccc(NCCNC(=O)[C@@H](N)Cc3ccc(OC(C)(C)C)cc3)c4C(=O)c5ccccc5C(=O)c24)cc1	CHEMBL402578	93	%	5.24288	uM	48	hrs	17962028
COC1=C(CC(O)C(=C)C)C(=O)c2cccc(OC)c2C1=O	CHEMBL451534	20	%	10	uM	72	hrs	15217280
CC(=O)O[C@H]1CC[C@]2(C)[C@H]3CC[C@]4(C)[C@H](CC[C@H]4[C@@H]3CC=C2C1)[C@H]5OC(=NN5C(=O)C)c6ccccc6	CHEMBL3127554	26.7	%	30	uM	72	hrs	24518189
COC1=CC(=O)N(C1)C(=O)C	CHEMBL2147273	2	%	20	uM	48	hrs	21676505
CC(C)(C)OC(=O)NCCCC[C@@H](N)C(=O)NCCNc1ccc(NCCNC(=O)[C@H](N)CCCCNC(=O)OC(C)(C)C)c2C(=O)c3ccccc3C(=O)c12	CHEMBL271060	103	%	5.12197	uM	48	hrs	17962028
COC(CO)CN1C(=O)[C@@H]2[C@@H]3CC[C@@H](O3)[C@@H]2C1=O	CHEMBL241341	33	%	100	uM	72	hrs	17606377
NC(=N)NCCC[C@H](NC(=O)CCC(=O)OC[N+]1(CCOCC1)C2=CC(=O)c3cccc(c3O2)c4ccccc4)C(=O)NCC(=O)N[C@@H](CC(=O)O)C(=O)N[C@@H](CO)C(=O)[O-]	CHEMBL2326966	36	%	10	uM	168	hrs	23410005
C\C(=N\OC(=O)[C@H]1CC[C@H]2[C@@H]3CC=C4C[C@H](CC[C@]4(C)[C@H]3CC[C@]12C)OC(=O)C)\N	CHEMBL3087967	49	%	10	uM	72	hrs	24211641
CC(=O)O[C@H]1CC[C@]2(C)[C@H]3CC[C@@]4(C)[C@@H](CC=C4C(=O)O\N=C(/N)\c5ccccc5)[C@@H]3CC=C2C1	CHEMBL3087968	91.3	%	30	uM	72	hrs	24211641
O=C1[C@@H]2[C@@H]3CC[C@@H](O3)[C@@H]2C(=O)N1N4CCOCC4	CHEMBL396115	12	%	100	uM	72	hrs	17606377
CN(C)CCN1C(=O)[C@@H]2CNC[C@@H]2C1=O	CHEMBL1087321	13	%	100	uM	72	hrs	20153915
OC(=O)[C@H](Cc1c[nH]cn1)N2C(=O)[C@@H]3COC[C@@H]3C2=O	CHEMBL1095798	20	%	100	uM	72	hrs	20153915
OCCCN1C(=O)[C@@H]2CN(Cc3ccccc3)C[C@@H]2C1=O	CHEMBL1094227	20	%	100	uM	72	hrs	20153915
CC(CO)N1C(=O)[C@@H]2CN(Cc3ccccc3)C[C@@H]2C1=O	CHEMBL1088543	22	%	100	uM	72	hrs	20153915
CO[C@H]1O[C@H](COc2ccc3CCCCc3c2)[C@@H](O)[C@H](O)[C@H]1Oc4ccc5c(c4)c6ccccc6S5(=O)=O	CHEMBL1087591	2	%	20	uM	48	hrs	20356741
CCCCNC(=O)[C@@H]1CSC[C@@H]1C(=O)O	CHEMBL1088717	25	%	100	uM	72	hrs	20153915
COC1=Cc2cccc3ccc(c4ccc(OC)cc4)c(C1=O)c23	CHEMBL1163761	15	%	10	uM	72	hrs	20472446
OC1=Cc2c(ccc3cccc(C1=O)c23)c4ccc(O)cc4	CHEMBL1164175	12	%	10	uM	72	hrs	20472446
CC1=C(C#N)c2nc(N)c(C#N)c(C)c2/C/1=C/c3oc(cc3)c4ccc(Cl)c(c4)C(=O)O	CHEMBL213897	14	%	20	uM	72	hrs	16854058
Oc1ccc(cc1)C(=O)OC(c2ccccc2)c3ccccc3	CHEMBL2071180	91.01	%	100	uM	24	hrs	22647217
COc1ccc(cc1)\C(=N\OC(=O)[C@H]2CC[C@H]3[C@@H]4CC=C5C[C@H](CC[C@]5(C)[C@H]4CC[C@]23C)OC(=O)C)\N	CHEMBL3087965	82	%	30	uM	72	hrs	24211641
O[C@@H]1CO[C@@H](OC2=C(Oc3cc(O)cc(O)c3C2=O)c4ccc(O)c(O)c4)[C@@H](O)[C@@H]1O	CHEMBL520637	17	%	46.0458	uM	72	hrs	15568778
CCOC(=O)CC[C@H](N1C(=O)[C@@H]2CN(Cc3ccccc3)C[C@@H]2C1=O)C(=O)OCC	CHEMBL1095174	37	%	100	uM	72	hrs	20153915
COc1ccc(CN2C(=O)[C@@H]3[C@@H]4CC[C@@H](O4)[C@@H]3C2=O)cc1OC	CHEMBL429989	71	%	100	uM	72	hrs	17606377
COC(=O)[C@@]1(C)[C@H](O)CC[C@@]2(C)[C@H]1CC[C@]3(C)[C@@H]2C(=O)C=C4[C@@H]5[C@@H](C)[C@H](C)CC[C@]5(C)CC[C@@]34C	CHEMBL236075	0	%	10	uM	48	hrs	17950603
CCC(=O)N[C@@]1(C)[C@H](CC[C@@]2(C)[C@H]1CC[C@]3(C)[C@@H]2CC=C4[C@@H]5[C@@H](C)[C@H](C)CC[C@]5(C)CC[C@@]34C)OC(=O)CC	CHEMBL396566	0	%	10	uM	48	hrs	17950603
O=C1N(CNc2ccc(cc2)N3CCOCC3)C(=O)c4ccccc14	CHEMBL1775068	31.16	%	100	uM	48	hrs	21488662
CN(C)c1ccc(\C=C\C(=C\C=C\C(=C\C(=O)O)\C)\C)cc1	CHEMBL1668825	5	%	50	uM	72	hrs	21208698
OC(=O)CCCCCN1C(=O)[C@@H]2[C@@H]3CC[C@@H](O3)[C@@H]2C1=O	CHEMBL428726	47	%	100	uM	72	hrs	17606377
COc1ccc2c(C[C@@H]3NC(=O)[C@H]4CCCN4C3=O)c(CC=C(C)C)[nH]c2c1	CHEMBL39220	99	%	100	uM	72	hrs	18321710
OCCCCCCN1C(=O)[C@@H]2[C@@H]3CC[C@@H](O3)[C@@H]2C1=O	CHEMBL237651	51	%	100	uM	72	hrs	17606377
C[C@]12CC[C@H]3[C@@H](CC=C4C[C@@H](O)CC[C@]34C)[C@@H]1CC[C@@H]2\C=N\NC(=O)c5cccnc5	CHEMBL3127549	82.9	%	30	uM	72	hrs	24518189
Oc1ccc2ccccc2c1CC3=C(NC(=S)NC3=O)c4ccccc4	CHEMBL491960	38.26	%	50	uM	72	hrs	24387981
CC1(C)Oc2c(O)cc3Oc4cc(O)cc(O)c4C(=O)c3c2C=C1	CHEMBL482997	17	%	61.2933	uM	72	hrs	15568778
C\C(=C/C=C/C(=C/C(=O)Nc1ccc(O)cc1)/C)\C=C\C2=C(C)CCCC2(C)C	CHEMBL7301	62	%	4	uM	68	hrs	17092729
C[C@@H]1CC[C@]2(C)CC[C@]3(C)C(=CC[C@@H]4[C@@]5(C)CC[C@@H](O)[C@](C)(N)[C@@H]5CC[C@@]34C)[C@@H]2[C@H]1C	CHEMBL400819	42	%	10	uM	48	hrs	17950603
COC(=O)[C@@]1(C)C[C@@H]2[C@@](C)(CC[C@]3(C)C4CC(=O)c5c(C)c(O)c(O)cc5[C@]4(C)CC[C@@]23C)CC1=O	CHEMBL1651348	7	%	30	uM	48	hrs	21090801
COc1ccc(cc1)c2noc(n2)C3=CC[C@H]4[C@@H]5CC=C6C[C@H](CC[C@]6(C)[C@H]5CC[C@]34C)OC(=O)C	CHEMBL3087914	33	%	30	uM	72	hrs	24211641
Oc1ccc(cc1)N2C(=O)[C@@H]3[C@@H]4CC[C@@H](O4)[C@@H]3C2=O	CHEMBL396393	22	%	100	uM	72	hrs	17606377
CCCCCCCCN1C(=O)[C@@H]2CNC[C@@H]2C1=O	CHEMBL1095478	37	%	100	uM	72	hrs	20153915
CCOC(=O)C[C@H](N1C(=O)[C@@H]2CNC[C@@H]2C1=O)C(=O)OCC	CHEMBL1086933	15	%	100	uM	72	hrs	20153915
CN(C)CCN1C(=O)[C@@H]2CN(Cc3ccccc3)C[C@@H]2C1=O	CHEMBL1095814	14	%	100	uM	72	hrs	20153915
COc1cc(OC)c(\C=C\C(=C\C=C\C(=C\C(=O)O)\C)\C)c(OC)c1	CHEMBL1668823	52	%	10	uM	72	hrs	21208698
CN(C)CCNC(=O)[C@@H]1COC[C@@H]1C(=O)O	CHEMBL1087612	11	%	100	uM	72	hrs	20153915
OC1=C(C(=O)NC2CCCCCC2)C(=O)N(CCN3CCOCC3)c4ncccc14	CHEMBL2022694	26	%	1	uM	96	hrs	22483967
Cc1[nH]nc2OC(=C(C#N)C3(C(=O)Nc4ccccc34)c12)N	CHEMBL2064364	0.51	%	34.0971	uM	24	hrs	22818081
CCC(=O)N1CC(=CC1=O)OC	CHEMBL2147274	18	%	20	uM	48	hrs	21676505
C[C@@H]1CC[C@]2(C)CC[C@]3(C)C(=CC[C@@H]4[C@@]5(C)CC[C@H](O)[C@@](C)([C@@H]5CC[C@@]34C)C(=O)O)[C@@H]2[C@H]1C	CHEMBL391836	18	%	10	uM	48	hrs	17950603
Oc1ccc(cc1)N2C(=O)c3ccc(Br)cc3C2=O	CHEMBL1083881	35.12	%	100	uM	24	hrs	20553023
CO[C@@H]1O[C@H](COc2ccccc2)[C@@H](O)[C@H](O)[C@H]1Oc3ccc4c(c3)c5ccccc5S4(=O)=O	CHEMBL1087338	7	%	20	uM	48	hrs	20356741
CCCCCCCCCCCCCC(=O)N1CC(=CC1=O)OC	CHEMBL2147276	4	%	20	uM	48	hrs	21676505
OC(=O)CCC[C@H]1[C@H]2CCCN3CCC[C@@H](CN1C(=O)CBr)[C@@H]23	CHEMBL1824584	73.33	%	77.4573	uM	48	hrs	21807514
