# Supplementary material for: In Silico Assay Development for Screening of Tetracyclic Triterpenoids as Anticancer Agents against Human Breast Cancer Cell Line MCF7
Source: PLoS One. 2014 Nov 3;9(11):e111049. doi: 10.1371/journal.pone.0111049 (PMC4218838; doi:10.1371/journal.pone.0111049)
Supplement: Data S4 — Comparative data for kernel function evaluation with given dataset. (XLSX) [file pone.0111049.s005.xlsx]

## Sheet: Sheet1
				Kernel function	Squared correlation coefficient		Kernel function	Root mean squared deviation
				Linear	0.1497		Linear	27.25
				Polynomial	0.1624		Polynomial	27.51
				Sigmoid	0.1275		Sigmoid	27.73
				Radial basis function	0.2019		Radial basis function	26.56
