# Supplementary material for: In Silico Assay Development for Screening of Tetracyclic Triterpenoids as Anticancer Agents against Human Breast Cancer Cell Line MCF7
Source: PLoS One. 2014 Nov 3;9(11):e111049. doi: 10.1371/journal.pone.0111049 (PMC4218838; doi:10.1371/journal.pone.0111049)
Supplement: Data S5 — Cost and gamma parameter combinations for model optimization. (XLSX) [file pone.0111049.s006.xlsx]

## Sheet: ModelSimulation
Combination number	Pearson (r)	RMSE	Pearson (r^2)	External Dataset (RMSE)	#SV	Cost	Gamma
1	0.255177	29.8893	0.0651152	14.0285	220	0.01	1e-05
2	0.344705	27.6485	0.118822	9.49087	211	11111.1	1e-05
3	0.347946	27.5718	0.121066	9.89358	211	22222.2	1e-05
4	0.353268	27.5376	0.124798	9.89821	211	33333.3	1e-05
5	0.355533	27.5379	0.126403	10.0563	210	44444.5	1e-05
6	0.355948	27.5486	0.126699	10.1108	209	55555.6	1e-05
7	0.354931	27.555	0.125976	10.0886	209	66666.7	1e-05
8	0.354103	27.5714	0.125389	10.0861	208	77777.8	1e-05
9	0.352072	27.5966	0.123955	10.2898	210	88888.9	1e-05
10	0.349949	27.6243	0.122464	10.4109	210	100000	1e-05
11	0.270139	29.5596	0.0729751	13.5233	222	0.01	0.11112
12	0.828924	16.0722	0.687115	95.967	200	11111.1	0.11112
13	0.848069	15.2096	0.719222	103.521	198	22222.2	0.11112
14	0.85997	14.6481	0.739549	113.366	204	33333.3	0.11112
15	0.865239	14.3906	0.748639	121.559	209	44444.5	0.11112
16	0.869961	14.1546	0.756832	127.249	207	55555.6	0.11112
17	0.874252	13.9365	0.764316	136.188	204	66666.7	0.11112
18	0.877852	13.7491	0.770625	151.489	201	77777.8	0.11112
19	0.880679	13.6021	0.775595	168.017	206	88888.9	0.11112
20	0.883129	13.4742	0.779917	181.195	206	100000	0.11112
21	0.29345	29.417	0.0861131	13.1953	224	0.01	0.22223
22	0.888722	13.1557	0.789826	141.899	206	11111.1	0.22223
23	0.901312	12.4355	0.812364	273.526	213	22222.2	0.22223
24	0.911599	11.7964	0.831013	387.98	204	33333.3	0.22223
25	0.91817	11.3711	0.843036	510.785	204	44444.5	0.22223
26	0.922996	11.0432	0.851922	596.526	205	55555.6	0.22223
27	0.927443	10.7349	0.860151	674.127	198	66666.7	0.22223
28	0.930507	10.5179	0.865843	752.292	207	77777.8	0.22223
29	0.933133	10.3248	0.870737	823.6	206	88888.9	0.22223
30	0.935343	10.1546	0.874867	897.218	205	100000	0.22223
31	0.324938	29.3243	0.105585	13.0571	226	0.01	0.33334
32	0.918661	11.3354	0.843938	350.747	205	11111.1	0.33334
33	0.934716	10.2002	0.873694	576.706	206	22222.2	0.33334
34	0.942806	9.56865	0.888882	760.253	207	33333.3	0.33334
35	0.948143	9.13506	0.898976	810.083	204	44444.5	0.33334
36	0.951877	8.81631	0.90607	833.377	204	55555.6	0.33334
37	0.952736	8.73638	0.907706	840.309	206	66666.7	0.33334
38	0.953442	8.669	0.909052	844.308	206	77777.8	0.33334
39	0.954008	8.61903	0.910131	843.134	210	88888.9	0.33334
40	0.954886	8.54044	0.911807	843.66	211	100000	0.33334
41	0.351509	29.1945	0.123558	13.0235	222	0.01	0.44445
42	0.941161	9.69956	0.885784	509.926	211	11111.1	0.44445
43	0.952609	8.74152	0.907465	634.951	212	22222.2	0.44445
44	0.954876	8.53659	0.911789	637.002	210	33333.3	0.44445
45	0.956966	8.35019	0.915784	646.764	208	44444.5	0.44445
46	0.958538	8.20326	0.918795	651.52	206	55555.6	0.44445
47	0.959319	8.12793	0.920294	666.161	209	66666.7	0.44445
48	0.960199	8.049	0.921982	675.574	208	77777.8	0.44445
49	0.961027	7.96638	0.923572	680.207	210	88888.9	0.44445
50	0.961676	7.89829	0.924821	675.282	211	100000	0.44445
51	0.361976	29.1394	0.131027	12.8931	225	0.01	0.55556
52	0.954091	8.60229	0.910289	492.281	210	11111.1	0.55556
53	0.958878	8.16165	0.919448	519.263	208	22222.2	0.55556
54	0.960507	8.00271	0.922574	534.985	210	33333.3	0.55556
55	0.962387	7.8199	0.926188	546.039	206	44444.5	0.55556
56	0.963316	7.7117	0.927979	556.257	207	55555.6	0.55556
57	0.963482	7.68989	0.928298	552.379	211	66666.7	0.55556
58	0.963729	7.66393	0.928774	536.08	216	77777.8	0.55556
59	0.963902	7.64576	0.929107	521.461	215	88888.9	0.55556
60	0.964076	7.62803	0.929442	512.213	216	100000	0.55556
61	0.385088	29.0367	0.148293	12.9104	224	0.01	0.66667
62	0.959015	8.13843	0.91971	411.958	208	11111.1	0.66667
63	0.962275	7.82203	0.925974	436.743	206	22222.2	0.66667
64	0.963822	7.65178	0.928954	450.379	210	33333.3	0.66667
65	0.964063	7.62596	0.929417	426.161	214	44444.5	0.66667
66	0.96423	7.60896	0.929739	413.475	214	55555.6	0.66667
67	0.964545	7.57652	0.930346	403.958	214	66666.7	0.66667
68	0.964805	7.54988	0.93085	394.015	212	77777.8	0.66667
69	0.965121	7.51432	0.931459	381.474	211	88888.9	0.66667
70	0.965255	7.50162	0.931717	371.58	211	100000	0.66667
71	0.404927	28.9295	0.163966	12.9482	224	0.01	0.77778
72	0.961752	7.87059	0.924966	348.65	208	11111.1	0.77778
73	0.964231	7.60842	0.929741	365.733	207	22222.2	0.77778
74	0.96456	7.57234	0.930376	338.673	206	33333.3	0.77778
75	0.964723	7.55484	0.93069	322.208	209	44444.5	0.77778
76	0.96503	7.52327	0.931283	304.325	212	55555.6	0.77778
77	0.965323	7.49405	0.931849	291.243	212	66666.7	0.77778
78	0.965525	7.47435	0.932239	279.524	211	77777.8	0.77778
79	0.965767	7.44819	0.932705	267.889	214	88888.9	0.77778
80	0.966079	7.41745	0.933309	255.095	214	100000	0.77778
81	0.422717	28.8291	0.17869	13.0102	221	0.01	0.88889
82	0.964233	7.6066	0.929745	311.412	205	11111.1	0.88889
83	0.964816	7.54618	0.930869	282.451	209	22222.2	0.88889
84	0.965632	7.4582	0.932445	257.218	210	33333.3	0.88889
85	0.965711	7.4504	0.932597	239.281	212	44444.5	0.88889
86	0.966049	7.4149	0.93325	221.672	216	55555.6	0.88889
87	0.966367	7.38224	0.933864	205.018	217	66666.7	0.88889
88	0.966482	7.37087	0.934088	197.815	221	77777.8	0.88889
89	0.966512	7.36757	0.934146	197.901	220	88888.9	0.88889
90	0.966509	7.36793	0.934139	197.909	220	100000	0.88889
91	0.443945	28.8038	0.197087	13.0682	220	0.01	1
92	0.964916	7.53735	0.931062	249.81	205	11111.1	1
93	0.965957	7.42468	0.933072	219.067	207	22222.2	1
94	0.966205	7.39634	0.933552	194.954	218	33333.3	1
95	0.966555	7.3603	0.934228	171.74	216	44444.5	1
96	0.966503	7.36655	0.934129	170.443	217	55555.6	1
97	0.966496	7.36735	0.934115	170.413	218	66666.7	1
98	0.966502	7.36667	0.934126	170.365	219	77777.8	1
99	0.966499	7.36697	0.934121	170.519	221	88888.9	1
100	0.966494	7.36754	0.934111	170.462	218	100000	1

## Sheet: 10x10CV set-1
Combination number	Pearson (r)	RMSE	Pearson (r^2)	External Dataset (r)	External Dataset (RMSE)	External Dataset (r^2)	#SV	Cost	Gamma	absdiff
1	0.326143	29.3078	0.106369	0.423566	34.7865	0.179409	198	0.01	1e-05	0.07304
2	0.390552	26.7876	0.15253	0.438171	30.7839	0.191994	189	11111.1	1e-05	0.039464
3	0.391638	26.746	0.153381	0.42577	31.037	0.18128	185	22222.2	1e-05	0.027899
4	0.392637	26.7452	0.154164	0.427177	31.8205	0.18248	183	33333.3	1e-05	0.028316
5	0.392101	26.7206	0.153743	0.4241	33.4575	0.179861	185	44444.5	1e-05	0.026118
6	0.391888	26.73	0.153576	0.42215	35.5204	0.178211	184	55555.6	1e-05	0.024635
7	0.391263	26.7147	0.153087	0.416438	38.1804	0.173421	185	66666.7	1e-05	0.020334
8	0.390559	26.6924	0.152536	0.4159	40.1392	0.172972	184	77777.8	1e-05	0.020436
9	0.391856	26.6741	0.153551	0.412755	45.0651	0.170367	185	88888.9	1e-05	0.016816
10	0.392543	26.6757	0.15409	0.410731	48.5335	0.1687	186	100000	1e-05	0.01461
11	0.346547	29.0959	0.120095	0.419652	34.5715	0.176107	202	0.01	0.11112	0.056012
12	0.782958	17.8237	0.613024	0.515757	81.2951	0.266005	182	11111.1	0.11112	0.347019
13	0.800702	17.1197	0.641124	0.473617	127.544	0.224313	187	22222.2	0.11112	0.416811
14	0.814467	16.5406	0.663356	0.455251	168.429	0.207254	182	33333.3	0.11112	0.456102
15	0.824485	16.0897	0.679775	0.447058	198.056	0.199861	187	44444.5	0.11112	0.479914
16	0.830801	15.8079	0.69023	0.446604	204.77	0.199455	187	55555.6	0.11112	0.490775
17	0.834758	15.6343	0.696821	0.449832	200.166	0.202349	190	66666.7	0.11112	0.494472
18	0.837784	15.4918	0.701882	0.454792	190.738	0.206835	192	77777.8	0.11112	0.495047
19	0.841016	15.3419	0.707307	0.455383	197.937	0.207374	192	88888.9	0.11112	0.499933
20	0.843145	15.2433	0.710893	0.452259	215.997	0.204538	192	100000	0.11112	0.506355
21	0.355674	28.8875	0.126504	0.410727	34.3481	0.168696	200	0.01	0.22223	0.042192
22	0.844903	15.1699	0.713861	0.557913	68.478	0.311266	192	11111.1	0.22223	0.402595
23	0.857233	14.5981	0.734849	0.527404	99.6216	0.278155	195	22222.2	0.22223	0.456694
24	0.86935	14.0115	0.755769	0.49634	123.524	0.246354	189	33333.3	0.22223	0.509415
25	0.879528	13.4805	0.77357	0.484289	122.825	0.234536	190	44444.5	0.22223	0.539034
26	0.886487	13.1064	0.78586	0.474536	123.829	0.225184	188	55555.6	0.22223	0.560676
27	0.890823	12.8676	0.793566	0.482014	105.514	0.232337	193	66666.7	0.22223	0.561229
28	0.894259	12.6816	0.799698	0.483296	95.648	0.233575	191	77777.8	0.22223	0.566123
29	0.897219	12.5206	0.805002	0.479712	93.1567	0.230124	192	88888.9	0.22223	0.574878
30	0.899657	12.3791	0.809382	0.470669	91.8491	0.221529	190	100000	0.22223	0.587853
31	0.36384	28.8224	0.132379	0.414245	34.3174	0.171599	198	0.01	0.33334	0.03922
32	0.876865	13.6271	0.768892	0.581396	51.234	0.338021	190	11111.1	0.33334	0.430871
33	0.895916	12.594	0.802665	0.564455	38.2212	0.31861	186	22222.2	0.33334	0.484055
34	0.904573	12.1059	0.818253	0.512222	36.4376	0.262371	185	33333.3	0.33334	0.555882
35	0.910574	11.7379	0.829146	0.443059	38.9779	0.196301	187	44444.5	0.33334	0.632845
36	0.915258	11.4412	0.837697	0.345486	45.2038	0.119361	187	55555.6	0.33334	0.718336
37	0.918244	11.233	0.843172	0.269997	52.3725	0.0728986	190	66666.7	0.33334	0.770273
38	0.921159	11.0413	0.848534	0.186396	60.1871	0.0347434	188	77777.8	0.33334	0.813791
39	0.924713	10.8067	0.855094	0.119691	69.4098	0.0143259	191	88888.9	0.33334	0.840768
40	0.926931	10.6616	0.8592	0.0637915	78.2622	0.00406936	194	100000	0.33334	0.855131
41	0.371021	28.7513	0.137656	0.418014	34.2785	0.174735	198	0.01	0.44445	0.037079
42	0.900667	12.3304	0.811201	0.515116	32.7	0.265345	185	11111.1	0.44445	0.545856
43	0.915355	11.4371	0.837875	0.243424	47.6516	0.0592552	188	22222.2	0.44445	0.77862
44	0.924186	10.8648	0.854119	0.0982945	69.4015	0.0096618	185	33333.3	0.44445	0.844457
45	0.931289	10.3786	0.867299	0.0488981	85.7879	0.00239103	192	44444.5	0.44445	0.864908
46	0.936356	10.0101	0.876762	0.0330399	98.3175	0.00109163	187	55555.6	0.44445	0.87567
47	0.94022	9.7378	0.884013	-0.00125194	111.682	1.56735e-06	186	66666.7	0.44445	0.884011
48	0.943431	9.50511	0.890062	-0.038816	124.291	0.00150668	192	77777.8	0.44445	0.888555
49	0.945864	9.31458	0.894658	-0.0618883	134.642	0.00383016	192	88888.9	0.44445	0.890828
50	0.947934	9.15625	0.898579	-0.0701938	141.783	0.00492717	193	100000	0.44445	0.893652
51	0.374975	28.6191	0.140606	0.418441	34.1184	0.175093	199	0.01	0.55556	0.034487
52	0.915716	11.423	0.838536	0.219888	47.5914	0.0483509	184	11111.1	0.55556	0.790185
53	0.933778	10.2305	0.871941	0.0687171	83.3618	0.00472204	190	22222.2	0.55556	0.867219
54	0.942253	9.60703	0.88784	0.00935029	109.747	8.74279e-05	193	33333.3	0.55556	0.887753
55	0.948022	9.14395	0.898746	-0.0218899	125.355	0.000479168	195	44444.5	0.55556	0.898267
56	0.952075	8.80759	0.906446	-0.0352634	134.877	0.0012435	199	55555.6	0.55556	0.905203
57	0.955253	8.49514	0.912508	-0.0148022	136.126	0.000219104	202	66666.7	0.55556	0.912289
58	0.957895	8.24148	0.917563	-0.0103639	139.864	0.00010741	202	77777.8	0.55556	0.917456
59	0.960333	8.00003	0.922239	-0.0220637	144.674	0.000486809	205	88888.9	0.55556	0.921752
60	0.962626	7.76159	0.926649	-0.0223467	149.287	0.000499377	203	100000	0.55556	0.92615
61	0.379665	28.5616	0.144146	0.419258	34.0655	0.175777	199	0.01	0.66667	0.031631
62	0.932007	10.371	0.868637	0.0960874	73.0293	0.00923279	191	11111.1	0.66667	0.859404
63	0.946952	9.2289	0.896719	0.0184584	111.949	0.000340713	195	22222.2	0.66667	0.896378
64	0.954594	8.56163	0.91125	0.0303974	118.541	0.000923999	200	33333.3	0.66667	0.910326
65	0.960167	8.02012	0.921921	0.0555257	122.961	0.0030831	198	44444.5	0.66667	0.918838
66	0.963135	7.69338	0.927629	0.0479575	132.487	0.00229993	204	55555.6	0.66667	0.925329
67	0.9649	7.48834	0.931032	0.0550183	141.305	0.00302701	204	66666.7	0.66667	0.928005
68	0.96672	7.26641	0.934548	0.0562132	149.911	0.00315992	202	77777.8	0.66667	0.931388
69	0.967591	7.16019	0.936233	0.0584255	154.755	0.00341354	203	88888.9	0.66667	0.932819
70	0.968058	7.1033	0.937137	0.0591857	157.769	0.00350294	209	100000	0.66667	0.933634
71	0.386721	28.5102	0.149553	0.418722	34.0019	0.175328	197	0.01	0.77778	0.025775
72	0.942983	9.55451	0.889218	0.047686	98.1907	0.00227396	195	11111.1	0.77778	0.886944
73	0.956729	8.35896	0.915331	0.063045	110.727	0.00397468	198	22222.2	0.77778	0.911356
74	0.963301	7.66224	0.927949	0.0640622	121.925	0.00410396	200	33333.3	0.77778	0.923845
75	0.966092	7.33928	0.933335	0.0659521	135.823	0.00434968	204	44444.5	0.77778	0.928985
76	0.967901	7.1224	0.936832	0.0613624	145.884	0.00376535	203	55555.6	0.77778	0.933067
77	0.968569	7.0462	0.938127	0.0706107	146.041	0.00498587	204	66666.7	0.77778	0.933141
78	0.968762	7.02513	0.9385	0.0746731	146.534	0.00557607	208	77777.8	0.77778	0.932924
79	0.968763	7.0257	0.938501	0.0781493	147.167	0.00610731	209	88888.9	0.77778	0.932394
80	0.968791	7.0226	0.938557	0.0801885	146.777	0.00643019	208	100000	0.77778	0.932127
81	0.389656	28.4174	0.151832	0.421755	33.8754	0.177878	196	0.01	0.88889	0.026046
82	0.952102	8.78033	0.906498	0.064488	101.446	0.0041587	195	11111.1	0.88889	0.902339
83	0.964145	7.56717	0.929575	0.082205	115.858	0.00675766	200	22222.2	0.88889	0.922817
84	0.96783	7.13226	0.936694	0.0707359	135.146	0.00500357	201	33333.3	0.88889	0.93169
85	0.968769	7.02895	0.938514	0.0752907	135.099	0.00566869	208	44444.5	0.88889	0.932845
86	0.969049	6.99765	0.939057	0.077544	135.339	0.00601307	210	55555.6	0.88889	0.933044
87	0.969292	6.97187	0.939526	0.0814638	135	0.00663635	211	66666.7	0.88889	0.93289
88	0.969552	6.94314	0.940031	0.0884927	135.285	0.00783096	209	77777.8	0.88889	0.9322
89	0.969836	6.9065	0.940582	0.0949251	135.875	0.00901077	210	88888.9	0.88889	0.931571
90	0.970213	6.86252	0.941313	0.102087	136.685	0.0104217	209	100000	0.88889	0.930891
91	0.39382	28.3464	0.155094	0.424165	33.7785	0.179916	196	0.01	1	0.024822
92	0.960044	8.01708	0.921684	0.0974902	99.6412	0.00950433	200	11111.1	1	0.91218
93	0.967637	7.15394	0.936322	0.0752257	127.037	0.00565891	200	22222.2	1	0.930663
94	0.968916	7.01164	0.938798	0.0836216	126.449	0.00699258	209	33333.3	1	0.931805
95	0.969232	6.97772	0.93941	0.0899052	125.972	0.00808294	210	44444.5	1	0.931327
96	0.969782	6.91396	0.940477	0.0999688	126.322	0.00999376	211	55555.6	1	0.930483
97	0.970336	6.84718	0.941551	0.108031	127.251	0.0116706	210	66666.7	1	0.92988
98	0.970703	6.80594	0.942264	0.120762	128.234	0.0145834	207	77777.8	1	0.927681
99	0.971038	6.76903	0.942915	0.12817	127.986	0.0164276	208	88888.9	1	0.926487
100	0.971312	6.73704	0.943448	0.128322	128.281	0.0164664	206	100000	1	0.926982

## Sheet: 10x10CV set-2
Combination number	Pearson (r)	RMSE	Pearson (r^2)	External Dataset (r)	External Dataset (RMSE)	External Dataset (r^2)	#SV	Cost	Gamma	absdiff
62	0.899017	12.9489	0.808232	0.64291	36.187	0.413333	190	11111.1	0.66667	0.394899
53	0.898766	12.9612	0.80778	0.602466	42.7066	0.362965	189	22222.2	0.55556	0.444815
54	0.907714	12.3997	0.823945	0.585576	49.7764	0.3429	196	33333.3	0.55556	0.481045
72	0.91394	11.9884	0.835287	0.580318	45.6891	0.336769	189	11111.1	0.77778	0.498518
63	0.91621	11.8354	0.839441	0.571093	51.8227	0.326148	191	22222.2	0.66667	0.513293
55	0.914928	11.9228	0.837094	0.55282	58.0683	0.305611	193	44444.5	0.55556	0.531483
64	0.923372	11.3374	0.852615	0.530865	58.0015	0.281817	190	33333.3	0.66667	0.570798
56	0.919212	11.6275	0.844951	0.525664	64.9237	0.276323	189	55555.6	0.55556	0.568628
82	0.924985	11.2202	0.855597	0.508725	50.9235	0.258801	191	11111.1	0.88889	0.596796
73	0.927576	11.0353	0.860397	0.505285	54.7097	0.255312	189	22222.2	0.77778	0.605085
91	0.438797	29.6119	0.192543	0.494443	15.8326	0.244474	205	0.01	1	0.051931
65	0.929205	10.9147	0.863422	0.491458	63.7147	0.241531	191	44444.5	0.66667	0.621891
47	0.903328	12.6823	0.816001	0.489725	64.5112	0.23983	190	66666.7	0.44445	0.576171
57	0.921785	11.4523	0.849688	0.487898	70.5057	0.238044	188	66666.7	0.55556	0.611644
49	0.910233	12.2413	0.828524	0.484052	70.8232	0.234307	191	88888.9	0.44445	0.594217
48	0.906952	12.4536	0.822562	0.483517	68.1383	0.233789	190	77777.8	0.44445	0.588773
58	0.924271	11.2765	0.854277	0.483124	71.4885	0.233408	190	77777.8	0.55556	0.620869
46	0.89931	12.9335	0.808758	0.476877	62.1017	0.227412	189	55555.6	0.44445	0.581346
81	0.428369	29.6782	0.1835	0.474487	15.8889	0.225138	205	0.01	0.88889	0.041638
50	0.913129	12.0492	0.833804	0.471476	75.9059	0.22229	190	100000	0.44445	0.611514
59	0.926269	11.1332	0.857975	0.467101	76.8351	0.218184	192	88888.9	0.55556	0.639791
66	0.933712	10.5767	0.871818	0.462976	66.3699	0.214347	193	55555.6	0.66667	0.657471
74	0.934851	10.4851	0.873946	0.461091	57.6177	0.212605	194	33333.3	0.77778	0.661341
71	0.418418	29.7684	0.175073	0.455641	15.9348	0.207609	205	0.01	0.77778	0.032536
83	0.936287	10.3736	0.876632	0.452563	49.2954	0.204813	191	22222.2	0.88889	0.671819
60	0.928399	10.9768	0.861925	0.452189	81.0381	0.204475	188	100000	0.55556	0.65745
92	0.934359	10.5263	0.873026	0.451529	52.6154	0.203879	189	11111.1	1	0.669147
52	0.880692	14.0234	0.775618	0.445176	51.671	0.198182	192	11111.1	0.55556	0.577436
45	0.894361	13.225	0.799882	0.442346	62.71	0.19567	190	44444.5	0.44445	0.604212
61	0.407314	29.8703	0.165905	0.435481	15.9775	0.189644	206	0.01	0.66667	0.023739
67	0.936094	10.3921	0.876271	0.422216	70.5559	0.178266	192	66666.7	0.66667	0.698005
51	0.392119	29.942	0.153757	0.418572	16.0217	0.175202	205	0.01	0.55556	0.021445
75	0.938295	10.2152	0.880397	0.415935	57.889	0.173002	192	44444.5	0.77778	0.707395
41	0.377517	30.0101	0.142519	0.407323	16.0835	0.165912	204	0.01	0.44445	0.023393
93	0.944222	9.72678	0.891555	0.395479	46.4727	0.156404	191	22222.2	1	0.735151
31	0.371114	30.085	0.137726	0.386253	16.1995	0.149192	207	0.01	0.33334	0.011466
84	0.943013	9.83042	0.889273	0.383665	52.6777	0.147199	189	33333.3	0.88889	0.742074
44	0.888139	13.5967	0.788792	0.378449	68.6555	0.143224	191	33333.3	0.44445	0.645568
68	0.937758	10.2558	0.87939	0.37695	73.87	0.142091	196	77777.8	0.66667	0.737299
21	0.355342	30.206	0.126268	0.368737	16.3064	0.135967	208	0.01	0.22223	0.009699
11	0.345426	30.4344	0.119319	0.343202	16.4102	0.117788	204	0.01	0.11112	0.001531
69	0.940046	10.0737	0.883686	0.340918	81.6295	0.116225	191	88888.9	0.66667	0.767461
76	0.942201	9.89788	0.887743	0.326112	69.3831	0.106349	188	55555.6	0.77778	0.781394
70	0.941946	9.91979	0.887262	0.310247	91.0077	0.0962534	193	100000	0.66667	0.791009
42	0.865074	14.8752	0.748353	0.304631	90.1988	0.0928002	191	11111.1	0.44445	0.655553
43	0.875982	14.3031	0.767344	0.292443	87.2857	0.0855228	189	22222.2	0.44445	0.681821
32	0.847559	15.7756	0.718357	0.274761	132.388	0.0754936	183	11111.1	0.33334	0.642863
77	0.944602	9.69518	0.892274	0.271118	74.5141	0.0735048	190	66666.7	0.77778	0.818769
85	0.946411	9.53824	0.895694	0.27066	59.1964	0.073257	193	44444.5	0.88889	0.822437
33	0.858547	15.216	0.737103	0.251718	140.471	0.0633622	191	22222.2	0.33334	0.673741
40	0.886314	13.6924	0.785553	0.239707	126.061	0.0574595	196	100000	0.33334	0.728093
39	0.884275	13.8152	0.781941	0.223014	133.494	0.0497352	195	88888.9	0.33334	0.732206
38	0.88104	14.0113	0.776231	0.214471	145.798	0.045998	193	77777.8	0.33334	0.730233
78	0.94586	9.58845	0.894651	0.21356	79.1792	0.0456081	193	77777.8	0.77778	0.849043
34	0.865109	14.8817	0.748414	0.210232	158.832	0.0441974	187	33333.3	0.33334	0.704217
37	0.876232	14.2942	0.767782	0.20312	159.538	0.0412577	190	66666.7	0.33334	0.726524
23	0.834009	16.3835	0.69557	0.197911	217.367	0.0391688	188	22222.2	0.22223	0.656401
94	0.94854	9.35045	0.899729	0.193084	52.1347	0.0372813	192	33333.3	1	0.862448
100	0.956656	8.59863	0.91519	-0.190891	152.433	0.0364392	193	100000	1	0.878751
36	0.872025	14.5271	0.760427	0.190582	166.336	0.0363214	191	55555.6	0.33334	0.724106
22	0.822686	16.9236	0.676812	0.190018	183.914	0.036107	188	11111.1	0.22223	0.640705
24	0.839948	16.1259	0.705513	0.187303	254.951	0.0350826	189	33333.3	0.22223	0.67043
35	0.868575	14.7031	0.754423	0.187277	175.682	0.0350727	196	44444.5	0.33334	0.71935
26	0.848661	15.741	0.720225	0.184359	286.381	0.0339882	191	55555.6	0.22223	0.686237
25	0.844532	15.9255	0.713234	0.18191	278.559	0.0330911	185	44444.5	0.22223	0.680143
27	0.851187	15.6098	0.724519	0.179556	286.784	0.0322403	187	66666.7	0.22223	0.692279
2	0.377801	28.2648	0.142733	0.179028	25.686	0.0320509	193	11111.1	1e-05	0.110682
99	0.955719	8.68813	0.913399	-0.177967	135.066	0.0316724	193	88888.9	1	0.881727
28	0.853195	15.5058	0.727942	0.173218	298.189	0.0300044	188	77777.8	0.22223	0.697938
79	0.94721	9.47086	0.897207	0.171011	77.9003	0.0292448	191	88888.9	0.77778	0.867962
5	0.378431	28.1236	0.14321	0.169123	27.8436	0.0286024	190	44444.5	1e-05	0.114608
4	0.378406	28.1449	0.143191	0.167742	27.9026	0.0281373	191	33333.3	1e-05	0.115054
6	0.378713	28.1128	0.143424	0.167025	28.1276	0.0278972	190	55555.6	1e-05	0.115527
3	0.3784	28.1575	0.143187	0.165768	27.8415	0.027479	191	22222.2	1e-05	0.115708
29	0.854558	15.4409	0.730269	0.165563	311.24	0.0274111	190	88888.9	0.22223	0.702858
7	0.379553	28.1054	0.144061	0.163059	28.9362	0.0265882	190	66666.7	1e-05	0.117473
98	0.954621	8.7931	0.911301	-0.16187	118.898	0.0262018	193	77777.8	1	0.885099
8	0.379615	28.1085	0.144108	0.160814	29.2787	0.0258612	190	77777.8	1e-05	0.118247
30	0.855632	15.3868	0.732107	0.15825	321.848	0.0250432	190	100000	0.22223	0.707064
9	0.380059	28.1183	0.144445	0.157274	30.0611	0.0247351	189	88888.9	1e-05	0.11971
10	0.379841	28.1182	0.144279	0.156797	29.9974	0.0245854	189	100000	1e-05	0.119694
86	0.948664	9.33983	0.899964	0.141126	63.6713	0.0199165	191	55555.6	0.88889	0.880047
97	0.953592	8.89258	0.909337	-0.137974	103.724	0.0190368	193	66666.7	1	0.8903
12	0.763357	19.2467	0.582714	0.132156	427.647	0.0174651	194	11111.1	0.11112	0.565249
90	0.953064	8.94361	0.908331	-0.12785	113.292	0.0163455	194	100000	0.88889	0.891985
80	0.948185	9.38549	0.899054	0.123465	81.7691	0.0152436	191	100000	0.77778	0.88381
13	0.786239	18.3765	0.618172	0.123156	564.815	0.0151675	192	22222.2	0.11112	0.603005
14	0.794863	18.0146	0.631807	0.118509	631.164	0.0140445	194	33333.3	0.11112	0.617762
17	0.80792	17.5333	0.652734	0.118	696.93	0.0139241	193	66666.7	0.11112	0.63881
15	0.800769	17.8047	0.641231	0.117933	674.985	0.0139082	192	44444.5	0.11112	0.627323
16	0.804765	17.6618	0.647646	0.117551	695.838	0.0138183	194	55555.6	0.11112	0.633828
18	0.81097	17.4225	0.657672	0.117099	732.699	0.0137123	192	77777.8	0.11112	0.64396
19	0.813004	17.3435	0.660975	0.115232	786.764	0.0132784	188	88888.9	0.11112	0.647697
20	0.814823	17.2699	0.663937	0.114271	828.069	0.0130578	188	100000	0.11112	0.650879
89	0.952206	9.02257	0.906696	-0.101362	100.618	0.0102743	196	88888.9	0.88889	0.896422
96	0.952099	9.03198	0.906493	-0.0948882	86.6352	0.00900377	195	55555.6	1	0.897489
1	0.330801	30.7424	0.10943	0.0811975	16.6148	0.00659303	204	0.01	1e-05	0.102837
88	0.951355	9.10112	0.905076	-0.054005	88.7095	0.00291654	193	77777.8	0.88889	0.902159
87	0.950442	9.18244	0.903339	0.0196767	75.521	0.000387172	193	66666.7	0.88889	0.902952
95	0.950635	9.1651	0.903706	0.00578455	67.4784	3.3461e-05	196	44444.5	1	0.903673

## Sheet: 10x10CV set-3
Combination number	Pearson (r)	RMSE	Pearson (r^2)	External Dataset (r)	External Dataset (RMSE)	External Dataset (r^2)	#SV	Cost	Gamma	absdiff
1	0.284296	30.312	0.0808244	0.385445	22.6884	0.148568	200	0.01	1e-05	0.0677436
2	0.339336	28.2169	0.115149	0.457554	20.2315	0.209356	189	11111.1	1e-05	0.094207
3	0.342983	28.0506	0.117638	0.447193	20.5224	0.199982	189	22222.2	1e-05	0.082344
4	0.349454	28.0112	0.122118	0.432644	20.6723	0.187181	190	33333.3	1e-05	0.065063
5	0.353986	27.9866	0.125306	0.419796	20.8081	0.176229	191	44444.5	1e-05	0.050923
6	0.357401	27.9966	0.127736	0.401496	20.9779	0.161199	190	55555.6	1e-05	0.033463
7	0.360211	27.9595	0.129752	0.400652	20.9818	0.160522	191	66666.7	1e-05	0.03077
8	0.361827	27.9601	0.130919	0.385757	21.1355	0.148809	193	77777.8	1e-05	0.01789
9	0.36228	27.9879	0.131247	0.370108	21.2995	0.13698	192	88888.9	1e-05	0.005733
10	0.363937	28.0348	0.13245	0.344398	21.5736	0.11861	193	100000	1e-05	0.01384
11	0.304557	30.1348	0.0927551	0.312912	22.462	0.0979138	200	0.01	0.11112	0.0051587
12	0.698931	21.0966	0.488505	0.483486	112.866	0.233758	186	11111.1	0.11112	0.254747
13	0.71728	20.5009	0.514491	0.493311	134.61	0.243356	190	22222.2	0.11112	0.271135
14	0.726406	20.1896	0.527665	0.491391	155.13	0.241465	194	33333.3	0.11112	0.2862
15	0.731584	20.0154	0.535215	0.490524	158.687	0.240614	195	44444.5	0.11112	0.294601
16	0.738013	19.8048	0.544663	0.488478	170.441	0.238611	194	55555.6	0.11112	0.306052
17	0.743117	19.6317	0.552224	0.488013	176.769	0.238156	194	66666.7	0.11112	0.314068
18	0.748364	19.4471	0.560048	0.48728	187.134	0.237442	189	77777.8	0.11112	0.322606
19	0.751982	19.3266	0.565476	0.485676	196.114	0.235881	190	88888.9	0.11112	0.329595
20	0.755313	19.2212	0.570497	0.48596	195.56	0.236157	191	100000	0.11112	0.33434
21	0.332957	29.9548	0.11086	0.286032	22.373	0.0818145	204	0.01	0.22223	0.0290455
22	0.759807	19.0612	0.577307	0.486995	182.493	0.237164	189	11111.1	0.22223	0.340143
23	0.783418	18.2141	0.613744	0.484484	209.941	0.234725	188	22222.2	0.22223	0.379019
24	0.797237	17.6687	0.635586	0.480989	233.221	0.231351	192	33333.3	0.22223	0.404235
25	0.807034	17.3026	0.651305	0.476906	259.005	0.227439	185	44444.5	0.22223	0.423866
26	0.81533	16.9706	0.664764	0.477308	267.635	0.227823	186	55555.6	0.22223	0.436941
27	0.821677	16.7039	0.675154	0.476704	273.925	0.227247	184	66666.7	0.22223	0.447907
28	0.826393	16.4949	0.682926	0.476531	269.648	0.227081	186	77777.8	0.22223	0.455845
29	0.82852	16.3997	0.686446	0.475024	272.163	0.225648	182	88888.9	0.22223	0.460798
30	0.831077	16.2809	0.690689	0.474144	288.541	0.224813	182	100000	0.22223	0.465876
31	0.348789	29.8261	0.121654	0.268125	22.3212	0.0718908	204	0.01	0.33334	0.0497632
32	0.806963	17.306	0.651189	0.496959	181.708	0.246968	187	11111.1	0.33334	0.404221
33	0.830166	16.3285	0.689176	0.490525	207.021	0.240615	183	22222.2	0.33334	0.448561
34	0.837727	15.9923	0.701786	0.491567	206.32	0.241639	179	33333.3	0.33334	0.460147
35	0.844029	15.7024	0.712385	0.490958	218.433	0.24104	177	44444.5	0.33334	0.471345
36	0.847396	15.5406	0.71808	0.488592	238.559	0.238722	178	55555.6	0.33334	0.479358
37	0.85002	15.423	0.722533	0.486123	253.338	0.236316	177	66666.7	0.33334	0.486217
38	0.851023	15.3828	0.72424	0.483657	268.461	0.233924	177	77777.8	0.33334	0.490316
39	0.853248	15.2766	0.728033	0.481511	282.62	0.231853	177	88888.9	0.33334	0.49618
40	0.855645	15.1652	0.732128	0.477985	300.794	0.22847	175	100000	0.33334	0.503658
41	0.36271	29.6894	0.131559	0.262151	22.2734	0.0687232	205	0.01	0.44445	0.0628358
42	0.836668	16.0448	0.700014	0.522046	130.656	0.272532	180	11111.1	0.44445	0.427482
43	0.84882	15.4826	0.720496	0.522046	144.652	0.272532	181	22222.2	0.44445	0.447964
44	0.854289	15.2292	0.72981	0.509049	177.368	0.259131	175	33333.3	0.44445	0.470679
45	0.859005	15.0082	0.737889	0.499882	193.921	0.249882	178	44444.5	0.44445	0.488007
46	0.864294	14.7357	0.747004	0.490844	204.031	0.240927	178	55555.6	0.44445	0.506077
47	0.867524	14.5708	0.752597	0.486806	224.568	0.23698	186	66666.7	0.44445	0.515617
48	0.870804	14.4001	0.7583	0.484355	244.517	0.2346	186	77777.8	0.44445	0.5237
49	0.873595	14.247	0.763168	0.482742	260.301	0.23304	180	88888.9	0.44445	0.530128
50	0.875578	14.1377	0.766637	0.480203	273.395	0.230595	180	100000	0.44445	0.536042
51	0.376638	29.603	0.141856	0.264715	22.2385	0.070074	203	0.01	0.55556	0.071782
52	0.850775	15.3982	0.723818	0.561432	82.0751	0.315206	179	11111.1	0.55556	0.408612
53	0.862087	14.8477	0.743194	0.518846	110.672	0.269201	179	22222.2	0.55556	0.473993
54	0.869376	14.4756	0.755815	0.494042	140.167	0.244078	181	33333.3	0.55556	0.511737
55	0.874705	14.1834	0.76511	0.478726	168.4	0.229179	182	44444.5	0.55556	0.535931
56	0.877305	14.0349	0.769665	0.468285	199.69	0.219291	182	55555.6	0.55556	0.550374
57	0.879282	13.9241	0.773137	0.463636	211.178	0.214958	183	66666.7	0.55556	0.558179
58	0.880897	13.8474	0.77598	0.457071	225.15	0.208914	180	77777.8	0.55556	0.567066
59	0.882481	13.7663	0.778772	0.451822	237.376	0.204143	181	88888.9	0.55556	0.574629
60	0.883537	13.7075	0.780638	0.448333	251.11	0.201002	184	100000	0.55556	0.579636
61	0.386023	29.464	0.149014	0.271716	22.18	0.0738296	202	0.01	0.66667	0.0751844
62	0.861778	14.8568	0.742661	0.536567	61.195	0.287904	178	11111.1	0.66667	0.454757
63	0.874474	14.2023	0.764706	0.465879	91.2236	0.217044	179	22222.2	0.66667	0.547662
64	0.879366	13.9221	0.773285	0.415144	122.003	0.172344	184	33333.3	0.66667	0.600941
65	0.883346	13.7107	0.780299	0.401252	142.491	0.161003	181	44444.5	0.66667	0.619296
66	0.885077	13.6178	0.783361	0.405987	157.294	0.164826	190	55555.6	0.66667	0.618535
67	0.887107	13.5052	0.786959	0.411688	169.142	0.169487	190	66666.7	0.66667	0.617472
68	0.88825	13.4395	0.788987	0.413376	186.211	0.17088	188	77777.8	0.66667	0.618107
69	0.889463	13.3686	0.791144	0.414929	197.806	0.172166	188	88888.9	0.66667	0.618978
70	0.890106	13.3329	0.792289	0.413633	213.171	0.171092	185	100000	0.66667	0.621197
71	0.397289	29.3344	0.157839	0.285667	22.1106	0.0816056	203	0.01	0.77778	0.0762334
72	0.871353	14.3664	0.759255	0.415291	55.178	0.172466	179	11111.1	0.77778	0.586789
73	0.880794	13.848	0.775798	0.328597	98.3949	0.107976	185	22222.2	0.77778	0.667822
74	0.885085	13.618	0.783375	0.312772	111.043	0.0978262	187	33333.3	0.77778	0.685549
75	0.887736	13.4749	0.788075	0.307598	122.009	0.0946163	190	44444.5	0.77778	0.693459
76	0.889963	13.3458	0.792034	0.324251	135.183	0.105139	188	55555.6	0.77778	0.686895
77	0.891359	13.2711	0.794522	0.313742	143.089	0.0984339	191	66666.7	0.77778	0.696088
78	0.892289	13.2147	0.796179	0.302019	141.352	0.0912156	193	77777.8	0.77778	0.704963
79	0.893151	13.1601	0.79772	0.304196	138.616	0.0925352	189	88888.9	0.77778	0.705185
80	0.893903	13.1152	0.799063	0.310968	139.369	0.0967009	190	100000	0.77778	0.702362
81	0.408456	29.2345	0.166837	0.301953	22.0433	0.0911754	203	0.01	0.88889	0.0756616
82	0.878201	13.9932	0.771236	0.247855	72.3204	0.0614321	180	11111.1	0.88889	0.709804
83	0.886058	13.5681	0.7851	0.229873	95.0794	0.0528415	193	22222.2	0.88889	0.732259
84	0.889932	13.361	0.791979	0.245453	107.17	0.0602472	190	33333.3	0.88889	0.731732
85	0.892419	13.2096	0.796412	0.255404	120.454	0.0652311	188	44444.5	0.88889	0.731181
86	0.894053	13.119	0.79933	0.232049	124.234	0.0538467	192	55555.6	0.88889	0.745483
87	0.895469	13.039	0.801864	0.237584	128.883	0.0564461	193	66666.7	0.88889	0.745418
88	0.897106	12.9466	0.804799	0.234417	132.146	0.0549513	188	77777.8	0.88889	0.749848
89	0.89877	12.8474	0.807787	0.22714	136.087	0.0515926	188	88888.9	0.88889	0.756194
90	0.900352	12.7503	0.810633	0.225368	142.469	0.0507905	192	100000	0.88889	0.759843
91	0.417843	29.1974	0.174593	0.310807	22.0125	0.0966009	201	0.01	1	0.0779921
92	0.883147	13.7293	0.779948	0.190876	78.6568	0.0364337	187	11111.1	1	0.743514
93	0.890395	13.3356	0.792804	0.151027	94.1553	0.0228091	186	22222.2	1	0.769995
94	0.893713	13.1392	0.798723	0.177607	110.465	0.0315442	191	33333.3	1	0.767179
95	0.895704	13.0253	0.802285	0.177361	115.626	0.0314569	194	44444.5	1	0.770828
96	0.898264	12.8728	0.806878	0.159739	123.111	0.0255164	190	55555.6	1	0.781362
97	0.90078	12.7187	0.811404	0.134298	131.516	0.0180359	189	66666.7	1	0.793368
98	0.902899	12.5911	0.815226	0.122228	143.499	0.0149397	194	77777.8	1	0.800286
99	0.904831	12.4746	0.818718	0.111041	151.859	0.01233	195	88888.9	1	0.806388
100	0.906827	12.3546	0.822336	0.0939105	162.011	0.00881918	192	100000	1	0.813517

## Sheet: 10x10CV set-4
Combination number	Pearson (r)	RMSE	Pearson (r^2)	External Dataset (r)	External Dataset (RMSE)	External Dataset (r^2)	#SV	Cost	Gamma	absdiff
1	0.29762	29.5915	0.0885778	-0.228081	32.7759	0.0520209	196	0.01	1e-05	0.0365569
2	0.372681	27.1058	0.138891	0.0193416	34.5336	0.000374097	194	11111.1	1e-05	0.138517
3	0.377621	26.99	0.142598	0.0542665	34.2875	0.00294486	192	22222.2	1e-05	0.139653
4	0.378134	26.944	0.142985	0.0600948	34.2526	0.00361139	191	33333.3	1e-05	0.139374
5	0.379396	26.9185	0.143941	0.0787688	34.1426	0.00620453	190	44444.5	1e-05	0.137736
6	0.379558	26.9122	0.144064	0.0773942	34.1499	0.00598986	190	55555.6	1e-05	0.138074
7	0.37985	26.8969	0.144286	0.0774015	34.1376	0.00599099	191	66666.7	1e-05	0.138295
8	0.379805	26.8823	0.144252	0.0847909	34.041	0.00718949	191	77777.8	1e-05	0.137063
9	0.379668	26.8985	0.144148	0.0908573	34.0281	0.00825505	191	88888.9	1e-05	0.135893
10	0.381231	26.8954	0.145337	0.0908886	34.0397	0.00826073	190	100000	1e-05	0.137076
11	0.321539	29.3635	0.103387	-0.200853	33.0416	0.040342	200	0.01	0.11112	0.063045
12	0.772895	18.1998	0.597367	0.406058	30.7059	0.164883	188	11111.1	0.11112	0.432484
13	0.79619	17.3734	0.633918	0.454843	29.6119	0.206882	189	22222.2	0.11112	0.427036
14	0.807064	16.9971	0.651353	0.492019	28.4833	0.242083	194	33333.3	0.11112	0.40927
15	0.813493	16.7714	0.661771	0.504952	28.225	0.254977	190	44444.5	0.11112	0.406794
16	0.81938	16.5304	0.671384	0.525572	27.7604	0.276226	188	55555.6	0.11112	0.395158
17	0.825061	16.2849	0.680726	0.531866	27.9179	0.282882	184	66666.7	0.11112	0.397844
18	0.829712	16.0814	0.688422	0.529453	28.4263	0.280321	189	77777.8	0.11112	0.408101
19	0.834191	15.8881	0.695875	0.526155	28.9934	0.27684	188	88888.9	0.11112	0.419035
20	0.837704	15.7331	0.701748	0.518675	29.6037	0.269023	186	100000	0.11112	0.432725
21	0.347519	29.0401	0.12077	-0.164409	32.923	0.0270302	198	0.01	0.22223	0.0937398
22	0.841845	15.5617	0.708703	0.486249	30.4441	0.236438	190	11111.1	0.22223	0.472265
23	0.860433	14.6445	0.740345	0.42375	33.4354	0.179564	192	22222.2	0.22223	0.560781
24	0.870555	14.1131	0.757865	0.38112	34.4469	0.145253	189	33333.3	0.22223	0.612612
25	0.876813	13.7921	0.768802	0.357324	34.8952	0.12768	189	44444.5	0.22223	0.641122
26	0.880582	13.6176	0.775424	0.328752	35.6672	0.108078	190	55555.6	0.22223	0.667346
27	0.883344	13.4804	0.780297	0.306756	36.3233	0.0940994	191	66666.7	0.22223	0.686198
28	0.886914	13.2925	0.786617	0.285936	36.8602	0.0817596	194	77777.8	0.22223	0.704857
29	0.889138	13.1698	0.790566	0.263583	37.4712	0.069476	193	88888.9	0.22223	0.72109
30	0.890827	13.0733	0.793572	0.257901	37.8346	0.0665128	189	100000	0.22223	0.727059
31	0.370879	28.9445	0.137551	-0.132085	33.0119	0.0174465	200	0.01	0.33334	0.120105
32	0.879511	13.6625	0.77354	0.340591	35.0648	0.116002	185	11111.1	0.33334	0.657538
33	0.892277	12.9791	0.796158	0.271278	37.4573	0.0735916	183	22222.2	0.33334	0.722566
34	0.899879	12.512	0.809783	0.235175	38.8064	0.0553075	189	33333.3	0.33334	0.754476
35	0.905679	12.1538	0.820254	0.221221	40.6487	0.0489386	189	44444.5	0.33334	0.771315
36	0.910949	11.8259	0.829828	0.210923	41.7858	0.0444885	192	55555.6	0.33334	0.785339
37	0.915446	11.541	0.838042	0.222743	42.6549	0.0496143	190	66666.7	0.33334	0.788428
38	0.918243	11.3437	0.84317	0.237109	43.8531	0.0562209	188	77777.8	0.33334	0.786949
39	0.921463	11.1184	0.849095	0.246873	43.4287	0.0609461	185	88888.9	0.33334	0.788149
40	0.924057	10.9415	0.853882	0.251894	43.1122	0.0634508	191	100000	0.33334	0.790431
41	0.390028	28.8329	0.152122	-0.10621	33.0028	0.0112805	200	0.01	0.44445	0.140842
42	0.898548	12.5944	0.807389	0.253146	38.346	0.0640828	185	11111.1	0.44445	0.743306
43	0.912928	11.7238	0.833438	0.240711	41.9286	0.0579418	185	22222.2	0.44445	0.775496
44	0.922309	11.0789	0.850654	0.252718	42.6633	0.0638663	182	33333.3	0.44445	0.786788
45	0.92879	10.6247	0.86265	0.248355	42.9743	0.0616801	182	44444.5	0.44445	0.80097
46	0.931625	10.414	0.867926	0.242435	44.2467	0.0587746	186	55555.6	0.44445	0.809151
47	0.933406	10.2797	0.871247	0.249228	46.3491	0.0621144	186	66666.7	0.44445	0.809133
48	0.934785	10.1683	0.873823	0.239729	47.926	0.05747	186	77777.8	0.44445	0.816353
49	0.936051	10.0707	0.876191	0.225762	50.2405	0.0509687	186	88888.9	0.44445	0.825222
50	0.937533	9.96542	0.878969	0.213434	52.0268	0.0455542	184	100000	0.44445	0.833415
51	0.403472	28.7549	0.162789	-0.0985871	33.0172	0.00971942	197	0.01	0.55556	0.15307
52	0.914463	11.6279	0.836243	0.253327	42.0586	0.0641748	186	11111.1	0.55556	0.772068
53	0.930129	10.5463	0.865141	0.276089	42.6297	0.076225	184	22222.2	0.55556	0.788916
54	0.93467	10.1927	0.873608	0.277099	46.4471	0.0767839	186	33333.3	0.55556	0.796824
55	0.937318	9.99493	0.878566	0.258829	49.5962	0.0669926	189	44444.5	0.55556	0.811573
56	0.939998	9.78532	0.883597	0.237609	52.4594	0.0564581	184	55555.6	0.55556	0.827139
57	0.942618	9.58555	0.888528	0.232468	54.7293	0.0540414	184	66666.7	0.55556	0.834487
58	0.943588	9.50373	0.890358	0.230953	56.387	0.0533391	185	77777.8	0.55556	0.837019
59	0.944871	9.39589	0.892781	0.228123	57.3175	0.0520402	184	88888.9	0.55556	0.840741
60	0.945805	9.30058	0.894547	0.208786	59.0784	0.0435916	185	100000	0.55556	0.850955
61	0.419007	28.699	0.175567	-0.0735261	32.9826	0.00540609	197	0.01	0.66667	0.170161
62	0.929154	10.6225	0.863328	0.289949	41.413	0.0840702	188	11111.1	0.66667	0.779258
63	0.936985	10.0135	0.87794	0.287166	48.0518	0.0824643	189	22222.2	0.66667	0.795476
64	0.94226	9.61935	0.887854	0.256983	52.0148	0.0660405	188	33333.3	0.66667	0.821813
65	0.944759	9.41574	0.89257	0.257495	54.6815	0.0663039	190	44444.5	0.66667	0.826266
66	0.9471	9.19712	0.896999	0.227799	57.7845	0.0518924	188	55555.6	0.66667	0.845107
67	0.949519	8.98394	0.901587	0.186319	62.777	0.0347146	189	66666.7	0.66667	0.866872
68	0.950945	8.84683	0.904296	0.171173	65.5296	0.0293003	194	77777.8	0.66667	0.874996
69	0.952539	8.70635	0.90733	0.158804	67.0088	0.0252188	194	88888.9	0.66667	0.882111
70	0.953526	8.61303	0.909212	0.149809	67.804	0.0224428	193	100000	0.66667	0.886769
71	0.431935	28.6306	0.186568	-0.0563204	32.9486	0.00317199	196	0.01	0.77778	0.183396
72	0.936373	10.0571	0.876795	0.324674	45.5582	0.105413	187	11111.1	0.77778	0.771382
73	0.943467	9.50799	0.89013	0.285965	51.2367	0.0817762	191	22222.2	0.77778	0.808354
74	0.947141	9.1811	0.897076	0.254828	56.1169	0.0649371	190	33333.3	0.77778	0.832139
75	0.950897	8.84784	0.904206	0.217102	61.223	0.0471333	193	44444.5	0.77778	0.857073
76	0.953477	8.61522	0.909119	0.19663	62.6132	0.0386634	194	55555.6	0.77778	0.870456
77	0.954744	8.49213	0.911536	0.198641	62.9269	0.0394583	194	66666.7	0.77778	0.872078
78	0.955757	8.3951	0.913472	0.196329	63.6965	0.0385452	200	77777.8	0.77778	0.874927
79	0.956415	8.33442	0.914729	0.201676	64.8418	0.0406734	201	88888.9	0.77778	0.874056
80	0.95728	8.25228	0.916384	0.203681	65.8245	0.0414858	197	100000	0.77778	0.874898
81	0.444218	28.5419	0.19733	-0.0320924	32.8829	0.00102992	196	0.01	0.88889	0.1963
82	0.940506	9.73736	0.884551	0.309888	48.5398	0.0960303	189	11111.1	0.88889	0.788521
83	0.947869	9.11791	0.898455	0.266684	55.3733	0.0711203	192	22222.2	0.88889	0.827335
84	0.952955	8.65656	0.908123	0.23288	58.9799	0.0542333	192	33333.3	0.88889	0.85389
85	0.955228	8.44462	0.912461	0.220067	59.2306	0.0484297	196	44444.5	0.88889	0.864031
86	0.95648	8.32666	0.914853	0.220318	60.8471	0.0485401	197	55555.6	0.88889	0.866313
87	0.957735	8.20474	0.917257	0.229644	62.1892	0.0527363	202	66666.7	0.88889	0.864521
88	0.958743	8.10935	0.919188	0.229854	63.7814	0.052833	205	77777.8	0.88889	0.866355
89	0.959543	8.02923	0.920724	0.230457	64.5627	0.0531107	204	88888.9	0.88889	0.867613
90	0.96028	7.95485	0.922138	0.231648	65.176	0.0536606	202	100000	0.88889	0.868477
91	0.455583	28.4519	0.207555	-0.00420517	32.7883	1.76835e-05	195	0.01	1	0.207537
92	0.944524	9.40858	0.892126	0.327936	49.3542	0.107542	191	11111.1	1	0.784584
93	0.952975	8.64746	0.908161	0.260609	55.8919	0.0679171	193	22222.2	1	0.840244
94	0.95577	8.38942	0.913497	0.249124	56.8341	0.0620626	196	33333.3	1	0.851434
95	0.95779	8.20093	0.917363	0.262858	59.0267	0.0690943	200	44444.5	1	0.848269
96	0.959132	8.06878	0.919933	0.268344	60.8548	0.0720083	204	55555.6	1	0.847925
97	0.960511	7.92916	0.922581	0.27235	61.6309	0.0741743	201	66666.7	1	0.848407
98	0.962046	7.7695	0.925532	0.273052	62.4163	0.0745574	202	77777.8	1	0.850975
99	0.962983	7.67431	0.927337	0.272964	63.5538	0.0745092	202	88888.9	1	0.852828
100	0.963772	7.59133	0.928856	0.266418	65.2688	0.0709786	203	100000	1	0.857877

## Sheet: 10x10CV set-5
Combination number	Pearson (r)	RMSE	Pearson (r^2)	External Dataset (r)	External Dataset (RMSE)	External Dataset (r^2)	#SV	Cost	Gamma	absdiff
1	0.322322	29.669	0.103891	0.232805	29.404	0.054198	198	0.01	1e-05	0.049693
2	0.384198	27.0864	0.147608	0.191787	28.9782	0.0367824	187	11111.1	1e-05	0.110826
3	0.392628	26.9526	0.154157	0.207471	28.879	0.0430443	183	22222.2	1e-05	0.111113
4	0.393234	26.9385	0.154633	0.209458	28.8659	0.0438729	183	33333.3	1e-05	0.11076
5	0.398254	26.9187	0.158606	0.207079	28.9183	0.0428816	185	44444.5	1e-05	0.115724
6	0.399683	26.9245	0.159746	0.206277	28.9409	0.0425502	187	55555.6	1e-05	0.117196
7	0.398969	26.9345	0.159176	0.207302	28.9337	0.0429742	184	66666.7	1e-05	0.116202
8	0.399237	26.9464	0.15939	0.206923	28.9432	0.0428171	186	77777.8	1e-05	0.116573
9	0.397765	26.9527	0.158217	0.207529	28.9274	0.0430685	185	88888.9	1e-05	0.115148
10	0.396149	26.9614	0.156934	0.207776	28.9112	0.043171	184	100000	1e-05	0.113763
11	0.330842	29.5351	0.109457	0.247626	29.2717	0.0613188	198	0.01	0.11112	0.0481382
12	0.692072	20.9021	0.478964	0.444243	26.6187	0.197352	186	11111.1	0.11112	0.281612
13	0.723645	19.8947	0.523662	0.410293	27.079	0.16834	185	22222.2	0.11112	0.355322
14	0.733228	19.5659	0.537624	0.317219	28.8619	0.100628	184	33333.3	0.11112	0.436996
15	0.739577	19.3697	0.546974	0.261348	30.3323	0.0683026	184	44444.5	0.11112	0.478671
16	0.746229	19.1503	0.556858	0.220008	31.6089	0.0484034	179	55555.6	0.11112	0.508455
17	0.750675	18.9946	0.563514	0.162214	34.2538	0.0263134	181	66666.7	0.11112	0.537201
18	0.754525	18.8587	0.569308	0.159027	34.9735	0.0252894	182	77777.8	0.11112	0.544019
19	0.756412	18.7978	0.572159	0.15837	35.1595	0.025081	181	88888.9	0.11112	0.547078
20	0.759666	18.6887	0.577093	0.168841	34.6757	0.0285073	183	100000	0.11112	0.548586
21	0.346425	29.3202	0.12001	0.264578	29.1145	0.0700016	201	0.01	0.22223	0.0500084
22	0.768179	18.4151	0.590099	0.119185	37.2296	0.0142051	181	11111.1	0.22223	0.575894
23	0.784972	17.7919	0.616181	0.134378	38.2251	0.0180574	185	22222.2	0.22223	0.598124
24	0.796792	17.3404	0.634878	0.128141	41.834	0.01642	186	33333.3	0.22223	0.618458
25	0.803798	17.0595	0.646091	0.10512	47.1014	0.0110502	186	44444.5	0.22223	0.635041
26	0.808987	16.8544	0.65446	0.0848807	51.4491	0.00720474	181	55555.6	0.22223	0.647255
27	0.814535	16.6366	0.663467	0.0530651	59.0797	0.00281591	181	66666.7	0.22223	0.660651
28	0.818035	16.4984	0.669181	0.0419396	62.9841	0.00175893	176	77777.8	0.22223	0.667422
29	0.821025	16.3789	0.674082	0.0399063	64.1019	0.00159251	178	88888.9	0.22223	0.672489
30	0.823548	16.2857	0.678231	0.0488253	62.2705	0.00238391	175	100000	0.22223	0.675847
31	0.353751	29.2679	0.12514	0.289266	29.0377	0.0836749	202	0.01	0.33334	0.0414651
32	0.803648	17.0819	0.64585	0.122507	43.778	0.015008	183	11111.1	0.33334	0.630842
33	0.821453	16.3702	0.674784	0.0472505	57.3351	0.00223261	178	22222.2	0.33334	0.672551
34	0.830239	16.0374	0.689296	0.0698633	54.1565	0.00488088	180	33333.3	0.33334	0.684415
35	0.833635	15.914	0.694947	0.0770976	53.3448	0.00594404	184	44444.5	0.33334	0.689003
36	0.837478	15.7358	0.70137	0.115243	47.7945	0.013281	180	55555.6	0.33334	0.688089
37	0.841188	15.5474	0.707597	0.140325	45.0353	0.0196911	178	66666.7	0.33334	0.687906
38	0.844746	15.3844	0.713596	0.186389	40.7581	0.0347408	177	77777.8	0.33334	0.678855
39	0.848073	15.2343	0.719228	0.240707	36.9378	0.0579397	173	88888.9	0.33334	0.661288
40	0.85035	15.1282	0.723095	0.268913	35.8917	0.0723142	179	100000	0.33334	0.650781
41	0.371336	29.2052	0.13789	0.302228	28.9847	0.0913418	203	0.01	0.44445	0.0465482
42	0.827505	16.1471	0.684765	0.0651591	52.9697	0.00424571	179	11111.1	0.44445	0.680519
43	0.839233	15.6428	0.704312	0.119603	45.6566	0.0143048	180	22222.2	0.44445	0.690007
44	0.848877	15.2031	0.720593	0.17221	41.2271	0.0296563	176	33333.3	0.44445	0.690937
45	0.853665	14.9814	0.728744	0.172966	43.5954	0.0299174	178	44444.5	0.44445	0.698827
46	0.857034	14.8355	0.734507	0.192681	43.3202	0.0371259	181	55555.6	0.44445	0.697381
47	0.860792	14.6563	0.740963	0.225586	42.0377	0.050889	182	66666.7	0.44445	0.690074
48	0.864294	14.4802	0.747004	0.229415	43.4363	0.0526314	178	77777.8	0.44445	0.694373
49	0.866616	14.3586	0.751023	0.222935	45.0782	0.0497	178	88888.9	0.44445	0.701323
50	0.868555	14.2544	0.754388	0.201074	49.2329	0.0404308	178	100000	0.44445	0.713957
51	0.379727	29.0376	0.144193	0.316198	28.8675	0.0999814	203	0.01	0.55556	0.0442116
52	0.840749	15.5784	0.706859	0.16067	39.5914	0.0258148	181	11111.1	0.55556	0.681044
53	0.855195	14.913	0.731359	0.143373	46.3102	0.0205558	181	22222.2	0.55556	0.710803
54	0.862836	14.552	0.744486	0.193896	45.5477	0.0375955	184	33333.3	0.55556	0.70689
55	0.868339	14.2692	0.754012	0.269852	40.9938	0.07282	177	44444.5	0.55556	0.681192
56	0.869821	14.1937	0.756588	0.327226	37.7488	0.107077	185	55555.6	0.55556	0.649511
57	0.87059	14.1519	0.757927	0.358096	36.2072	0.128233	183	66666.7	0.55556	0.629694
58	0.872038	14.0698	0.76045	0.382858	36.0873	0.14658	180	77777.8	0.55556	0.61387
59	0.873656	13.9887	0.763275	0.413816	35.5825	0.171244	179	88888.9	0.55556	0.592031
60	0.874888	13.9249	0.765429	0.492468	33.8168	0.242525	181	100000	0.55556	0.522904
61	0.387204	28.9608	0.149927	0.328062	28.8025	0.107625	200	0.01	0.66667	0.042302
62	0.853255	14.994	0.728044	0.123733	46.1971	0.0153098	182	11111.1	0.66667	0.712734
63	0.867185	14.316	0.75201	0.232076	41.8576	0.0538595	179	22222.2	0.66667	0.698151
64	0.87148	14.1043	0.759477	0.402069	33.2415	0.161659	180	33333.3	0.66667	0.597818
65	0.873496	14.0012	0.762995	0.458929	32.5039	0.210616	181	44444.5	0.66667	0.552379
66	0.876381	13.8606	0.768043	0.532637	32.0191	0.283702	183	55555.6	0.66667	0.484341
67	0.879795	13.6707	0.774039	0.537201	37.5387	0.288585	184	66666.7	0.66667	0.485454
68	0.882282	13.5205	0.778422	0.509942	44.4474	0.260041	189	77777.8	0.66667	0.518381
69	0.883524	13.4465	0.780614	0.46974	53.2909	0.220655	187	88888.9	0.66667	0.559959
70	0.884636	13.386	0.782581	0.421342	65.9096	0.177529	186	100000	0.66667	0.605052
71	0.393706	28.8332	0.155005	0.341585	28.7049	0.116681	200	0.01	0.77778	0.038324
72	0.863686	14.4936	0.745953	0.206819	41.7401	0.0427742	179	11111.1	0.77778	0.703179
73	0.871962	14.0797	0.760318	0.509251	28.5661	0.259337	188	22222.2	0.77778	0.500981
74	0.877009	13.819	0.769145	0.555832	29.8588	0.308949	182	33333.3	0.77778	0.460196
75	0.881883	13.5382	0.777718	0.535734	37.9263	0.28701	184	44444.5	0.77778	0.490708
76	0.885338	13.3503	0.783823	0.44981	56.0096	0.202329	185	55555.6	0.77778	0.581494
77	0.886937	13.27	0.786657	0.414038	66.8984	0.171428	184	66666.7	0.77778	0.615229
78	0.887803	13.235	0.788194	0.402856	72.8433	0.162293	184	77777.8	0.77778	0.625901
79	0.888936	13.18	0.790207	0.392101	79.7892	0.153743	184	88888.9	0.77778	0.636464
80	0.890007	13.1207	0.792113	0.3815	85.003	0.145542	189	100000	0.77778	0.646571
81	0.39958	28.74	0.159664	0.353147	28.6269	0.124713	200	0.01	0.88889	0.034951
82	0.871576	14.1086	0.759645	0.438096	29.847	0.191928	181	11111.1	0.88889	0.567717
83	0.878579	13.7255	0.771901	0.56405	31.7809	0.318152	182	22222.2	0.88889	0.453749
84	0.884523	13.3872	0.782382	0.524731	41.0875	0.275342	185	33333.3	0.88889	0.50704
85	0.887446	13.2386	0.78756	0.486918	47.9971	0.23709	184	44444.5	0.88889	0.55047
86	0.889133	13.1549	0.790558	0.453074	57.5078	0.205276	187	55555.6	0.88889	0.585282
87	0.890288	13.0876	0.792612	0.445051	59.8593	0.19807	191	66666.7	0.88889	0.594542
88	0.891448	13.0235	0.79468	0.434931	61.2841	0.189165	191	77777.8	0.88889	0.605515
89	0.892123	12.982	0.795883	0.420996	63.3994	0.177238	191	88888.9	0.88889	0.618645
90	0.892729	12.9438	0.796965	0.396526	69.8892	0.157233	192	100000	0.88889	0.639732
91	0.404808	28.662	0.163869	0.362884	28.5593	0.131685	200	0.01	1	0.032184
92	0.874414	13.9516	0.764599	0.582072	26.9233	0.338807	185	11111.1	1	0.425792
93	0.885197	13.3534	0.783573	0.522049	40.7236	0.272535	181	22222.2	1	0.511038
94	0.888335	13.1986	0.78914	0.495333	47.6767	0.245354	184	33333.3	1	0.543786
95	0.890426	13.0816	0.792859	0.485587	51.4603	0.235794	188	44444.5	1	0.557065
96	0.892235	12.9741	0.796083	0.470867	53.929	0.221716	188	55555.6	1	0.574367
97	0.893531	12.9135	0.798397	0.439193	60.6488	0.19289	190	66666.7	1	0.605507
98	0.895219	12.8279	0.801416	0.408618	66.8993	0.166969	188	77777.8	1	0.634447
99	0.896364	12.7696	0.803469	0.378098	76.206	0.142958	186	88888.9	1	0.660511
100	0.898778	12.6278	0.807801	0.355509	86.9101	0.126387	190	100000	1	0.681414

## Sheet: 10x10CV set-6
Combination number	Pearson (r)	RMSE	Pearson (r^2)	External Dataset (r)	External Dataset (RMSE)	External Dataset (r^2)	#SV	Cost	Gamma	absdiff
1	0.21746	29.5571	0.0472889	0.594697	33.1803	0.353664	194	0.01	1e-05	0.306375
2	0.315084	27.7468	0.0992776	0.443789	29.5371	0.196949	193	11111.1	1e-05	0.0976714
3	0.324876	27.5506	0.105544	0.464047	28.9984	0.21534	194	22222.2	1e-05	0.109796
4	0.327073	27.5287	0.106976	0.457752	28.9961	0.209537	195	33333.3	1e-05	0.102561
5	0.327247	27.4798	0.107091	0.443098	29.0113	0.196336	196	44444.5	1e-05	0.089245
6	0.32612	27.518	0.106354	0.448237	29.0047	0.200917	195	55555.6	1e-05	0.094563
7	0.325709	27.4551	0.106086	0.424855	29.053	0.180502	196	66666.7	1e-05	0.074416
8	0.325227	27.437	0.105773	0.416082	29.1036	0.173124	197	77777.8	1e-05	0.067351
9	0.325053	27.4303	0.105659	0.413724	29.1157	0.171167	196	88888.9	1e-05	0.065508
10	0.325085	27.428	0.10568	0.410283	29.1485	0.168332	197	100000	1e-05	0.062652
11	0.244541	29.5295	0.0598003	0.601494	33.0539	0.361795	198	0.01	0.11112	0.301995
12	0.607084	23.0155	0.368551	0.602401	26.8034	0.362887	186	11111.1	0.11112	0.005664
13	0.617971	22.7823	0.381888	0.603102	26.9155	0.363732	187	22222.2	0.11112	0.018156
14	0.623116	22.6764	0.388274	0.616714	26.8209	0.380337	185	33333.3	0.11112	0.007937
15	0.630192	22.4654	0.397142	0.632704	26.4778	0.400315	185	44444.5	0.11112	0.003173
16	0.635086	22.3853	0.403334	0.644396	26.2394	0.415246	187	55555.6	0.11112	0.011912
17	0.638164	22.333	0.407253	0.646247	26.2906	0.417635	188	66666.7	0.11112	0.010382
18	0.640427	22.2883	0.410147	0.639189	26.7846	0.408562	186	77777.8	0.11112	0.001585
19	0.642897	22.2126	0.413317	0.6337	27.1276	0.401576	186	88888.9	0.11112	0.011741
20	0.645222	22.1355	0.416311	0.628768	27.4332	0.395349	188	100000	0.11112	0.020962
21	0.238536	29.4429	0.0568996	0.622336	32.8518	0.387302	198	0.01	0.22223	0.330402
22	0.654797	21.8734	0.428759	0.677774	24.7173	0.459377	189	11111.1	0.22223	0.030618
23	0.672538	21.3678	0.452308	0.684343	24.5135	0.468326	186	22222.2	0.22223	0.016018
24	0.681464	21.0955	0.464393	0.684367	24.585	0.468358	187	33333.3	0.22223	0.003965
25	0.690206	20.8359	0.476384	0.684003	24.6509	0.46786	185	44444.5	0.22223	0.008524
26	0.695851	20.6441	0.484208	0.667642	25.5518	0.445746	182	55555.6	0.22223	0.038462
27	0.700738	20.4828	0.491034	0.665772	25.508	0.443252	183	66666.7	0.22223	0.047782
28	0.706152	20.3356	0.49865	0.661787	25.7365	0.437962	186	77777.8	0.22223	0.060688
29	0.709832	20.2299	0.503861	0.652833	26.1658	0.426191	185	88888.9	0.22223	0.07767
30	0.713236	20.1335	0.508705	0.64898	26.3724	0.421175	185	100000	0.22223	0.08753
31	0.270666	29.292	0.0732603	0.63831	32.6048	0.40744	198	0.01	0.33334	0.33418
32	0.69381	20.7502	0.481372	0.714738	23.3992	0.510851	186	11111.1	0.33334	0.029479
33	0.716157	20.0246	0.512881	0.694921	23.9665	0.482915	188	22222.2	0.33334	0.029966
34	0.726837	19.7332	0.528293	0.69419	24.1972	0.4819	187	33333.3	0.33334	0.046393
35	0.733381	19.5412	0.537848	0.696387	24.2458	0.484955	185	44444.5	0.33334	0.052893
36	0.739115	19.3649	0.546291	0.676157	25.36	0.457189	184	55555.6	0.33334	0.089102
37	0.744083	19.1915	0.553659	0.656225	26.4382	0.430632	185	66666.7	0.33334	0.123027
38	0.748569	19.0393	0.560356	0.644077	27.1045	0.414835	185	77777.8	0.33334	0.145521
39	0.752374	18.9019	0.566067	0.636048	27.668	0.404557	184	88888.9	0.33334	0.16151
40	0.755698	18.7868	0.571079	0.624085	28.656	0.389482	188	100000	0.33334	0.181597
41	0.300558	29.1946	0.0903351	0.651588	32.4479	0.424567	196	0.01	0.44445	0.334232
42	0.728727	19.635	0.531042	0.719606	22.9899	0.517832	185	11111.1	0.44445	0.01321
43	0.746253	19.1009	0.556893	0.709718	23.9883	0.503699	184	22222.2	0.44445	0.053194
44	0.756773	18.7276	0.572706	0.667679	26.0266	0.445795	187	33333.3	0.44445	0.126911
45	0.76428	18.4632	0.584124	0.642695	27.1022	0.413057	192	44444.5	0.44445	0.171067
46	0.770444	18.2233	0.593584	0.631974	27.5525	0.399392	191	55555.6	0.44445	0.194192
47	0.775514	18.0366	0.601423	0.615582	28.3112	0.378941	190	66666.7	0.44445	0.222482
48	0.779842	17.8894	0.608154	0.6098	28.6853	0.371856	193	77777.8	0.44445	0.236298
49	0.779577	17.9017	0.60774	0.599565	29.2638	0.359478	196	88888.9	0.44445	0.248262
50	0.78079	17.8541	0.609632	0.600763	29.1356	0.360916	192	100000	0.44445	0.248716
51	0.309876	29.1228	0.0960233	0.657099	32.312	0.431779	198	0.01	0.55556	0.335756
52	0.752277	18.8747	0.56592	0.723567	23.7126	0.523549	188	11111.1	0.55556	0.042371
53	0.771246	18.1891	0.59482	0.643805	26.92	0.414486	188	22222.2	0.55556	0.180334
54	0.780565	17.8438	0.609282	0.610415	28.3715	0.372606	196	33333.3	0.55556	0.236676
55	0.783279	17.7437	0.613526	0.593383	29.3053	0.352103	195	44444.5	0.55556	0.261423
56	0.785074	17.6734	0.616341	0.607604	28.4346	0.369182	193	55555.6	0.55556	0.247159
57	0.787008	17.6067	0.619381	0.601141	28.716	0.36137	194	66666.7	0.55556	0.258011
58	0.790148	17.487	0.624334	0.593191	29.0396	0.351875	192	77777.8	0.55556	0.272459
59	0.793015	17.3738	0.628873	0.582091	29.6229	0.33883	191	88888.9	0.55556	0.290043
60	0.79557	17.2765	0.632931	0.567503	30.5222	0.32206	191	100000	0.55556	0.310871
61	0.324072	29.0682	0.105022	0.668686	32.2149	0.447141	198	0.01	0.66667	0.342119
62	0.772405	18.1494	0.596609	0.666562	26.1677	0.444305	190	11111.1	0.66667	0.152304
63	0.78872	17.5443	0.622079	0.62565	27.7198	0.391437	193	22222.2	0.66667	0.230642
64	0.791197	17.4489	0.625993	0.6199	27.8186	0.384276	194	33333.3	0.66667	0.241717
65	0.796475	17.254	0.634373	0.609485	28.1537	0.371472	190	44444.5	0.66667	0.262901
66	0.801662	17.0512	0.642662	0.605063	28.2899	0.366101	194	55555.6	0.66667	0.276561
67	0.805108	16.924	0.648199	0.589421	29.0317	0.347417	191	66666.7	0.66667	0.300782
68	0.809016	16.7682	0.654507	0.579385	29.5629	0.335687	187	77777.8	0.66667	0.31882
69	0.813308	16.5933	0.66147	0.569905	30.029	0.324791	188	88888.9	0.66667	0.336679
70	0.816902	16.4466	0.667328	0.55782	30.6137	0.311164	186	100000	0.66667	0.356164
71	0.333985	28.9586	0.111546	0.66866	32.0381	0.447106	198	0.01	0.77778	0.33556
72	0.789428	17.5192	0.623196	0.639659	26.9807	0.409164	194	11111.1	0.77778	0.214032
73	0.795915	17.2761	0.63348	0.605835	28.6355	0.367036	192	22222.2	0.77778	0.266444
74	0.805182	16.9083	0.648318	0.593077	29.2943	0.351741	190	33333.3	0.77778	0.296577
75	0.812258	16.6309	0.659764	0.578639	30.0322	0.334823	187	44444.5	0.77778	0.324941
76	0.818908	16.3599	0.67061	0.559115	30.9838	0.31261	190	55555.6	0.77778	0.358
77	0.825964	16.0637	0.682216	0.528539	32.5672	0.279353	189	66666.7	0.77778	0.402863
78	0.83203	15.803	0.692274	0.539471	31.7956	0.291029	190	77777.8	0.77778	0.401245
79	0.834828	15.6813	0.696937	0.554144	30.8815	0.307076	191	88888.9	0.77778	0.389861
80	0.83709	15.5848	0.70072	0.567484	30.2216	0.322038	193	100000	0.77778	0.378682
81	0.344174	28.8632	0.118455	0.661509	31.8932	0.437594	199	0.01	0.88889	0.319139
82	0.79774	17.2123	0.636389	0.608839	28.8353	0.370685	192	11111.1	0.88889	0.265704
83	0.809196	16.7523	0.654797	0.575923	30.3186	0.331687	190	22222.2	0.88889	0.32311
84	0.822027	16.2259	0.675728	0.559525	30.9955	0.313069	190	33333.3	0.88889	0.362659
85	0.831953	15.8116	0.692145	0.549612	31.2806	0.302073	187	44444.5	0.88889	0.390072
86	0.836081	15.6349	0.699032	0.56257	30.5929	0.316485	189	55555.6	0.88889	0.382547
87	0.837802	15.5647	0.701912	0.569738	30.3189	0.324601	190	66666.7	0.88889	0.377311
88	0.839648	15.4903	0.705009	0.564324	30.6058	0.318462	190	77777.8	0.88889	0.386547
89	0.841276	15.4195	0.707745	0.553842	31.1907	0.30674	191	88888.9	0.88889	0.401005
90	0.842728	15.3583	0.710191	0.543948	31.8698	0.29588	191	100000	0.88889	0.414311
91	0.353664	28.7925	0.125078	0.649483	31.794	0.421828	196	0.01	1	0.29675
92	0.806531	16.8547	0.650492	0.580171	30.3749	0.336599	192	11111.1	1	0.313893
93	0.826441	16.0409	0.683005	0.55711	31.2143	0.310371	189	22222.2	1	0.372634
94	0.836121	15.6263	0.699098	0.570892	30.1941	0.325918	190	33333.3	1	0.37318
95	0.840375	15.4438	0.70623	0.575453	30.0734	0.331146	190	44444.5	1	0.375084
96	0.842942	15.337	0.710552	0.566304	30.6534	0.3207	184	55555.6	1	0.389852
97	0.845748	15.2155	0.715289	0.548214	31.7458	0.300539	185	66666.7	1	0.41475
98	0.84769	15.1314	0.718579	0.520527	33.7209	0.270949	187	77777.8	1	0.44763
99	0.848712	15.088	0.720312	0.487445	36.3803	0.237602	191	88888.9	1	0.48271
100	0.849255	15.072	0.721234	0.462854	38.8749	0.214234	189	100000	1	0.507

## Sheet: 10x10CV set-7
Combination number	Pearson (r)	RMSE	Pearson (r^2)	External Dataset (r)	External Dataset (RMSE)	External Dataset (r^2)	#SV	Cost	Gamma	absdiff
1	0.243478	28.8513	0.0592814	0.210306	38.8134	0.0442287	194	0.01	1e-05	0.0150527
2	0.37693	26.576	0.142076	0.425219	35.239	0.180811	187	11111.1	1e-05	0.038735
3	0.38152	26.468	0.145557	0.424048	35.1794	0.179817	187	22222.2	1e-05	0.03426
4	0.38042	26.4575	0.144719	0.427603	35.1542	0.182844	186	33333.3	1e-05	0.038125
5	0.378872	26.4702	0.143544	0.432159	35.1256	0.186761	187	44444.5	1e-05	0.043217
6	0.378033	26.4911	0.142909	0.43097	35.1885	0.185735	188	55555.6	1e-05	0.042826
7	0.377824	26.4939	0.142751	0.431897	35.1733	0.186535	189	66666.7	1e-05	0.043784
8	0.378922	26.4581	0.143582	0.423948	35.0578	0.179732	190	77777.8	1e-05	0.03615
9	0.378444	26.4613	0.14322	0.429575	35.0343	0.184535	190	88888.9	1e-05	0.041315
10	0.378449	26.4458	0.143224	0.42671	34.9669	0.182081	192	100000	1e-05	0.038857
11	0.277134	28.6146	0.076803	0.257715	38.5223	0.0664168	194	0.01	0.11112	0.0103862
12	0.789077	17.2987	0.622643	0.237026	75.7421	0.0561814	196	11111.1	0.11112	0.566462
13	0.810603	16.4855	0.657078	0.274042	68.7514	0.075099	190	22222.2	0.11112	0.581979
14	0.821111	16.064	0.674223	0.296662	62.1661	0.0880085	186	33333.3	0.11112	0.586214
15	0.827601	15.7682	0.684924	0.305286	59.0968	0.0931993	186	44444.5	0.11112	0.591725
16	0.83119	15.6099	0.690876	0.334737	51.0449	0.112049	185	55555.6	0.11112	0.578827
17	0.834202	15.488	0.695893	0.338462	50.8403	0.114557	186	66666.7	0.11112	0.581336
18	0.835426	15.4166	0.697937	0.335655	52.8764	0.112665	188	77777.8	0.11112	0.585272
19	0.83685	15.3522	0.700318	0.314746	56.7084	0.099065	182	88888.9	0.11112	0.601253
20	0.837859	15.3064	0.702008	0.305181	58.2406	0.0931352	181	100000	0.11112	0.608873
21	0.306881	28.409	0.0941759	0.292279	38.2925	0.085427	193	0.01	0.22223	0.0087489
22	0.84304	15.0852	0.710716	0.300324	57.1878	0.0901943	182	11111.1	0.22223	0.620522
23	0.854688	14.528	0.730491	0.245864	69.0624	0.0604493	183	22222.2	0.22223	0.670042
24	0.862897	14.1349	0.744592	0.23662	72.7394	0.0559889	190	33333.3	0.22223	0.688603
25	0.868195	13.8849	0.753763	0.213329	83.2189	0.0455095	192	44444.5	0.22223	0.708253
26	0.873074	13.6365	0.762259	0.17802	103.63	0.031691	189	55555.6	0.22223	0.730568
27	0.877039	13.4266	0.769197	0.147532	129.593	0.0217656	191	66666.7	0.22223	0.747431
28	0.879901	13.2722	0.774226	0.130188	152.857	0.0169488	191	77777.8	0.22223	0.757277
29	0.881798	13.1728	0.777567	0.115807	172.866	0.0134112	191	88888.9	0.22223	0.764156
30	0.883274	13.0949	0.780173	0.10278	188.624	0.0105637	188	100000	0.22223	0.769609
31	0.328401	28.2452	0.107847	0.318507	38.1417	0.101447	192	0.01	0.33334	0.0064
32	0.869082	13.8447	0.755304	0.199664	80.3241	0.0398656	188	11111.1	0.33334	0.715438
33	0.882883	13.1259	0.779483	0.108253	138.185	0.0117187	189	22222.2	0.33334	0.767764
34	0.887996	12.8523	0.788537	0.0970754	152.488	0.00942363	187	33333.3	0.33334	0.779113
35	0.890769	12.7053	0.79347	0.108942	140.558	0.0118684	194	44444.5	0.33334	0.781602
36	0.893395	12.5627	0.798154	0.103477	148.223	0.0107075	192	55555.6	0.33334	0.787447
37	0.896025	12.4132	0.80286	0.0901162	163.29	0.00812093	194	66666.7	0.33334	0.794739
38	0.897982	12.2999	0.806371	0.0727325	186.105	0.00529002	191	77777.8	0.33334	0.801081
39	0.90019	12.1697	0.810343	0.0591874	211.661	0.00350315	192	88888.9	0.33334	0.80684
40	0.902727	12.0182	0.814915	0.0570034	222.387	0.00324939	191	100000	0.33334	0.811666
41	0.346183	28.1541	0.119842	0.34395	38.1116	0.118301	192	0.01	0.44445	0.001541
42	0.88762	12.8653	0.78787	0.137345	104.404	0.0188635	189	11111.1	0.44445	0.769006
43	0.897441	12.3254	0.805401	0.150591	103.835	0.0226775	189	22222.2	0.44445	0.782724
44	0.904226	11.9254	0.817625	0.121827	123.817	0.0148418	186	33333.3	0.44445	0.802783
45	0.90949	11.6056	0.827173	0.142385	127.177	0.0202735	188	44444.5	0.44445	0.8069
46	0.913574	11.3517	0.834618	0.176024	125.073	0.0309845	186	55555.6	0.44445	0.803634
47	0.918357	11.0491	0.84338	0.178863	125.65	0.0319921	184	66666.7	0.44445	0.811388
48	0.921918	10.8149	0.849932	0.18598	124.412	0.0345887	189	77777.8	0.44445	0.815343
49	0.924469	10.6401	0.854643	0.184607	125.058	0.0340796	190	88888.9	0.44445	0.820563
50	0.92619	10.5216	0.857827	0.184119	124.918	0.0338998	192	100000	0.44445	0.823927
51	0.36135	28.0625	0.130574	0.362363	38.077	0.131307	193	0.01	0.55556	0.000733
52	0.900585	12.1437	0.811053	0.191274	81.0763	0.0365857	186	11111.1	0.55556	0.774467
53	0.911965	11.4537	0.83168	0.238832	82.1786	0.0570405	186	22222.2	0.55556	0.774639
54	0.921823	10.8203	0.849757	0.271791	81.6359	0.0738705	191	33333.3	0.55556	0.775886
55	0.927007	10.4649	0.859343	0.243768	85.4116	0.0594229	189	44444.5	0.55556	0.79992
56	0.930942	10.1898	0.866654	0.256006	84.6604	0.0655393	189	55555.6	0.55556	0.801115
57	0.933482	10.007	0.871389	0.33144	71.1322	0.109852	189	66666.7	0.55556	0.761537
58	0.935023	9.89481	0.874268	0.392896	62.2906	0.154367	193	77777.8	0.55556	0.719901
59	0.936252	9.80568	0.876568	0.432973	59.2161	0.187465	197	88888.9	0.55556	0.689103
60	0.937301	9.72815	0.878533	0.451459	58.9575	0.203815	199	100000	0.55556	0.674718
61	0.369575	28.0024	0.136586	0.368909	38.0464	0.136094	191	0.01	0.66667	0.000492
62	0.911318	11.4919	0.830501	0.343354	55.8945	0.117892	183	11111.1	0.66667	0.712609
63	0.926928	10.4703	0.859196	0.339388	62.3549	0.115184	189	22222.2	0.66667	0.744012
64	0.933337	10.0182	0.871117	0.425	52.8079	0.180625	191	33333.3	0.66667	0.690492
65	0.936396	9.79716	0.876838	0.494707	48.2508	0.244735	192	44444.5	0.66667	0.632103
66	0.938357	9.65064	0.880513	0.517551	49.8357	0.267859	196	55555.6	0.66667	0.612654
67	0.939712	9.54971	0.88306	0.515142	51.1215	0.265371	196	66666.7	0.66667	0.617689
68	0.940789	9.46696	0.885083	0.535105	50.8586	0.286337	195	77777.8	0.66667	0.598746
69	0.942285	9.35284	0.8879	0.545198	52.1329	0.297241	194	88888.9	0.66667	0.590659
70	0.943235	9.27673	0.889693	0.546132	54.3044	0.29826	195	100000	0.66667	0.591433
71	0.381381	27.9244	0.145452	0.38538	37.9941	0.148518	191	0.01	0.77778	0.003066
72	0.924644	10.6272	0.854967	0.45924	44.8168	0.210901	191	11111.1	0.77778	0.644066
73	0.935245	9.88173	0.874683	0.536349	41.6873	0.28767	192	22222.2	0.77778	0.587013
74	0.939006	9.60454	0.881733	0.541278	46.2052	0.292982	196	33333.3	0.77778	0.588751
75	0.940891	9.46096	0.885275	0.560937	48.4371	0.31465	193	44444.5	0.77778	0.570625
76	0.942782	9.31199	0.888838	0.546814	52.6531	0.299006	195	55555.6	0.77778	0.589832
77	0.944905	9.14864	0.892845	0.503131	64.7	0.25314	195	66666.7	0.77778	0.639705
78	0.946134	9.04995	0.89517	0.481204	73.59	0.231558	198	77777.8	0.77778	0.663612
79	0.947223	8.9591	0.897232	0.466511	82.9945	0.217633	198	88888.9	0.77778	0.679599
80	0.947786	8.91334	0.898299	0.453351	91.9622	0.205527	200	100000	0.77778	0.692772
81	0.390667	27.8646	0.152621	0.394289	37.9612	0.155464	192	0.01	0.88889	0.002843
82	0.93319	10.0298	0.870843	0.561605	36.6292	0.315401	187	11111.1	0.88889	0.555442
83	0.94024	9.51199	0.884052	0.577505	43.0964	0.333512	192	22222.2	0.88889	0.55054
84	0.943548	9.25524	0.890284	0.569377	47.6444	0.32419	195	33333.3	0.88889	0.566094
85	0.946404	9.02514	0.895681	0.527246	57.8669	0.277988	192	44444.5	0.88889	0.617693
86	0.948277	8.87099	0.899229	0.50059	69.3318	0.25059	196	55555.6	0.88889	0.648639
87	0.949073	8.80322	0.900739	0.478297	80.3198	0.228768	202	66666.7	0.88889	0.671971
88	0.950309	8.70364	0.903087	0.446066	95.9342	0.198975	198	77777.8	0.88889	0.704112
89	0.951036	8.64528	0.904469	0.418732	113.873	0.175337	202	88888.9	0.88889	0.729132
90	0.951615	8.59317	0.905571	0.398674	130.242	0.158941	204	100000	0.88889	0.74663
91	0.394911	27.8413	0.155955	0.393202	37.991	0.154608	191	0.01	1	0.001347
92	0.938063	9.68034	0.879962	0.594377	36.4559	0.353284	193	11111.1	1	0.526678
93	0.944216	9.20071	0.891545	0.572564	46.5467	0.327829	193	22222.2	1	0.563716
94	0.948049	8.89288	0.898798	0.545409	54.8541	0.297471	196	33333.3	1	0.601327
95	0.94969	8.75199	0.901911	0.504014	69.6684	0.25403	200	44444.5	1	0.647881
96	0.951459	8.60816	0.905274	0.457683	89.9294	0.209474	199	55555.6	1	0.6958
97	0.952437	8.51996	0.907137	0.427158	106.692	0.182464	200	66666.7	1	0.724673
98	0.952924	8.47616	0.908065	0.420021	115.67	0.176418	201	77777.8	1	0.731647
99	0.953385	8.43561	0.908943	0.428703	117.015	0.183786	204	88888.9	1	0.725157
100	0.954025	8.38152	0.910164	0.444491	116.259	0.197572	203	100000	1	0.712592

## Sheet: 10x10CV set-8
Combination number	Pearson (r)	RMSE	Pearson (r^2)	External Dataset (r)	External Dataset (RMSE)	External Dataset (r^2)	#SV	Cost	Gamma	absdiff
1	0.285372	30.0418	0.0814373	0.308411	28.0726	0.0951171	198	0.01	1e-05	0.0136798
2	0.342606	27.7424	0.117379	0.265338	26.8143	0.0704043	190	11111.1	1e-05	0.0469747
3	0.34475	27.7158	0.118852	0.271333	26.7653	0.0736215	190	22222.2	1e-05	0.0452305
4	0.346507	27.716	0.120067	0.268846	26.8026	0.0722783	191	33333.3	1e-05	0.0477887
5	0.352986	27.6512	0.124599	0.272764	26.7737	0.0744002	191	44444.5	1e-05	0.0501988
6	0.356583	27.6301	0.127151	0.272241	26.7969	0.0741153	192	55555.6	1e-05	0.0530357
7	0.356411	27.6485	0.127029	0.273654	26.789	0.0748865	193	66666.7	1e-05	0.0521425
8	0.356095	27.6373	0.126804	0.277803	26.7348	0.0771746	193	77777.8	1e-05	0.0496294
9	0.354276	27.6622	0.125512	0.275448	26.7588	0.0758714	192	88888.9	1e-05	0.0496406
10	0.353793	27.6243	0.12517	0.275363	26.7355	0.0758246	190	100000	1e-05	0.0493454
11	0.310221	29.698	0.0962372	0.324119	27.7792	0.105053	198	0.01	0.11112	0.0088158
12	0.764505	18.6475	0.584468	0.34418	49.6905	0.11846	187	11111.1	0.11112	0.466008
13	0.785392	17.9139	0.61684	0.344408	55.7148	0.118617	186	22222.2	0.11112	0.498223
14	0.793257	17.6096	0.629257	0.373791	55.1179	0.139719	184	33333.3	0.11112	0.489538
15	0.798883	17.3937	0.638214	0.368641	59.7466	0.135896	185	44444.5	0.11112	0.502318
16	0.80279	17.2378	0.644472	0.36887	61.3795	0.136065	186	55555.6	0.11112	0.508407
17	0.805925	17.1135	0.649515	0.372375	61.9968	0.138663	185	66666.7	0.11112	0.510852
18	0.809777	16.9599	0.655739	0.378126	62.2463	0.142979	184	77777.8	0.11112	0.51276
19	0.812746	16.8396	0.660556	0.389783	60.2753	0.151931	187	88888.9	0.11112	0.508625
20	0.815422	16.7317	0.664913	0.411224	55.9495	0.169105	188	100000	0.11112	0.495808
21	0.350634	29.5044	0.122945	0.351757	27.6143	0.123733	200	0.01	0.22223	0.000788
22	0.822058	16.4572	0.675779	0.471076	44.227	0.221913	187	11111.1	0.22223	0.453866
23	0.841182	15.6643	0.707586	0.534504	40.8816	0.285695	188	22222.2	0.22223	0.421891
24	0.852932	15.1353	0.727492	0.512034	46.448	0.262179	188	33333.3	0.22223	0.465313
25	0.862444	14.666	0.743809	0.522065	49.3748	0.272552	190	44444.5	0.22223	0.471257
26	0.869951	14.2788	0.756814	0.591197	42.2317	0.349514	190	55555.6	0.22223	0.4073
27	0.874886	14.0183	0.765425	0.644461	36.7278	0.41533	190	66666.7	0.22223	0.350095
28	0.877872	13.8538	0.770659	0.660466	35.1875	0.436215	190	77777.8	0.22223	0.334444
29	0.880005	13.7326	0.774408	0.670673	33.503	0.449802	188	88888.9	0.22223	0.324606
30	0.88165	13.6471	0.777307	0.657938	34.946	0.432882	192	100000	0.22223	0.344425
31	0.365504	29.4193	0.133594	0.356531	27.5124	0.127114	201	0.01	0.33334	0.00648
32	0.864388	14.5595	0.747167	0.638828	31.6055	0.408102	187	11111.1	0.33334	0.339065
33	0.88222	13.5954	0.778312	0.561568	36.7281	0.315359	190	22222.2	0.33334	0.462953
34	0.888974	13.2256	0.790275	0.604269	32.8408	0.365141	186	33333.3	0.33334	0.425134
35	0.894657	12.8983	0.800411	0.673618	30.4969	0.453761	184	44444.5	0.33334	0.34665
36	0.89936	12.6233	0.808848	0.487992	55.2247	0.238136	189	55555.6	0.33334	0.570712
37	0.902662	12.4316	0.814798	0.420042	70.4999	0.176435	190	66666.7	0.33334	0.638363
38	0.90506	12.3013	0.819134	0.383538	80.7666	0.147102	190	77777.8	0.33334	0.672032
39	0.906955	12.1846	0.822567	0.352803	93.4098	0.12447	191	88888.9	0.33334	0.698097
40	0.909021	12.0531	0.82632	0.329949	105.872	0.108867	191	100000	0.33334	0.717453
41	0.386316	29.3202	0.14924	0.372773	27.4255	0.13896	201	0.01	0.44445	0.01028
42	0.888503	13.2526	0.789438	0.49428	40.4002	0.244313	184	11111.1	0.44445	0.545125
43	0.902465	12.4589	0.814443	0.64819	31.0829	0.420151	183	22222.2	0.44445	0.394292
44	0.909533	12.0234	0.827251	0.525506	48.3055	0.276157	186	33333.3	0.44445	0.551094
45	0.915797	11.5984	0.838683	0.435891	68.6528	0.190001	184	44444.5	0.44445	0.648682
46	0.919553	11.3508	0.845577	0.364209	91.1049	0.132648	190	55555.6	0.44445	0.712929
47	0.923162	11.1002	0.852229	0.35345	94.3622	0.124927	191	66666.7	0.44445	0.727302
48	0.925935	10.8946	0.857356	0.362245	87.2925	0.131221	191	77777.8	0.44445	0.726135
49	0.927183	10.8023	0.859669	0.37298	78.5909	0.139114	189	88888.9	0.44445	0.720555
50	0.928217	10.7255	0.861587	0.394322	69.3922	0.15549	191	100000	0.44445	0.706097
51	0.400277	29.2563	0.160222	0.382882	27.3595	0.146599	199	0.01	0.55556	0.013623
52	0.904298	12.3394	0.817755	0.680664	27.3311	0.463304	186	11111.1	0.55556	0.354451
53	0.918465	11.4416	0.843578	0.486584	59.2772	0.236764	186	22222.2	0.55556	0.606814
54	0.925385	10.9479	0.856338	0.434562	71.1958	0.188844	188	33333.3	0.55556	0.667494
55	0.928442	10.7179	0.862004	0.459143	61.8185	0.210812	184	44444.5	0.55556	0.651192
56	0.931697	10.4677	0.86806	0.464598	62.5254	0.215851	185	55555.6	0.55556	0.652209
57	0.933728	10.3125	0.871848	0.431779	76.7136	0.186433	187	66666.7	0.55556	0.685415
58	0.935887	10.1419	0.875885	0.408965	92.0003	0.167253	189	77777.8	0.55556	0.708632
59	0.937384	10.0267	0.878688	0.412407	95.959	0.17008	190	88888.9	0.55556	0.708608
60	0.938015	9.97807	0.879871	0.417513	98.6402	0.174317	190	100000	0.55556	0.705554
61	0.408698	29.2002	0.167034	0.39241	27.2901	0.153986	199	0.01	0.66667	0.013048
62	0.918202	11.4614	0.843096	0.586311	42.6299	0.34376	188	11111.1	0.66667	0.499336
63	0.928497	10.7178	0.862107	0.493343	57.9769	0.243388	186	22222.2	0.66667	0.618719
64	0.934132	10.2848	0.872602	0.440209	77.2894	0.193784	185	33333.3	0.66667	0.678818
65	0.937157	10.0445	0.878264	0.432274	87.9724	0.186861	191	44444.5	0.66667	0.691403
66	0.938811	9.91546	0.881366	0.443858	88.139	0.19701	191	55555.6	0.66667	0.684356
67	0.940082	9.81543	0.883754	0.446084	88.6619	0.198991	193	66666.7	0.66667	0.684763
68	0.941254	9.72148	0.88596	0.433889	91.9137	0.18826	194	77777.8	0.66667	0.6977
69	0.942177	9.64742	0.887698	0.419114	95.0752	0.175657	194	88888.9	0.66667	0.712041
70	0.943168	9.56768	0.889567	0.40727	97.8764	0.165869	193	100000	0.66667	0.723698
71	0.418344	29.1068	0.175011	0.405764	27.2017	0.164644	199	0.01	0.77778	0.010367
72	0.926783	10.8503	0.858926	0.510893	55.3635	0.261012	189	11111.1	0.77778	0.597914
73	0.93597	10.1373	0.876041	0.429558	87.866	0.18452	188	22222.2	0.77778	0.691521
74	0.939505	9.86103	0.882669	0.439928	88.6959	0.193537	190	33333.3	0.77778	0.689132
75	0.941407	9.70903	0.886247	0.423524	94.1592	0.179373	191	44444.5	0.77778	0.706874
76	0.943173	9.5675	0.889574	0.401266	100.724	0.161014	192	55555.6	0.77778	0.72856
77	0.944453	9.46313	0.891992	0.384294	106.726	0.147682	193	66666.7	0.77778	0.74431
78	0.945937	9.34018	0.894797	0.361979	116.316	0.131029	192	77777.8	0.77778	0.763768
79	0.947554	9.20451	0.897858	0.345922	125.858	0.119662	197	88888.9	0.77778	0.778196
80	0.948857	9.09378	0.900329	0.334652	135.061	0.111992	194	100000	0.77778	0.788337
81	0.426632	29.0264	0.182015	0.419777	27.1204	0.176213	199	0.01	0.88889	0.005802
82	0.933503	10.3277	0.871428	0.475019	71.0712	0.225643	190	11111.1	0.88889	0.645785
83	0.940428	9.79022	0.884405	0.455291	82.3777	0.207289	192	22222.2	0.88889	0.677116
84	0.943392	9.54961	0.889989	0.428883	89.0367	0.183941	192	33333.3	0.88889	0.706048
85	0.945731	9.35575	0.894408	0.397585	99.2397	0.158074	192	44444.5	0.88889	0.736334
86	0.948067	9.15828	0.898831	0.37756	110.919	0.142552	196	55555.6	0.88889	0.756279
87	0.949914	9.00103	0.902337	0.375674	118.76	0.141131	196	66666.7	0.88889	0.761206
88	0.951854	8.82926	0.906027	0.378481	127.197	0.143248	195	77777.8	0.88889	0.762779
89	0.953479	8.68212	0.909121	0.374661	137.574	0.140371	195	88888.9	0.88889	0.76875
90	0.954659	8.57163	0.911373	0.374909	147.124	0.140557	196	100000	0.88889	0.770816
91	0.437184	28.9437	0.19113	0.434458	27.0487	0.188754	199	0.01	1	0.002376
92	0.937608	10.0116	0.879108	0.472721	76.2349	0.223465	188	11111.1	1	0.655643
93	0.943604	9.53468	0.890388	0.436258	85.3799	0.190321	189	22222.2	1	0.700067
94	0.947292	9.22194	0.897362	0.402685	98.6187	0.162155	193	33333.3	1	0.735207
95	0.950629	8.93247	0.903696	0.397478	110.831	0.157989	187	44444.5	1	0.745707
96	0.953329	8.69051	0.908836	0.407681	121.044	0.166204	192	55555.6	1	0.742632
97	0.955216	8.51929	0.912438	0.410806	131.623	0.168762	189	66666.7	1	0.743676
98	0.95679	8.37502	0.915447	0.40595	142.253	0.164795	189	77777.8	1	0.750652
99	0.95746	8.31648	0.91673	0.41759	145.76	0.174381	189	88888.9	1	0.742349
100	0.957656	8.29903	0.917105	0.42518	147.329	0.180778	188	100000	1	0.736327

## Sheet: 10x10CV set-9
Combination number	Pearson (r)	RMSE	Pearson (r^2)	External Dataset (r)	External Dataset (RMSE)	External Dataset (r^2)	#SV	Cost	Gamma	absdiff
1	0.301201	29.5213	0.0907218	0.13185	30.9295	0.0173845	202	0.01	1e-05	0.0733373
2	0.366607	27.1444	0.134401	0.273588	29.5344	0.0748502	189	11111.1	1e-05	0.0595508
3	0.362688	27.1139	0.131543	0.275589	29.5105	0.0759495	190	22222.2	1e-05	0.0555935
4	0.36595	27.0577	0.133919	0.290318	29.4039	0.0842847	190	33333.3	1e-05	0.0496343
5	0.367105	27.0847	0.134766	0.299594	29.3702	0.0897564	190	44444.5	1e-05	0.0450096
6	0.367332	27.0959	0.134933	0.302409	29.3327	0.0914514	191	55555.6	1e-05	0.0434816
7	0.367622	27.0805	0.135146	0.303954	29.305	0.0923879	190	66666.7	1e-05	0.0427581
8	0.367515	27.0736	0.135068	0.303248	29.3246	0.0919592	189	77777.8	1e-05	0.0431088
9	0.367643	27.0457	0.135162	0.299318	29.4062	0.0895913	189	88888.9	1e-05	0.0455707
10	0.367395	27.0454	0.134979	0.30397	29.3125	0.0923978	188	100000	1e-05	0.0425812
11	0.319018	29.3014	0.101773	0.174842	30.7684	0.0305697	202	0.01	0.11112	0.0712033
12	0.676919	21.2436	0.458219	0.0660549	127.313	0.00436325	185	11111.1	0.11112	0.453856
13	0.697635	20.6392	0.486695	0.0614636	173.797	0.00377778	183	22222.2	0.11112	0.482917
14	0.707756	20.3797	0.500918	0.055534	225.262	0.00308402	188	33333.3	0.11112	0.497834
15	0.717475	20.0693	0.51477	0.0540683	285.873	0.00292339	184	44444.5	0.11112	0.511847
16	0.726284	19.798	0.527488	0.0535217	335.21	0.00286458	186	55555.6	0.11112	0.524623
17	0.732915	19.573	0.537164	0.0563793	333.97	0.00317862	187	66666.7	0.11112	0.533985
18	0.73806	19.3974	0.544733	0.0572752	332.918	0.00328045	186	77777.8	0.11112	0.541453
19	0.741214	19.2965	0.549398	0.0575877	341.29	0.00331635	187	88888.9	0.11112	0.546082
20	0.744408	19.1798	0.554144	0.0579855	334.421	0.00336232	183	100000	0.11112	0.550782
21	0.334359	29.1894	0.111796	0.214491	30.6858	0.0460066	204	0.01	0.22223	0.0657894
22	0.751254	18.9422	0.564383	0.107329	162.451	0.0115194	186	11111.1	0.22223	0.552864
23	0.769788	18.303	0.592574	0.100145	175.866	0.010029	194	22222.2	0.22223	0.582545
24	0.782536	17.841	0.612362	0.102867	181.495	0.0105816	192	33333.3	0.22223	0.60178
25	0.79049	17.5451	0.624875	0.0954828	223.432	0.00911696	189	44444.5	0.22223	0.615758
26	0.796495	17.3283	0.634404	0.0954021	238.062	0.00910157	189	55555.6	0.22223	0.625302
27	0.802556	17.1013	0.644095	0.102161	236.573	0.0104369	188	66666.7	0.22223	0.633658
28	0.807599	16.9067	0.652216	0.108107	234.782	0.0116871	189	77777.8	0.22223	0.640529
29	0.811983	16.7325	0.659317	0.121592	212.844	0.0147847	185	88888.9	0.22223	0.644532
30	0.814672	16.6174	0.663691	0.137405	188.639	0.0188802	190	100000	0.22223	0.644811
31	0.333636	29.0879	0.111313	0.230432	30.5933	0.0530991	204	0.01	0.33334	0.0582139
32	0.791793	17.5007	0.626936	0.192014	111.42	0.0368694	187	11111.1	0.33334	0.590067
33	0.81149	16.7605	0.658516	0.220446	115.347	0.0485963	188	22222.2	0.33334	0.60992
34	0.821047	16.3428	0.674118	0.261123	95.0995	0.0681852	186	33333.3	0.33334	0.605933
35	0.826388	16.1314	0.682917	0.205482	123.003	0.042223	189	44444.5	0.33334	0.640694
36	0.829318	16.0054	0.687769	0.187535	141.807	0.0351692	188	55555.6	0.33334	0.6526
37	0.832396	15.8592	0.692883	0.168277	164.842	0.0283173	186	66666.7	0.33334	0.664566
38	0.835027	15.7331	0.69727	0.16014	179.571	0.0256447	186	77777.8	0.33334	0.671625
39	0.836975	15.6408	0.700526	0.155274	192.178	0.02411	191	88888.9	0.33334	0.676416
40	0.838827	15.5521	0.703631	0.157127	196.26	0.024689	187	100000	0.33334	0.678942
41	0.355381	28.921	0.126296	0.254905	30.4595	0.0649767	204	0.01	0.44445	0.0613193
42	0.81867	16.4547	0.67022	0.412918	58.4173	0.170501	189	11111.1	0.44445	0.499719
43	0.829513	15.9882	0.688092	0.287961	93.138	0.0829215	186	22222.2	0.44445	0.605171
44	0.836088	15.6809	0.699043	0.260809	107.334	0.0680211	189	33333.3	0.44445	0.631022
45	0.841799	15.4125	0.708625	0.249903	126.015	0.0624515	190	44444.5	0.44445	0.646173
46	0.844122	15.3116	0.712542	0.238235	146.693	0.056756	191	55555.6	0.44445	0.655786
47	0.84715	15.1743	0.717664	0.250019	155.744	0.0625096	189	66666.7	0.44445	0.655154
48	0.850065	15.041	0.722611	0.259071	161.133	0.0671178	192	77777.8	0.44445	0.655493
49	0.85212	14.9485	0.726109	0.263215	168.13	0.069282	188	88888.9	0.44445	0.656827
50	0.853679	14.8791	0.728768	0.25984	179.335	0.067517	187	100000	0.44445	0.661251
51	0.361378	28.871	0.130594	0.273625	30.3959	0.0748706	203	0.01	0.55556	0.0557234
52	0.830729	15.9309	0.69011	0.45737	55.016	0.209187	188	11111.1	0.55556	0.480923
53	0.843543	15.3389	0.711564	0.426493	67.8596	0.181896	193	22222.2	0.55556	0.529668
54	0.849922	15.0463	0.722368	0.469396	73.5308	0.220332	191	33333.3	0.55556	0.502036
55	0.855383	14.7933	0.73168	0.472762	83.3312	0.223504	196	44444.5	0.55556	0.508176
56	0.860091	14.5728	0.739757	0.45598	97.0177	0.207917	192	55555.6	0.55556	0.53184
57	0.863322	14.4179	0.745325	0.446666	107.228	0.199511	196	66666.7	0.55556	0.545814
58	0.866076	14.2821	0.750088	0.450816	109.203	0.203235	196	77777.8	0.55556	0.546853
59	0.868495	14.167	0.754284	0.461412	107.286	0.212901	194	88888.9	0.55556	0.541383
60	0.869747	14.1088	0.75646	0.480119	101.503	0.230514	194	100000	0.55556	0.525946
61	0.375829	28.7421	0.141248	0.30254	30.2751	0.0915303	204	0.01	0.66667	0.0497177
62	0.842846	15.3762	0.710389	0.649505	36.1769	0.421856	192	11111.1	0.66667	0.288533
63	0.854655	14.8277	0.730435	0.633531	51.573	0.401362	192	22222.2	0.66667	0.329073
64	0.863044	14.4306	0.744846	0.629072	59.4332	0.395732	189	33333.3	0.66667	0.349114
65	0.867582	14.2078	0.752698	0.630195	62.3786	0.397146	193	44444.5	0.66667	0.355552
66	0.870017	14.0929	0.75693	0.624139	66.6038	0.389549	193	55555.6	0.66667	0.367381
67	0.873061	13.9424	0.762236	0.621559	68.3576	0.386335	192	66666.7	0.66667	0.375901
68	0.874785	13.8538	0.765249	0.59638	75.6412	0.355669	197	77777.8	0.66667	0.40958
69	0.876856	13.7503	0.768877	0.562443	83.401	0.316342	197	88888.9	0.66667	0.452535
70	0.878542	13.6628	0.771837	0.540077	87.8973	0.291684	197	100000	0.66667	0.480153
71	0.383989	28.6194	0.147447	0.31957	30.1622	0.102125	202	0.01	0.77778	0.045322
72	0.852787	14.9093	0.727246	0.69026	39.448	0.476459	188	11111.1	0.77778	0.250787
73	0.866104	14.2817	0.750137	0.643781	54.2556	0.414454	190	22222.2	0.77778	0.335683
74	0.872817	13.9514	0.76181	0.612615	63.8494	0.375297	190	33333.3	0.77778	0.386513
75	0.876724	13.7534	0.768645	0.621591	66.8299	0.386375	198	44444.5	0.77778	0.38227
76	0.879426	13.6175	0.77339	0.621403	69.1496	0.386141	194	55555.6	0.77778	0.387249
77	0.881659	13.4929	0.777322	0.610238	73.5253	0.37239	194	66666.7	0.77778	0.404932
78	0.883018	13.4145	0.779721	0.58537	82.3455	0.342658	194	77777.8	0.77778	0.437063
79	0.883006	13.4193	0.7797	0.545793	95.4357	0.29789	197	88888.9	0.77778	0.48181
80	0.88425	13.3584	0.781897	0.518049	109.202	0.268375	196	100000	0.77778	0.513522
81	0.393683	28.5087	0.154986	0.34082	30.0527	0.116158	203	0.01	0.88889	0.038828
82	0.862348	14.4573	0.743644	0.636032	50.119	0.404537	193	11111.1	0.88889	0.339107
83	0.874396	13.8712	0.764568	0.576776	66.3916	0.332671	195	22222.2	0.88889	0.431897
84	0.879646	13.6015	0.773778	0.604474	68.8756	0.365389	198	33333.3	0.88889	0.408389
85	0.882943	13.4191	0.779589	0.60934	74.0846	0.371295	196	44444.5	0.88889	0.408294
86	0.884424	13.3442	0.782206	0.597404	83.9235	0.356892	195	55555.6	0.88889	0.425314
87	0.885832	13.2721	0.784699	0.571108	95.692	0.326165	196	66666.7	0.88889	0.458534
88	0.887897	13.16	0.788362	0.535862	110.019	0.287148	197	77777.8	0.88889	0.501214
89	0.889825	13.055	0.791789	0.502793	124.032	0.252801	194	88888.9	0.88889	0.538988
90	0.891395	12.9731	0.794586	0.480729	135.061	0.231101	193	100000	0.88889	0.563485
91	0.401629	28.4556	0.161306	0.359679	29.9806	0.129369	202	0.01	1	0.031937
92	0.869244	14.1328	0.755585	0.573745	57.9551	0.329183	194	11111.1	1	0.426402
93	0.880444	13.5583	0.775182	0.584821	67.7372	0.342015	197	22222.2	1	0.433167
94	0.883823	13.3748	0.781143	0.601873	73.3816	0.362252	197	33333.3	1	0.418891
95	0.886264	13.2535	0.785464	0.598831	80.5711	0.358599	198	44444.5	1	0.426865
96	0.888816	13.1079	0.789993	0.573879	91.8412	0.329338	194	55555.6	1	0.460655
97	0.89135	12.9656	0.794506	0.555242	100.192	0.308294	192	66666.7	1	0.486212
98	0.894174	12.8016	0.799546	0.547894	104.357	0.300188	194	77777.8	1	0.499358
99	0.898674	12.5304	0.807616	0.544638	106.062	0.296631	196	88888.9	1	0.510985
100	0.900506	12.4245	0.810912	0.538979	109.958	0.290498	196	100000	1	0.520414

[truncated: 1 more sheets: 10x10CV set-10]
