# Supplementary material for: In Silico Assay Development for Screening of Tetracyclic Triterpenoids as Anticancer Agents against Human Breast Cancer Cell Line MCF7
Source: PLoS One. 2014 Nov 3;9(11):e111049. doi: 10.1371/journal.pone.0111049 (PMC4218838; doi:10.1371/journal.pone.0111049)
Supplement: Data S6 — Details about 200 support vectors using in model. (TXT) [file pone.0111049.s007.txt]

Index	Coefficient	Support Vector (normalized)
1	-11111.1	-0.913524, -0.454545, 0.377713, -0.943257, -0.561429, -0.230365, -0.34897, -0.248329
2	11111.1	-0.131327, -0.163636, -0.678361, -0.605578, -0.50819, 0.106358, 0.407088, -0.313636
3	-7160.31	-0.826613, -0.163636, -0.307081, -0.581861, -0.669422, 0.294945, -0.0977097, -0.00877973
4	11111.1	-0.131327, -0.163636, -0.678517, -0.574399, -0.512166, 0.0349087, 0.477953, -0.402169
5	-99.0854	-0.913524, 1, 0.0589294, 0.112562, -0.765168, -0.398882, 0.0816179, 1
6	-11111.1	-0.913524, -0.163636, -0.527117, -0.690025, -0.573772, -0.121761, -0.427722, -0.185685
7	-11111.1	-0.913524, -0.454545, 0.280641, -0.921228, -0.563282, -0.129951, -0.527232, -0.208961
8	361.701	-0.972065, -0.454545, 0.802095, 0.960153, -1, -0.739759, 0.780153, -0.720954
9	-4391.61	-0.913524, -0.163636, -0.467698, -0.74245, -0.544292, -0.145693, -0.350435, -0.158962
10	-8721.91	-0.826613, -0.454545, -0.434395, -0.267974, -0.556503, -0.267965, -0.564219, -0.122882
11	11111.1	-0.348604, -0.163636, -0.550833, -0.668938, -0.53849, 0.107088, -0.520714, -0.23607
12	-11111.1	-0.131327, -0.163636, -0.788309, -0.614389, -0.518635, -0.177453, 0.0599313, 0.0900072
13	3288.83	-0.865845, -0.745455, -0.628274, -0.706358, -0.517934, 0.270226, 0.0982838, -0.544052
14	-718.912	-0.967489, -0.454545, 0.659295, 0.664813, -0.941744, -0.660947, 0.846507, -0.629112
15	11111.1	-0.826613, -0.454545, -0.927342, -0.706891, -0.447257, -0.489251, 0.17673, -0.494146
16	7361.63	-0.739702, -0.163636, -0.127009, -0.536445, -0.543419, 0.152383, 0.425724, -1
17	1193.55	-0.131327, -0.163636, -0.519103, -0.430126, -0.465987, 0.390899, 1, -0.382501
18	4525.18	-0.471007, -0.163636, -0.552423, -0.696121, -0.547617, -0.18009, -0.210977, 0.0261301
19	11111.1	-0.131327, -0.163636, -0.802821, -0.66316, -0.470455, -0.120394, 0.567039, -0.559295
20	11111.1	-0.913524, -0.163636, -0.584577, -0.533871, -0.600389, -0.207899, -0.299006, -0.069504
21	-1729.68	-0.131327, -0.745455, -0.712473, -0.588183, -0.564074, -0.170828, -0.420745, -0.260385
22	-11111.1	-0.131327, -0.163636, -0.793083, -0.643639, -0.452897, -0.0941691, 0.579028, -0.436136
23	11111.1	-0.913524, -0.454545, 0.48098, -0.90924, -0.513988, -0.0825427, -0.100864, -0.566481
24	5384.84	-0.991743, -0.163636, -0.381866, -0.479004, -0.579016, 0.312971, -0.595558, -0.587895
25	-11111.1	-0.913524, -0.163636, -0.249899, -0.552554, -0.590977, 0.0477137, -0.245587, -0.360327
26	-11096.4	-0.913524, -0.163636, -0.556707, -0.725802, -0.545337, -0.305224, -0.383133, 0.220814
27	-1176.01	-0.131327, -0.163636, -0.84723, -0.647303, -0.474424, -0.138369, 0.0223352, -0.484347
28	-11111.1	-0.913524, -0.163636, -0.188975, -0.507168, -0.592229, 0.0114084, -0.092509, -0.49852
29	11111.1	-0.870068, -0.163636, -0.268809, -0.743316, -0.492351, 0.0717077, 0.0100967, -0.163421
30	-11111.1	-0.739702, -0.454545, 0.219062, -0.932738, -0.634658, -0.258528, -0.168375, 0.104252
31	395.958	-0.991743, 0.127273, -0.625004, -0.569688, -0.602203, -0.205419, -0.952883, 0.289324
32	11111.1	-0.131327, -0.163636, -0.44843, -0.568328, -0.552332, 0.348537, -0.0549555, -0.325878
33	-11111.1	-0.739702, -0.163636, -0.216387, -0.529284, -0.615271, 0.0180633, -0.501455, -0.214372
34	-4993.75	-0.913524, -0.454545, 0.475387, -0.929495, -0.48485, -0.184413, 0.142737, -0.611795
35	164.373	-0.348604, -0.163636, -0.431159, -0.652387, -0.546366, 0.145102, -0.392975, -0.208764
36	7276.84	-0.131327, -0.163636, -0.701891, -0.619974, -0.475914, -0.207621, 0.208956, -0.0931931
37	-115.039	-0.913524, -0.454545, 0.445549, -0.964341, -0.497041, -0.219814, -0.0663856, -0.23753
38	-1552.33	-0.239394, -0.454545, -0.236393, -0.433709, -0.514082, 0.64569, 0.215827, -0.425618
39	-2945.62	-0.913524, -0.454545, 0.573414, -0.84759, -0.515063, -0.0630931, -0.173287, -0.755575
40	-11111.1	-0.739702, -0.454545, 0.260935, -0.937595, -0.603642, -0.184156, -0.0582236, 0.110789
41	11111.1	-0.913524, -0.163636, -0.535766, -0.501524, -0.627445, -0.25611, -0.399308, -0.031878
42	10998.6	-0.739702, -0.454545, 0.220573, -0.926049, -0.666435, -0.171487, -0.382359, 0.171099
43	-8417.02	-0.987816, -0.745455, -0.504742, -0.621225, -0.54358, 0.0930775, -0.174496, -0.347595
44	11111.1	-0.913524, -0.163636, -0.51954, -0.712717, -0.562809, -0.118975, -0.361789, -0.200886
45	1588.03	-0.913524, -0.454545, 0.338283, -0.951582, -0.526117, -0.118869, -0.209051, -0.184938
46	11111.1	-0.913524, -0.454545, 0.4075, -0.971637, -0.503303, -0.184985, -0.137274, -0.158948
47	-11111.1	-0.600247, -0.163636, -0.434964, -0.5944, -0.477448, -0.160862, -0.289133, 0.304306
48	-508.109	-0.565881, -0.163636, -0.464772, -0.543928, -0.618269, 0.0508334, -0.219102, -0.301462
49	-906.534	-0.929042, -0.745455, 0.0726849, -0.376754, -0.446348, -0.102898, -0.0166782, 0.0716687
50	-1965.16	-0.131327, -0.745455, -0.307933, -0.629661, -0.609743, 0.466146, -0.19447, -0.261491
51	11111.1	-0.913524, -0.163636, -0.11374, -0.518927, -0.583195, 0.0776339, 0.0446014, -0.555927
52	-171.915	-0.996089, -0.163636, -0.417872, -0.155968, -0.782255, -0.640252, -0.463972, -0.964008
53	-11111.1	-0.131327, -0.163636, -0.720267, -0.64094, -0.472262, -0.00194554, 0.644961, -0.369992
54	11111.1	-0.913524, -0.454545, 0.540346, -0.939594, -0.475648, -0.0745472, 0.239361, -0.555585
55	11111.1	-0.131327, -0.163636, -0.622392, -0.505734, -0.583635, 0.0548905, -0.0129391, 0.0315943
56	-4442.15	-0.739702, -0.163636, 0.0526268, -0.518634, -0.523145, 0.245634, 0.341573, -0.956287
57	-686.667	-0.913524, -1, -0.155363, -0.0858647, -0.428162, 0.148636, -0.86691, 0.303546
58	-11111.1	-0.131327, -0.745455, -0.724451, -0.639163, -0.540505, -0.191315, -0.353902, -0.294463
59	4689.24	-0.898529, -0.745455, -0.232131, -0.638843, -0.549363, 0.312747, -0.029827, -0.200602
60	2051.58	0.351081, -0.454545, -0.0928239, -0.422399, -0.459451, 0.636171, 0.150623, -0.238189
61	11111.1	-0.739702, -0.163636, -0.22242, -0.53123, -0.609894, -0.0127591, -0.449309, -0.0450507
62	-11111.1	-0.46773, -0.163636, -0.496086, -0.713555, -0.557568, -0.170909, 0.0496613, -0.187158
63	-11111.1	-0.131327, -0.163636, -0.493729, -0.580935, -0.54587, 0.351549, -0.0863097, -0.367199
64	-11111.1	-0.677622, -0.163636, 0.0174484, -0.633104, -0.576092, 0.179659, 0.0873193, -0.120454
65	-843.249	-0.913524, -0.454545, 0.445549, -0.964341, -0.497041, -0.219814, -0.0663856, -0.23753
66	668.07	-0.966122, -0.454545, 0.24333, 0.373544, -0.963681, -0.420663, 0.947407, -0.893459
67	-11111.1	-0.739702, -0.163636, -0.0426977, -0.484528, -0.617247, 0.0596678, 0.23484, -0.637308
68	-216.606	-0.826613, -0.454545, -0.706445, -0.348322, -0.656143, -0.483283, -0.544979, -0.515821
69	-11111.1	-0.991743, -0.454545, 0.370474, -0.958234, -0.699046, -0.228615, -0.235745, 0.265705
70	11111.1	-0.739702, -0.454545, -0.260043, -0.580201, -0.55755, -0.049936, -0.113048, -0.253118
71	-11111.1	-0.565881, -0.163636, -0.383659, -0.630647, -0.626597, 0.0348992, -0.541393, -0.522941
72	-1382.44	-0.704094, -0.745455, -0.424334, -0.807558, -0.502441, -0.00689433, 0.404778, -0.347814
73	5301.51	-0.739702, -0.163636, -0.200959, -0.640287, -0.578197, 0.099027, 0.146657, -0.576554
74	-728.54	-0.954868, -0.454545, 0.0642341, 0.119792, -0.848055, -0.285794, 0.12774, -0.159418
75	5405.87	-0.913524, -0.163636, -0.123195, -0.540488, -0.584133, 0.170114, -0.0109149, -0.659129
76	-2847.82	-0.913524, -0.454545, 0.633212, -0.877097, -0.476763, -0.0590121, 0.174228, -0.750619
77	11111.1	-0.913524, -0.454545, 0.308603, -0.933805, -0.609669, -0.28619, 0.0728567, 0.0580313
78	-11111.1	-0.913524, -0.454545, 0.475387, -0.929495, -0.48485, -0.184413, 0.142737, -0.611795
79	11111.1	-0.913524, -0.163636, -0.721761, -0.734573, -0.523199, -0.325525, -0.315089, -0.121968
80	211.486	-1, -0.818182, 0.734439, 0.296586, -0.188432, 1, -0.367137, -0.309901
81	-5419.7	-0.913524, -0.454545, 0.245126, -0.914972, -0.675192, -0.256423, -0.0892652, -0.0472288
82	2738.33	-0.913524, -0.454545, -0.409721, -0.753111, -0.512155, -0.0826395, 0.0743953, 0.329475
83	-2348.47	0.525545, -0.163636, -0.470481, -0.385656, -0.601231, -0.0021814, -0.0910773, -0.191234
84	5142.7	-0.739702, -0.163636, -0.085687, -0.445674, -0.642332, 0.097904, -0.377976, -0.108868
85	-11111.1	-0.956979, -0.163636, -0.789802, -0.571036, -0.549326, -0.292306, -0.386254, -0.486394
86	-11111.1	-0.131327, -0.163636, -0.676958, -0.571209, -0.558869, 0.0397652, 0.0460176, -0.14007
87	-7018.74	-0.131327, -0.163636, -0.806247, -0.653006, -0.525527, -0.0462242, 0.0680883, -0.161895
88	1623.99	-0.327247, -0.454545, -0.489042, -0.679432, -0.490876, 0.01206, -0.587437, 0.190596
89	11111.1	-0.913524, -0.163636, -0.535742, -0.725331, -0.551242, -0.0897099, -0.395605, -0.365146
90	11111.1	-0.739702, -0.163636, -0.095647, -0.43563, -0.623033, -0.142969, -0.148735, -0.269067
91	9331.48	-0.739702, -0.454545, 0.372401, -0.958627, -0.654333, -0.34158, 0.106806, 0.146931
92	5475.7	-0.913524, -0.454545, 0.349224, -0.940904, -0.541014, -0.196225, -0.464594, -0.207546
93	-11111.1	-0.739702, -0.163636, -0.16147, -0.485014, -0.611441, -0.0521169, -0.293009, -0.185499
94	-1975.96	-0.131327, -0.163636, -0.701923, -0.585397, -0.546427, -0.06266, 0.0765244, -0.120105
95	11111.1	-0.96567, -0.212121, -0.55949, -0.435336, -0.710067, 0.158762, -0.889595, -0.483126
96	11111.1	-0.131327, -0.163636, -0.709126, -0.638321, -0.513658, 0.00347063, 0.0563633, 0.187182
97	-11111.1	-0.913524, -0.163636, -0.406092, -0.407161, -0.68014, -0.107146, -0.626018, -0.0212651
98	2537.6	-0.739702, -0.163636, -0.0865301, -0.451253, -0.65637, -0.116874, -0.147394, -0.193368
99	-4528.78	-0.913524, -0.163636, -0.579299, -0.496233, -0.614596, -0.2985, -0.345853, -0.0820762
100	-11111.1	-0.131327, -0.163636, -0.715168, -0.511709, -0.522425, -0.0449692, 0.281858, -0.896346
101	11111.1	-0.739702, -0.163636, -0.137848, -0.579987, -0.596479, 0.208567, 0.0160938, -0.572094
102	11111.1	-0.739702, -0.454545, 0.371851, -0.974844, -0.69628, -0.156182, 0.0699703, 0.0088739
103	7665.66	-0.913524, -0.454545, 0.270811, -0.941585, -0.636558, -0.291743, -0.472269, 0.430928
104	-11111.1	-0.131327, -0.163636, -0.717672, -0.579345, -0.512433, -0.0130349, -0.0513071, -0.411039
105	-11111.1	-0.913524, -0.454545, 0.4075, -0.971637, -0.503303, -0.184985, -0.137274, -0.158948
106	11111.1	-0.131327, -0.163636, -0.66779, -0.541536, -0.567249, -0.00648855, -0.0495564, -0.410214
107	11111.1	-0.131327, -0.163636, -0.44843, -0.568328, -0.552332, 0.348537, -0.0549555, -0.325878
108	-7138.09	-0.913524, -0.454545, 0.386937, -0.933946, -0.534831, -0.229068, -0.398167, -0.28219
109	-7.42687	-0.88279, -0.745455, -0.193338, -0.792719, -0.533466, 0.163145, 0.580578, -0.591091
110	11111.1	-0.131327, -0.163636, -0.761779, -0.648031, -0.471548, -0.245813, 0.172972, 0.221863
111	11111.1	-0.739702, -0.163636, -0.2226, -0.62957, -0.592129, -0.0147002, -0.0803965, -0.304575
112	-11111.1	-0.913524, -0.163636, -0.105256, -0.459562, -0.622535, -0.0433779, -0.229722, -0.362898
113	-4042.74	-0.131327, -0.163636, -0.676151, -0.615943, -0.496824, 0.186947, 0.329881, -0.243399
114	11111.1	-0.739702, -0.163636, -0.128785, -0.487321, -0.602295, -0.026135, -0.208417, -0.34915
115	-11111.1	-0.131327, -0.163636, -0.711085, -0.601336, -0.542111, -0.0457192, 0.0576491, -0.263148
116	761.468	-0.826613, -0.454545, -0.562183, -0.49, -0.655464, 0.189531, -0.218259, -0.17673
117	-6133.82	-0.96567, -0.212121, -0.68647, -0.581369, -0.61463, 0.0517357, -0.762122, -0.598962
118	-11111.1	-0.131327, -0.163636, -0.87786, -0.652263, -0.447589, -0.336375, 0.159756, -0.238383
119	11111.1	-0.913524, -0.163636, -0.541307, -0.719603, -0.557899, -0.102727, -0.436115, -0.318851
120	1260.71	-0.913524, -1, -0.322098, -0.166777, -0.557815, -0.0255742, -0.768702, 0.523022
121	11111.1	-0.826613, -0.454545, -0.434395, -0.267974, -0.556503, -0.267965, -0.564219, -0.122882
122	-11111.1	-0.739702, -0.163636, -0.148623, -0.566359, -0.564743, 0.173171, 0.0162421, -0.737048
123	-4911.72	-0.131327, -0.163636, -0.844074, -0.64141, -0.487721, -0.326919, 0.0974651, -0.410475
124	-490.806	-0.826613, -0.454545, -0.161921, -0.341234, -0.634775, 0.0717325, -0.470746, 0.553788
125	-10004.4	-0.826613, -0.454545, -0.947093, -0.713225, -0.439491, -0.520627, 0.252086, -0.521964
126	10686.6	-0.913524, -1, 0.471681, 0.387284, -0.358971, 0.164786, -0.704404, -0.229966
127	-11111.1	-0.739702, -0.454545, 0.352702, -0.958744, -0.664037, -0.331438, 0.0191838, 0.149468
128	11111.1	-0.131327, -0.745455, -0.672615, -0.607641, -0.540848, -0.0491606, -0.389182, -0.309227
129	-11111.1	-0.913524, -0.163636, -0.209933, -0.627516, -0.54964, 0.0678198, 0.126044, -0.650781
130	11111.1	-0.913524, -0.163636, -0.0875051, -0.517839, -0.564903, 0.124905, 0.159973, -0.884083
131	11111.1	-0.131327, -0.163636, -0.738031, -0.561229, -0.50452, -0.0510015, 0.360674, -0.806252
132	2467.71	-0.142514, -0.745455, -0.664031, -0.714007, -0.494649, -0.111121, -0.00141296, -0.160106
133	-11111.1	-0.739702, -0.163636, -0.155825, -0.567595, -0.559926, 0.14104, 0.0606149, -0.560227
134	11111.1	-0.739702, -0.163636, -0.103877, -0.533673, -0.61471, 0.110565, 0.070095, -0.48496
135	-1822.08	-0.619915, -0.454545, -0.236376, -0.43368, -0.5144, 0.639226, 0.17746, -0.429777
136	11111.1	-0.913524, -0.163636, -0.536914, -0.684279, -0.577712, -0.142254, -0.460145, -0.147979
137	11111.1	-0.913524, -0.163636, -0.679537, -0.564606, -0.578943, -0.170165, -0.584643, -0.377339
138	-2513.99	-0.131327, -0.163636, -0.69249, -0.458583, -0.541677, -0.0516869, 0.214928, -0.994667
139	-11111.1	-0.913524, -1, 0.471681, 0.387284, -0.358971, 0.164786, -0.704404, -0.229966
140	10291.6	-0.739702, -0.163636, -0.113323, -0.554937, -0.614996, 0.202897, 0.0142113, -0.588145
141	47.3294	-0.662555, -0.454545, -0.092779, -0.422324, -0.460299, 0.618949, 0.0484193, -0.249267
142	11111.1	-0.913524, -0.454545, 0.496356, -0.94568, -0.485609, -0.219998, 0.126269, -0.358666
143	6470.95	-0.991743, -0.454545, 0.332366, -0.940611, -0.707242, -0.159098, -0.313243, 0.0737465
144	-6519.22	-0.0236702, -0.454545, -0.408572, -0.522135, -0.522353, 0.503817, -0.123026, -0.130323
145	-7280.13	-0.565881, -0.163636, -0.418031, -0.64422, -0.610485, 0.308371, -0.717702, 0.0363076
146	13.7366	-0.814624, -0.745455, 0.646218, 1, 1, -1, -0.914127, 0.108466
147	1928.41	-0.542922, -0.454545, -0.352568, -0.514589, -0.497905, 0.433719, -0.404769, 0.131624
148	2072.64	-0.991743, 0.127273, -0.434582, -0.588774, -0.609293, -0.128194, -1, 0.618032
149	11111.1	-0.913524, -0.454545, 0.416664, -0.899618, -0.52262, -0.192017, -0.192938, -0.627397
150	-2405.38	-0.565881, -0.163636, -0.754721, -0.544973, -0.584148, -0.0925731, -0.630369, -0.487378
151	-773.86	-0.955919, -0.454545, -0.0703291, 0.133045, -0.869664, -0.584641, 0.199102, -0.145553
152	-11111.1	-0.131327, -0.163636, -0.692561, -0.626794, -0.488681, 0.0263988, 0.610745, -0.519408
153	-2605.81	-0.826613, -0.454545, -0.278185, -0.438962, -0.591946, 0.0493145, -0.360336, 0.52597
154	-11111.1	-0.913524, -0.163636, -0.568388, -0.714739, -0.551811, -0.0839064, -0.425483, -0.370758
155	11111.1	-0.739702, -0.163636, -0.270794, -0.668086, -0.550003, 0.0894645, 0.00841915, -0.523057
156	11111.1	-0.131327, -0.163636, -0.809108, -0.598866, -0.517374, -0.23948, -0.0439679, -0.452879
157	-10774.2	-0.131327, -0.163636, -0.729639, -0.625146, -0.45509, -0.0630967, 0.441762, -0.204142
158	1870.74	-0.131327, -0.745455, -0.796894, -0.594982, -0.560522, -0.123381, -0.52851, -0.0761032
159	5208.29	-0.131327, -0.163636, -0.757729, -0.641593, -0.474393, -0.0739757, 0.563439, -0.312614
160	-3707.31	-0.739702, -0.163636, -0.0525995, -0.46887, -0.583657, 0.0291886, 0.225458, -0.706052
161	-10164.7	-0.495609, -0.163636, -0.49046, -0.699262, -0.552075, -0.0603341, 0.342881, -0.348543
162	11111.1	-0.913524, -0.454545, 0.258619, -0.946377, -0.697686, -0.165772, -0.259395, 0.229047
163	11111.1	-0.131327, -0.163636, -0.814417, -0.663555, -0.465879, -0.163391, 0.619773, -0.412641
164	312.756	-0.913524, -0.454545, 0.349224, -0.940904, -0.541014, -0.196225, -0.464594, -0.207546
165	-3850.97	-0.956979, -0.163636, -0.383378, -0.551883, -0.663344, 0.0429761, -0.68076, -0.555547
166	11111.1	-0.739702, -0.163636, -0.119679, -0.502336, -0.63433, -0.000364194, -0.20791, -0.273357
167	-2400.85	-0.913524, -0.454545, 0.592749, -0.914373, -0.476947, -0.0902684, 0.168583, -0.566325
168	11111.1	-0.870068, -0.163636, -0.268809, -0.743316, -0.492351, 0.0717077, 0.0100967, -0.163421
169	-11111.1	-0.131327, -0.163636, -0.529894, -0.527626, -0.535381, 0.0489378, 0.220438, -0.180709
170	-11111.1	-0.913524, -0.163636, -0.0947098, -0.519074, -0.560094, 0.092809, 0.204454, -0.70722
171	-11111.1	-0.913524, -0.163636, -0.464433, -0.740385, -0.564872, 0.0126537, -0.463984, -0.392106
172	1300.43	-0.957987, -0.454545, 0.0873115, -0.110485, -0.780519, 0.251218, -0.354321, 0.0635066
173	-11111.1	-0.826613, -0.454545, -0.416931, -0.293236, -0.545578, -0.235441, -0.600461, -0.0724783
174	11111.1	-0.131327, -0.163636, -0.694618, -0.583833, -0.549459, -0.027696, 0.0252145, -0.31554
175	-11111.1	-0.913524, -0.454545, 0.420835, -0.920884, -0.51234, -0.150853, 0.0363258, -0.36471
176	-11111.1	-0.991743, -0.454545, 0.258622, -0.946371, -0.697752, -0.167101, -0.267281, 0.228192
177	362.835	-0.53383, -0.454545, 0.362942, -0.0546655, -0.195667, 0.48897, 0.526913, -0.310242
178	11111.1	-0.913524, -0.454545, 0.533104, -0.884395, -0.515322, -0.0963412, -0.175756, -0.573801
179	11111.1	-0.913524, -0.454545, 0.416664, -0.899618, -0.52262, -0.192017, -0.192938, -0.627397
180	-7120.19	-0.913524, -0.163636, -0.783477, -0.724698, -0.518287, -0.345069, -0.337152, -0.252249
181	11111.1	-0.826613, -0.454545, -0.410894, -0.203003, -0.566064, -0.328507, -0.510272, -0.250796
182	3468.84	-0.956979, -0.163636, -0.705043, -0.541725, -0.57841, -0.276987, -0.228153, -0.692159
183	-11111.1	-0.913524, -0.163636, -0.61804, -0.716504, -0.529837, -0.0692502, -0.114659, -0.441289
184	-11111.1	-0.739702, -0.163636, -0.155436, -0.483067, -0.616811, -0.021329, -0.345253, -0.354844
185	-11111.1	-0.913524, -0.454545, 0.48098, -0.90924, -0.513988, -0.0825427, -0.100864, -0.566481
186	-5567.96	-0.826613, -0.454545, -0.535961, -0.24544, -0.716475, -0.153064, -0.457016, -0.411879
187	-11111.1	-0.131327, -0.163636, -0.625904, -0.569971, -0.550696, 0.0397811, 0.162697, -0.0711453
188	-11073.7	-0.913524, -0.163636, -0.102192, -0.527551, -0.602833, 0.310545, -0.162915, -0.42061
189	-11111.1	-0.913524, -0.454545, 0.533104, -0.884395, -0.515322, -0.0963412, -0.175756, -0.573801
190	11111.1	-0.913524, -0.454545, 0.280641, -0.921228, -0.563282, -0.129951, -0.527232, -0.208961
191	-99.1932	-0.826613, -0.454545, -0.278185, -0.438962, -0.591946, 0.0493145, -0.360336, 0.52597
192	-8298.76	-0.739702, -0.454545, 0.236155, -0.915919, -0.608334, 0.0233528, 0.0984756, 0.0147417
193	-7941.56	-0.913524, -0.163636, -0.420443, -0.434206, -0.67048, -0.0815416, -0.652567, 0.0574309
194	11111.1	-0.131327, -0.163636, -0.832486, -0.639264, -0.498265, -0.272226, 0.055948, -0.378799
195	11111.1	-0.913524, -0.163636, -0.0765147, -0.461013, -0.675143, 0.12091, -0.394429, -0.0351776
196	11111.1	-0.131327, -0.163636, -0.629812, -0.574261, -0.512982, 0.0560654, 0.436126, -0.329681
197	2327.61	-0.943513, -0.454545, -0.211794, -0.284634, -0.712163, -0.00155461, -0.303277, 0.333264
198	4381.2	-0.96567, -0.212121, -0.853133, -0.572649, -0.521832, -0.376151, -0.41409, -0.74516
199	334.513	-0.913524, -0.454545, 1, -0.535358, -0.100794, -0.093673, 0.838495, -0.393563
200	-860.33	-0.612769, -0.163636, -0.397344, -0.585324, -0.458558, -0.140074, -0.351405, 0.315712
